# Supplementary material for: RNA editing contributes to epitranscriptome diversity in chronic lymphocytic leukemia
Source: Leukemia. 2020 Jul 30;35(4):1053–63. doi: 10.1038/s41375-020-0995-6 (PMC8024191; doi:10.1038/s41375-020-0995-6)
Supplement: Supplementary file 13 — Table S1 [file 41375_2020_995_MOESM13_ESM.xlsx]

## Sheet: 2018_09_17_Revlirit_master_tabl
patientID	Age_at_Inclusion	Sex	mutation_state	cytogenetic_highest_risk	cytogenetic_risk_del17p_11q_is_high	CD38_risk	TTFT	TTFT_censor	RNASeq_cluster	AZIN1	BLCAP	CCNI	CDK13	COG3	COPA	CYFIP2	FLNA	FLNB	NEIL1	PI4K2A	RRNAD1	TOR1B	ZNF417	total_editing_events	ADAR_mRNA_norm_counts	ADARB1_mRNA_norm_counts	editing_index_Alu	edited_Alu_sites	germline DNA sequenced	tumor DNA sequenced	tumor RNA sequenced
1	61.6	male	mutated_IgVH	del13q	low_risk_cytogenetics	low	51.4	1	1	0	1	0	1	1	1	0	0	1	0	0	0	0	0	5	12678.6	1938.59	1.6362	420701	yes	yes	yes
2	74.6	male	mutated_IgVH	del13q	low_risk_cytogenetics	low	63.7	1	1	0	0	0	2	1	0	0	0	0	0	0	0	0	0	3	21796.1	3406.7	1.83446	504739	yes	yes	yes
4	79.8	male	unmutated_IgVH	normal	low_risk_cytogenetics	low	68.7	1	2	0	1	0	2	1	0	0	0	1	0	0	0	0	0	5	12082.8	3494.88	1.31234	253422	yes	yes	yes
5	59.5	male	mutated_IgVH	del13q	low_risk_cytogenetics	low	67.9	1	1	0	0	0	2	1	1	0	0	0	1	0	0	0	1	6	13561.2	2284.67	1.36279	236909	yes	yes	yes
6	76.4	female	unmutated_IgVH	del13q	low_risk_cytogenetics	high	62.6	1	1	0	0	0	1	1	0	0	0	1	1	0	0	0	0	4	33353.5	3026.62	1.64488	383262	yes	yes	yes
8	76.6	male	mutated_IgVH	tri12	low_risk_cytogenetics	high	71.4	1	1	1	0	0	2	1	1	0	1	0	0	0	1	0	1	8	7248.08	4568.87	1.49108	255154	yes	yes	yes
9	67.7	female	mutated_IgVH	tri12	low_risk_cytogenetics	high	32	1	1	1	0	0	0	1	0	0	0	0	0	0	0	0	0	2	9986.52	709.436	1.44416	244909	yes	yes	yes
10	57.6	male	mutated_IgVH	del13q	low_risk_cytogenetics	low	74.4	1	1	0	1	0	1	0	0	0	0	0	0	0	0	1	0	3	12786	2683.27	1.22196	212072	yes	yes	yes
11	62	male	unmutated_IgVH	del11q	high_risk_cytogenetics	low	42	1	2	0	2	0	0	1	1	0	0	0	0	0	1	0	1	6	19844.2	3116.2	1.64552	465021	yes	yes	yes
12	74	female	unmutated_IgVH	del17p	high_risk_cytogenetics	low	35.2	1	2	0	2	1	1	1	0	0	1	2	0	0	1	0	1	10	12463.1	4219.51	2.45055	351943	no	yes	yes
13	67.2	male	unmutated_IgVH	del13q	low_risk_cytogenetics	low	36.9	1	2	0	1	0	4	1	1	0	0	1	1	1	0	1	0	11	15346.6	7509.33	1.84175	492178	yes	yes	yes
14	75.4	female	unmutated_IgVH	del11q	high_risk_cytogenetics	low	109.2	1	2	0	2	0	3	1	1	0	0	2	0	1	0	0	0	10	13521.5	2448.21	1.75798	394174	yes	yes	yes
15	70.4	female	mutated_IgVH	tri12	low_risk_cytogenetics	high	73.6	1	1	0	2	1	3	1	0	0	0	0	1	1	0	0	0	9	17690	1985.58	2.00143	473499	yes	yes	yes
16	59	male	unmutated_IgVH	del11q	high_risk_cytogenetics	low	87.5	1	2	0	2	0	2	1	1	0	0	2	1	0	0	0	0	9	24832	2649.67	1.34655	284300	yes	yes	yes
17	76.3	female	unmutated_IgVH	del11q	high_risk_cytogenetics	high	55.6	1	2	0	1	0	1	1	0	0	0	1	1	0	1	0	0	6	23483.3	824.603	2.06088	482040	no	yes	yes
18	69.6	male	NA	del13q	low_risk_cytogenetics	high	48.5	1	2	0	1	0	3	1	1	1	0	2	0	0	1	0	0	10	7734.69	1513.04	1.83688	316264	no	yes	yes
19	71.1	male	unmutated_IgVH	tri12	low_risk_cytogenetics	high	78.9	1	2	0	0	0	2	1	1	1	0	2	1	0	0	0	0	8	20611.6	461.608	1.50847	291527	no	yes	yes
20	62.8	male	NA	del13q	low_risk_cytogenetics	low	123.7	1	1	1	1	0	3	1	0	0	1	0	0	1	0	0	0	8	8557.36	2343.41	2.03495	347844	yes	yes	yes
21	56.7	female	NA	normal	low_risk_cytogenetics	low	31.9	1	1	1	1	0	1	0	0	0	0	0	1	0	0	0	0	4	14580.8	113.904	1.65774	304140	yes	yes	yes
24	66.1	male	mutated_IgVH	del13q	low_risk_cytogenetics	low	0.2	1	1	1	2	0	3	1	1	0	1	0	0	0	0	0	0	9	6996.85	2648.16	1.84724	260297	yes	yes	yes
25	44.9	male	unmutated_IgVH	del13q	low_risk_cytogenetics	low	2.4	1	1	0	0	0	1	0	1	0	0	0	0	0	1	0	0	3	21489.2	640.136	1.56555	347673	yes	yes	yes
26	69.2	female	NA	del11q	high_risk_cytogenetics	high	0.1	1	2	0	0	0	0	1	0	0	0	1	0	0	0	0	0	2	17539.1	396.903	1.43634	273814	yes	yes	yes
27	61.6	female	unmutated_IgVH	del11q	high_risk_cytogenetics	high	32	1	2	0	0	0	0	1	1	0	0	0	1	0	0	0	0	3	25374.7	1302.51	1.32328	285442	yes	yes	yes
28	60.4	male	unmutated_IgVH	del11q	high_risk_cytogenetics	high	30	1	2	0	1	0	2	1	1	0	0	2	1	0	0	0	0	8	8651.23	982.093	1.39524	283216	yes	yes	yes
29	63.8	male	unmutated_IgVH	tri12	low_risk_cytogenetics	high	12.9	1	2	0	1	0	2	1	1	1	0	2	0	0	0	0	0	8	30076.2	1259.53	2.15119	404078	yes	yes	yes
30	63.4	male	mutated_IgVH	normal	low_risk_cytogenetics	low	60.6	1	1	0	0	1	2	1	1	1	0	2	1	1	0	0	0	10	25424	742.967	2.11934	443283	yes	yes	yes
31	66.8	male	unmutated_IgVH	del13q	low_risk_cytogenetics	low	24.8	1	2	0	2	1	3	1	0	0	0	0	1	1	0	0	0	9	23602.9	399.241	1.94157	414066	yes	yes	yes
32	53.9	female	mutated_IgVH	del13q	low_risk_cytogenetics	low	75.1	1	1	0	1	0	3	0	1	0	0	0	0	0	0	0	1	6	17681.6	534.888	1.64255	257867	yes	yes	yes
33	67.5	female	mutated_IgVH	del17p	high_risk_cytogenetics	low	36.1	1	1	1	1	1	2	1	1	0	0	0	0	0	0	0	1	8	11668.1	1007.04	2.10598	448409	yes	yes	yes
34	67	female	unmutated_IgVH	del17p	high_risk_cytogenetics	high	31	1	2	0	0	0	0	1	0	1	1	2	0	0	1	1	0	7	14128.7	4857.56	1.98678	397063	no	yes	yes
35	68.6	male	unmutated_IgVH	del11q	high_risk_cytogenetics	low	58.3	1	2	1	2	0	2	1	1	1	1	2	1	0	0	0	0	12	26328.9	11189.7	1.99544	537995	yes	yes	yes
36	65.6	female	unmutated_IgVH	del13q	low_risk_cytogenetics	low	57.7	1	2	0	0	0	1	1	0	0	0	0	0	0	0	0	0	2	9922.26	1923.99	1.88349	309902	yes	yes	yes
37	61	male	unmutated_IgVH	tri12	low_risk_cytogenetics	low	33.8	1	2	0	0	1	4	1	0	0	0	1	0	0	0	0	0	7	16788.8	520.588	2.01037	428186	yes	yes	yes
38	64.5	female	unmutated_IgVH	normal	low_risk_cytogenetics	low	38.6	1	2	0	2	0	1	1	1	0	0	1	1	1	0	0	0	8	31043.5	906.044	1.90536	424881	yes	yes	yes
39	70.9	female	unmutated_IgVH	del13q	low_risk_cytogenetics	high	12.5	1	1	0	0	0	1	1	0	0	0	1	1	0	0	0	0	4	25681.1	1284.24	1.7631	450578	yes	yes	yes
41	62	female	mutated_IgVH	del13q	low_risk_cytogenetics	low	39.9	1	1	0	0	0	2	0	0	0	0	1	0	0	0	1	0	4	11300.8	1865.42	1.82001	349662	yes	yes	yes
43	43.3	female	mutated_IgVH	del13q	low_risk_cytogenetics	low	79.6	1	1	0	1	0	1	1	1	0	0	0	0	1	0	0	0	5	17811.5	2279.78	1.67748	323475	yes	yes	yes
44	68.4	male	NA	del13q	low_risk_cytogenetics	low	30.8	1	1	0	1	0	1	1	0	0	0	0	0	0	0	1	0	4	12214.5	497.841	1.66036	358494	yes	yes	yes
45	70.3	male	mutated_IgVH	del11q	high_risk_cytogenetics	high	0.2	1	1	0	0	0	2	1	0	0	0	1	0	1	0	0	0	5	20917.3	479.548	1.96049	408530	no	yes	yes
46	62.1	female	mutated_IgVH	del17p	high_risk_cytogenetics	high	8.6	1	2	0	0	0	1	1	1	0	0	2	0	0	0	0	0	5	10686.7	1486.33	1.47925	302108	yes	yes	yes
47	66.3	female	mutated_IgVH	del13q	low_risk_cytogenetics	low	85.9	1	1	0	0	0	1	0	0	0	0	1	0	0	0	0	0	2	11244.1	1922.31	1.57351	218615	yes	yes	yes
48	73.2	male	mutated_IgVH	del13q	low_risk_cytogenetics	low	40.5	1	1	0	0	0	1	1	0	0	0	0	0	0	0	0	0	2	9358.9	649.583	1.5653	203437	yes	yes	yes
50	68.9	male	unmutated_IgVH	normal	low_risk_cytogenetics	high	12.2	1	2	0	0	0	1	1	1	0	0	0	1	0	1	1	0	6	12533.6	7991.06	1.58043	349745	yes	yes	yes
54	64.6	female	mutated_IgVH	del13q	low_risk_cytogenetics	high	21.1	1	1	0	0	0	0	1	0	0	0	0	1	0	0	0	0	2	15475.5	510.147	1.51548	177720	yes	yes	yes
56	67.2	male	mutated_IgVH	NA	NA	low	NA	1	1	0	0	0	2	1	1	1	0	0	0	0	1	0	0	6	30008.1	4184.13	2.45542	475615	yes	yes	yes
