# Supplementary material for: RNA editing contributes to epitranscriptome diversity in chronic lymphocytic leukemia
Source: Leukemia. 2020 Jul 30;35(4):1053–63. doi: 10.1038/s41375-020-0995-6 (PMC8024191; doi:10.1038/s41375-020-0995-6)
Supplement: Supplementary file 14 — Table S2 [file 41375_2020_995_MOESM14_ESM.xlsx]

## Sheet: Tabelle1
primer name	sequence 5'-3'		gene
RG1379	CTGGATTCTGAGTGCCTCCGATGATCAG	forward	COPA
RG1380	CTCTAGTACATGCTTCACCACTGCATCTG	revers
RG1381	CATTATGTGATGTGTGCTCAG	sequencing
RG1382	GATGCCGAGCAGCTCGGACAC	forward + sequencing	CDK13
RG1388	CATCCTCGTATTCCACCAGCGGGGTC	revers
RG1389	GATCCCTGCTGCCTTGGTGATCCC	forward	BLCAP
RG1390	CTGCCAGGAAAACCAAGGCACAAATTGTG	revers
RG1391	GAGTGAGGGTTGAAGAAAG	sequencing
RG1392	CCCAGTAAGGCCGAGATTACATTCGATGAC	forward	FLNB
RG1393	CTCCAGCTCAGACACGTGGCACTC	revers
RG1394	CAAGAGCCTGGTAACTAC	sequencing
RG1408	CTGTGTGAAGATCCCAATTCAAC	forward + sequencing	CCNI
RG1409	GTTTCTCCATCCCAGAGAGATGAAG	revers
RG1410	CAGTGTTCCAAGGATTATCACAGG	forward + sequencing	cog3
RG1411	CTTGGGACAGTCATAGGGTTCAG	revers
