# Supplementary material for: RNA editing contributes to epitranscriptome diversity in chronic lymphocytic leukemia
Source: Leukemia. 2020 Jul 30;35(4):1053–63. doi: 10.1038/s41375-020-0995-6 (PMC8024191; doi:10.1038/s41375-020-0995-6)
Supplement: Supplementary file 15 — Table S3 [file 41375_2020_995_MOESM15_ESM.xlsx]

## Sheet: Tabelle1
positive and negative editing factors defined by "Tan, M.H., et al., Dynamic landscape and regulation of RNA editing in mammals. Nature, 2017. 550(7675): p. 249-254." expressed within the AGMT-REVLIRIT CLL cohort
positive correlating editing factors							negative correlating editing factors
editing factor	IGHV Mut mean	IGHV UM mean	ttest	adjusted p			editing factor	IGHV Mut mean	IGHV UM mean	ttest	adjusted p
CCDC9	1137.21	1855.33	0.000288901	0.0352459			TIMM17A	1043.63	1684.52	0.0001689	0.0229705
CRTC2	4555.58	6845.33	0.000540337	0.0653808			MRPL47	448.421	680.667	0.00019656	0.0265356
YTHDC1	6701.26	10525.7	0.000894203	0.107304			MAD2L1BP	456.895	790	0.000579219	0.0776153
PPP1R15A	12957.8	29779	0.00175156	0.208435			PSMD6	2169.37	3129.38	0.000999153	0.132887
ATXN7	4001.16	5284.71	0.00190115	0.224336			ILF2	4874.42	6889.48	0.00131974	0.174205
PHF3	9045.79	11997.3	0.00280753	0.328481			YKT6	2560.21	3561.62	0.00169982	0.222677
GTPBP1	4269.47	6613.62	0.00315644	0.366147			EMC7	700.211	1069.38	0.00196491	0.255198
MED15	3336.11	4440.24	0.0055427	0.636226			PSMC2	1876.21	2676.43	0.00196306	0.255198
SAFB	5530.37	7726.62	0.0055324	0.636226			MFAP1	595.368	1067.52	0.00248379	0.317926
USP12	2272.53	2978.14	0.00565719	0.639262			MUL1	642.684	1042.43	0.00258637	0.328469
PHF1	8090.37	11292.5	0.00572269	0.640941			TFIP11	2113.21	3091.81	0.00299881	0.37785
RBM33	9334.84	11926.7	0.00789197	0.876009			TRMT10C	311.684	456.238	0.00361653	0.452066
RLF	2546.16	4016.38	0.00805702	0.886272			RAB1A	2628.32	4453.29	0.0044683	0.55407
YY1AP1	3098.21	4332.05	0.00905515	0.987011			TACO1	337.737	476.714	0.00492515	0.605793
ABCD4	1814	2118.9	0.221838	1			MMADHC	1365.84	1893.48	0.00566719	0.691397
AHSA2	11986.3	12173.7	0.92875	1			DPH3	502.211	826.286	0.00571628	0.69167
AKAP8L	3989.95	5215.43	0.0437489	1			YTHDF2	1908.53	2597.76	0.00587324	0.704789
ANKRD10	5619.58	5971.71	0.679809	1			MRPS22	603.158	841.524	0.00664217	0.790419
ANKZF1	6725.26	6255.33	0.658086	1			PSMD7	2257.21	3053.71	0.00694929	0.820016
ARGLU1	20774.9	19162.2	0.546841	1			PSME3	2070.05	2832.43	0.00849675	0.99412
ARHGEF25	7.42105	12.4762	0.141718	1			AAGAB	983.158	1221.29	0.0525074	1
ARHGEF7	4678.37	5189.95	0.366718	1			ACOX1	846.474	967.571	0.393597	1
ARID5A	2028.26	3280.24	0.060935	1			AFG3L2	1088.89	1296.95	0.140627	1
ATF7	1466.21	1445.33	0.919857	1			AGPAT3	2117.95	2226.43	0.831427	1
ATXN2	1051.21	1214.81	0.368727	1			AIMP2	121.316	147.667	0.227041	1
ATXN2L	7932.58	9852.05	0.0893349	1			APEX1	4552.32	5340.24	0.306233	1
BHLHE40	1062.32	1588.76	0.0489917	1			ASB8	1088.89	1369.19	0.0292058	1
C10orf10	12.6842	70.4762	0.0566088	1			ATMIN	1323.21	1346.52	0.930554	1
CDK11A	1424.42	1859	0.0111332	1			ATP6V0D1	1103.16	1424.48	0.16818	1
CDKN1B	6843.47	7722.29	0.280778	1			BECN1	1810.95	2125.24	0.184366	1
CELF1	11028.5	13181.2	0.0637127	1			C14orf119	245.895	313.476	0.476989	1
CENPT	2558.63	2724.76	0.697555	1			C1QBP	789.263	806.476	0.904287	1
CLASRP	11468.6	11983.8	0.760346	1			C6orf47	715.421	849.762	0.407272	1
CLK1	18327.7	23663.4	0.0822964	1			CCDC71	406.158	500.095	0.151333	1
CLK3	3525.58	4651.24	0.0175184	1			CDC123	1582.21	2068.81	0.013665	1
CNOT3	2090.84	2494.19	0.218719	1			CHPF2	2129.42	2528.19	0.193976	1
COX20	283.263	285.619	0.961997	1			CIAPIN1	587.158	766.238	0.0125872	1
CSNK1E	274.789	405.143	0.058961	1			CNOT11	1380.84	1723.95	0.0862185	1
DDIT3	1674.37	3525.95	0.0302685	1			COMMD9	628.737	763.429	0.166304	1
DIP2A	3780	3737.71	0.947679	1			CSTF1	444.158	636.952	0.034389	1
DPH7	1484	1482.76	0.995815	1			CSTF2T	1341.37	1507.67	0.516255	1
DVL2	1832.42	1963.14	0.69437	1			CTR9	1873.42	2201.29	0.330748	1
EZH1	7182.89	7502.48	0.743795	1			CYB561D2	526.842	553.238	0.780188	1
FAM193B	6585.95	7703.86	0.289341	1			DDX1	1805.79	2518.33	0.0138429	1
FBXO44	2753.84	2629.38	0.811169	1			DLAT	620	573.667	0.771174	1
FOXJ2	1255.32	1295	0.864683	1			DLD	1241.84	1477.52	0.156919	1
FUBP1	6255.37	7025	0.396718	1			DOLK	124.684	168.619	0.0896578	1
GABBR1	12099.3	10925.2	0.530663	1			EIF2AK1	3624.16	3825.76	0.753906	1
GATAD2B	2898.89	3444.14	0.266149	1			EIF4E2	1886.74	2229.62	0.189894	1
GEM	122.474	185.333	0.291777	1			EIF5	12848.1	17210	0.0181484	1
GRIPAP1	4280.79	4738.76	0.408629	1			ELP3	731.368	731.619	0.998669	1
HES1	112.368	10.5714	0.314397	1			EPRS	2848.32	3115.67	0.675885	1
HIST2H2BE	581.053	1268.1	0.0558813	1			FADD	214.158	323	0.0149136	1
HNRNPU-AS1	3183	2949.24	0.704593	1			FASTKD5	1019.63	1470.71	0.0110009	1
HSPA1B	201.474	1363.52	0.23124	1			FECH	347.105	434.048	0.136823	1
IGIP	277.579	234.857	0.654082	1			FEM1A	919	1436.76	0.0275414	1
IRF2BP2	3727	4663.24	0.125324	1			FH	507.211	565.143	0.668037	1
IRF3	5035.63	5313.52	0.772376	1			FTSJ2	580.053	653.476	0.572509	1
KAT2A	5205.05	5074.1	0.897682	1			GHITM	2852.74	3576.48	0.0819026	1
KDM3A	4505	5786.57	0.049079	1			GOLGA5	943.316	944.238	0.996098	1
KIAA0907	3425.58	3457.57	0.957271	1			GPN1	841.632	1160.9	0.0350605	1
KLC1	2928.47	3381.71	0.258755	1			GSPT1	2967.05	2932.29	0.932246	1
LAMA5	4510.84	6163.81	0.0486514	1			GSR	1096	1138.76	0.84625	1
LCAT	136.158	160.667	0.341165	1			HPS6	240.474	288.048	0.321401	1
LENG8	36214.8	37564.6	0.773271	1			IDH1	395.421	357.333	0.648172	1
LMBR1L	3424.11	4443.43	0.0397767	1			JKAMP	655	715.619	0.682954	1
LUC7L3	18676.8	16486.3	0.426696	1			JMJD4	136.158	217.905	0.016043	1
MAML1	2346.84	2991.76	0.0534406	1			KIAA0100	6554.74	7665.14	0.172974	1
MAPK8IP3	20364.9	23633.8	0.259638	1			KIAA0196	1342.95	1490.14	0.402687	1
MARK4	651.895	767.048	0.282816	1			LAMTOR1	1225.95	1214.24	0.949866	1
MAX	2943.84	2897.57	0.923404	1			MFSD1	802.263	719.952	0.617957	1
MED12	2941.84	3343.38	0.421799	1			MFSD5	370.895	534.238	0.0234408	1
MIB2	2128.84	2622.1	0.138947	1			MGAT2	955.947	1347.52	0.0622796	1
MICA	636.526	676.571	0.791532	1			MRPL15	267	299.095	0.656575	1
MINK1	6556.84	7464.57	0.291794	1			MRPL44	957.579	1405.14	0.0126021	1
MLLT6	14052.2	15152.6	0.637102	1			MRPL46	238.263	295.095	0.289747	1
MOV10	1980.84	2538.05	0.132264	1			MRPS18C	236.158	301.286	0.165174	1
N4BP2L1	1711.84	1662.1	0.857603	1			MRPS23	321.579	406.667	0.165896	1
NADSYN1	4202.21	4158.43	0.939089	1			MRPS35	534.053	641.143	0.236038	1
NISCH	7048.53	7577.62	0.62181	1			MRPS7	736.947	969.19	0.0622866	1
NR1D1	181.579	253.286	0.240423	1			MTCH2	526.474	658.667	0.172505	1
NSUN5P1	2717.53	2621.71	0.841017	1			NAA20	565.316	692.095	0.190938	1
OGT	59927.4	64182	0.745771	1			NARS	3534.05	4191.95	0.12499	1
PAN2	8144.58	8512.81	0.75995	1			NCOA4	2059.79	2652.33	0.115176	1
PHF21A	4333.63	4994	0.246729	1			NDUFAF1	264.737	297.429	0.722864	1
PLCG1	6048.05	7200.05	0.241645	1			NDUFS1	1221.16	1367.38	0.386578	1
PML	2178.79	2690.38	0.161984	1			NIF3L1	408.737	384.619	0.715809	1
PNISR	20795.2	21256.8	0.858375	1			ORMDL2	322.158	370.048	0.458325	1
POGZ	4182.42	4513.52	0.625767	1			PAK1IP1	150.737	185.143	0.209673	1
PPP2R2D	1046.05	1149.33	0.541048	1			PARP4	4156.63	4747.57	0.444818	1
PRPF3	3110.26	4115.1	0.0110847	1			PCNA	491.579	650.81	0.263026	1
PTOV1	2635.58	2936.71	0.396112	1			PEX11B	963.789	1134.52	0.285059	1
RBM5	10609.8	11967.8	0.38297	1			PGD	662.263	790.619	0.369724	1
RBM6	9354.79	8988.52	0.856882	1			PHAX	451.263	474.667	0.836754	1
SAFB2	5305.63	6396.1	0.105099	1			POLR2B	4426.89	5551.33	0.0256166	1
SCAF4	4694.95	5862.81	0.0522854	1			PPP1CA	3428.21	3219.19	0.759401	1
SDHAP1	962.474	1080.05	0.439078	1			PPP1R8	992.895	1254.81	0.160377	1
SEC31B	3633.63	3280.57	0.449962	1			PRKAG1	872.526	1056.43	0.158784	1
SETD5	6123.68	6353.57	0.784572	1			PRKAR2A	639.474	683.19	0.545055	1
SIN3B	5194.68	5457.95	0.770312	1			PSMA3	1286.58	1452.1	0.346385	1
SLC25A27	8.26316	23.0476	0.103666	1			PSMA4	1682.26	2059.95	0.148011	1
SLC2A3	2248.89	1107.24	0.0766583	1			PSMD1	1139.95	1400.76	0.0757227	1
SRRM1	6506.58	7882	0.0541423	1			PSMD14	576.211	680.81	0.178314	1
SRSF5	23523.2	27544.2	0.290418	1			RAB7A	3241.89	4068.81	0.149834	1
STX16	5251.89	5294.19	0.959164	1			RBBP4	3296.63	3445.9	0.795877	1
SUGP2	8232.21	8312.1	0.937611	1			RETSAT	865.947	929.81	0.681596	1
TERF2IP	4271.79	5330.57	0.0329344	1			RPL7L1	464.579	539.762	0.330636	1
THAP9-AS1	2433.42	2721.29	0.271562	1			RTCB	1239.05	1627.1	0.0340727	1
TMEM259	17787.1	19440	0.458852	1			SCAMP2	1473.16	1533.62	0.818216	1
TMEM63A	8063.47	9073.48	0.595522	1			SDAD1	1206.89	1279.76	0.695885	1
TNK2	8448.84	9033.05	0.667882	1			SDHB	778.789	973.286	0.0607873	1
TULP3	503.158	534.286	0.617968	1			SDHC	810.737	822.238	0.957472	1
UCKL1	3201.21	3452.67	0.549651	1			SEPHS2	1027.84	1317.19	0.257961	1
UPF3B	723.316	723.571	0.997976	1			SLC25A3	7844.53	10746.9	0.0103835	1
USP36	2461.16	3030.24	0.0894156	1			SLC4A1AP	981.684	1447.71	0.0279439	1
WDR33	4112.89	5220.38	0.0148341	1			SNAP29	824.316	993.381	0.336106	1
ZC3H11A	9674.84	11697	0.1608	1			SRP72	2933.89	3575.14	0.0994437	1
ZFP36L1	9914.47	9650.24	0.875225	1			SSBP1	1861.42	2336.1	0.0176573	1
ZNF609	1862.26	1997.62	0.71925	1			SSU72	2010.74	2245.19	0.477376	1
ZNF692	1504.32	1519.9	0.963742	1			STARD7	8607.95	9765.95	0.494287	1
ZNF76	2497.37	2378.71	0.777017	1			TBCC	794.105	1094.71	0.0448467	1
ZNF83	5973.68	6399.14	0.664071	1			TCEB3	1374.74	1911.43	0.0101738	1
							TIPRL	812.842	942.571	0.437306	1
							TM9SF2	2734.63	2961.71	0.586487	1
							TMEM185B	1178.63	1163.57	0.943447	1
							TSR1	1136.63	1532.43	0.00934759	1
							TST	9.94737	14.5238	0.400105	1
							TUBB4B	1481.37	2086.52	0.0426189	1
							TXNDC9	247.474	319.905	0.193985	1
							UBE3C	1988.58	2004.24	0.957763	1
							UMPS	517.947	602.476	0.41151	1
							UQCRFS1	913.632	1215.29	0.0264076	1
							UTP11L	217.368	340.238	0.0220153	1
							UTP3	943.842	1256.33	0.103132	1
							XRCC5	4414	5450.95	0.0704502	1
							XRN2	2290.47	2538.9	0.322357	1
