# Supplementary material for: RNA editing contributes to epitranscriptome diversity in chronic lymphocytic leukemia
Source: Leukemia. 2020 Jul 30;35(4):1053–63. doi: 10.1038/s41375-020-0995-6 (PMC8024191; doi:10.1038/s41375-020-0995-6)
Supplement: Supplementary file 19 — Table S7 [file 41375_2020_995_MOESM19_ESM.xlsx]

## Sheet: Tabelle1
positive and negative editing factors defined by "Tan, M.H., et al., Dynamic landscape and regulation of RNA editing in mammals. Nature, 2017. 550(7675): p. 249-254." expressed within the Ferreira CLL cohort
			CLL vs B cells						cluster 1 vs cluster 2		cluster 1 vs cluster 3		cluster 1 vs cluster 4				IGHV Mut vs UM						CLL vs B cells						cluster 1 vs cluster 2		cluster 1 vs cluster 3		cluster 1 vs cluster 4				IGHV Mut vs UM
positive correlating editing factors	CLL mean	B cells mean	ttest	adjusted p	cluster1 mean	cluster2 mean	cluster3 mean	cluster4 mean	ttest	adjusted p	ttest	adjusted p	ttest	adjusted p	IGHV Mut mean	IGHV UM mean	ttest	adjusted p		negative correlating editing factors	CLL mean	B cells mean	ttest	adjusted p	cluster1 mean	cluster2 mean	cluster3 mean	cluster4 mean	ttest	adjusted p	ttest	adjusted p	ttest	adjusted p	IGHV Mut mean	IGHV UM mean	ttest	adjusted p
ABCD4	1798.06	934.815	1.31101e-13	1.35034e-11	1665.21	1877.5	1858.65	2054.11	0.301056	1	0.276868	1	0.343559	1	1700.11	1888.02	0.229745	1		AAGAB	924.49	2089.78	5.73462e-11	6.7095e-09	974.958	816.545	855.162	1241	0.127676	1	0.266213	1	0.330033	1	825.604	1033.53	0.0306535	1
AHSA2	7001.2	1502.52	4.25014e-27	5.14267e-25	6068.46	7678.23	7960.05	5203.33	0.0526129	1	0.0568873	1	0.459973	1	6753.15	7439.05	0.383159	1		ACOX1	874.051	470.778	2.35563e-14	2.94454e-12	1018	816.091	845.135	927.778	0.0590112	1	0.100374	1	0.651314	1	780.849	996.767	0.00594314	0.562096
AKAP17A	39.0204	0.037037	0.0442142	1	79.1667	0	49.1892	11.5556	0.174573	1	0.653885	1	0.252232	1	20.0943	64.1628	0.286999	1		AFG3L2	878.602	1180.78	0.000397588	0.0234577	933.542	818.182	846.73	1015	0.260512	1	0.389199	1	0.734261	1	766.226	1006.81	0.00311134	0.321978
AKAP8L	2638.7	1549.33	2.8339e-10	2.60718e-08	2496.04	2647.5	2813.57	2729.67	0.622792	1	0.311165	1	0.795361	1	2266.09	3091.84	0.00292078	0.362177		AGPAT3	1429.32	532.296	6.31744e-17	8.08633e-15	1553.33	1347.64	1565.41	1049.44	0.329386	1	0.953814	1	0.079903	1	1296.45	1625.37	0.0405195	1
ANKRD10	3671.1	2424	0.0415199	1	3655.96	2825.64	4549.16	3884.67	0.373167	1	0.285354	1	0.875348	1	3372.91	4209.4	0.239622	1		AIMP2	71.3571	88.9259	0.0473198	1	81.75	64.0909	74.0541	62.2222	0.0213535	1	0.373862	1	0.150939	1	65.8868	79.5581	0.0423887	1
ANKZF1	4107.57	1140.78	1.37757e-27	1.69442e-25	3735.96	4477.45	4423.32	3875	0.138491	1	0.152818	1	0.88856	1	3793.58	4515.26	0.0753896	1		APEX1	2353.57	1880.3	0.000725459	0.0399002	2239	2532.14	2523.97	1980.56	0.326839	1	0.327266	1	0.587051	1	2180.17	2504.6	0.140969	1
ARGLU1	9309.86	7975	0.0487685	1	9004.5	9268.41	10083.3	7515	0.80268	1	0.374725	1	0.301117	1	9108.43	9678.16	0.528438	1		ASB8	1046.99	1088.37	0.659355	1	913.542	1165.55	1001.7	1328.44	0.112109	1	0.455798	1	0.33353	1	926.057	1184.42	0.0525683	1
ARHGEF25	390.796	0.592593	0.00690474	0.269285	6.83333	979.182	446.784	4.44444	0.0446745	1	0.0821974	1	0.394315	1	493.226	282.209	0.460713	1		ATMIN	1437.72	1178.7	0.0408483	1	1845.71	1142.59	1533.05	1006.67	0.0028657	0.378272	0.17594	1	0.00305756	0.403598	1170.09	1772.26	0.000348754	0.0456868
ARHGEF7	3716.86	5145.11	0.000119787	0.00682788	3887.71	3662.59	3509.16	3886.22	0.666555	1	0.39469	1	0.998514	1	3280.58	4135.19	0.0158964	1		ATP6V0D1	1250.03	4592.26	9.85658e-14	1.22222e-11	1479.54	896.182	1119.22	2124.78	0.0250102	1	0.169693	1	0.500077	1	970.566	1609.63	0.0130252	1
ARID5A	1627.07	4971.26	4.06026e-09	3.49183e-07	1709.62	1517.59	1050.97	3437.33	0.66371	1	0.0928412	1	0.137359	1	1385.96	1932.86	0.119526	1		BECN1	1421.55	1762.07	0.0016795	0.0856543	1329.29	1378.14	1481.19	1564.56	0.715299	1	0.326575	1	0.42026	1	1297.57	1572.67	0.0310007	1
ATF7	1340.32	434.815	2.0468e-23	2.29242e-21	1418.12	1449.77	1388.51	1031.89	0.87485	1	0.864159	1	0.209987	1	1260.26	1439.26	0.187508	1		C14orf119	293.735	98.2963	2.25257e-15	2.86077e-13	416.708	234.545	265.919	253.111	0.00566466	0.725076	0.0202098	1	0.0236508	1	237.509	366.581	0.00224048	0.246453
ATXN2	977.939	259.296	2.45035e-25	2.8424e-23	1065.38	988.591	956.486	911.333	0.598244	1	0.431037	1	0.559905	1	870.057	1109.58	0.0253484	1		C1QBP	520.224	1030.81	1.74659e-07	1.60687e-05	552.833	501.682	544.054	497.556	0.323662	1	0.858215	1	0.710237	1	453.17	606.465	0.00115778	0.140092
ATXN2L	6327.92	7766.93	0.0426523	1	5880.67	6168.27	6550.43	7401.67	0.720841	1	0.349007	1	0.397552	1	5808.7	7011.67	0.077563	1		C6orf47	512.092	588.593	0.0503717	1	493.625	515.318	503.973	631.333	0.72904	1	0.855911	1	0.338891	1	458.358	580.628	0.0177609	1
ATXN7	3968.6	4518.52	0.119582	1	3624.79	4227.14	3630.3	4805.44	0.313657	1	0.989755	1	0.0582019	1	3693.85	4274.37	0.154559	1		CCDC71	279.031	157.963	4.37707e-09	4.68346e-07	245.75	292.682	304.595	280.778	0.276369	1	0.132767	1	0.591371	1	263.208	300.349	0.262765	1
BHLHE40	1726.73	1230.44	0.0681201	1	2276.92	1207.59	1257.27	2961.78	0.041694	1	0.0611396	1	0.678927	1	1627.77	1864.74	0.585814	1		CDC123	1146.92	2757.11	8.60323e-10	9.54959e-08	1101.83	1094	1095.78	1457.33	0.952129	1	0.951889	1	0.385175	1	1013.58	1327.05	0.00676835	0.629456
C10orf10	76.2449	0.444444	0.0652524	1	206.375	37.0909	33.4865	20.8889	0.31417	1	0.302114	1	0.269911	1	10.434	155.558	0.120949	1		CHPF2	902.633	979.741	0.712709	1	929.792	894.409	931.378	626.333	0.877597	1	0.994235	1	0.286382	1	874.245	928.558	0.739788	1
CCDC9	2612.47	4248.07	0.1121	1	3655.92	2083.09	2493.24	2289.11	0.00849241	1	0.0352057	1	0.103311	1	2724.45	2551.72	0.662284	1		CIAPIN1	619.663	978.481	2.65834e-05	0.00199375	576.833	586.227	584.946	982	0.878588	1	0.888269	1	0.361362	1	515.245	735.093	0.0277275	1
CDK11A	1154.38	2151.81	9.21049e-06	0.000607892	998.625	1183.59	1058.65	1974.78	0.229589	1	0.677441	1	0.189877	1	1050.08	1291.49	0.195064	1		CNOT11	3302.87	1625.07	0.000161209	0.0103173	2718.58	3579.41	3024.68	5764.56	0.486706	1	0.759141	1	0.0947763	1	3746.34	2652.12	0.18836	1
CDKN1B	2996.77	4418.22	2.98214e-06	0.000211732	3095.83	2880.36	3057.35	2983.89	0.609898	1	0.932296	1	0.885851	1	2582.45	3539.63	0.00613306	0.742101		COMMD9	548.602	583.778	0.440915	1	455.042	582	565.405	701.222	0.0540345	1	0.0550337	1	0.195637	1	508.189	598.558	0.114215	1
CELF1	9831.3	10196.7	0.679243	1	9363.42	9533.09	10012	12333.4	0.871289	1	0.549858	1	0.245244	1	9333.17	10507.8	0.215863	1		CSTF1	471.898	382.185	0.00919932	0.395571	471.5	444.364	434.676	643.556	0.700165	1	0.498654	1	0.308479	1	395.415	557.349	0.00306646	0.321978
CENPT	1698.3	508.333	8.75811e-25	1.00718e-22	1437.38	1948.77	1857.05	1536.33	0.0321754	1	0.0412115	1	0.797782	1	1617.49	1817.14	0.261091	1		CSTF2T	1093.69	953.926	0.0546168	1	1070.83	1074.18	1177.57	1007.33	0.978395	1	0.426343	1	0.71616	1	993.887	1205.47	0.0452414	1
CLASRP	5417.05	3321.96	7.01828e-08	5.40407e-06	4413.42	6429.27	5509.57	5876.56	0.0107126	1	0.073746	1	0.352337	1	5477.55	5443	0.952043	1		CTR9	1856.47	1765.89	0.546477	1	2295.58	1599.18	1672.51	2212.22	0.0287683	1	0.049757	1	0.869539	1	1570.72	2215.53	0.00239287	0.260823
CLK1	17261.2	16299	0.520996	1	16867.6	19505.3	14665.9	19759.4	0.41017	1	0.382345	1	0.272503	1	15426.3	19477.9	0.0524208	1		CYB561D2	401	293.815	0.000127842	0.00843754	346.625	441.318	454.865	327.333	0.0929366	1	0.0592021	1	0.841485	1	374.321	439.674	0.14084	1
CLK3	2736.78	3404.26	0.0095812	0.335342	2315.25	3079.18	2609.97	3535	0.074696	1	0.26566	1	0.182289	1	2461.49	3079.19	0.0493877	1		DDX1	474.531	1679.04	3.52677e-05	0.00260981	447.417	320.273	457.378	1126.33	0.569727	1	0.963167	1	0.295367	1	203.792	811.186	0.00219134	0.24543
CNOT3	1433.66	895.852	1.51135e-08	1.2393e-06	1357.62	1504.77	1405.49	1765.11	0.403841	1	0.727953	1	0.450906	1	1313.08	1608.44	0.0560736	1		DLAT	463.98	537.074	0.102137	1	527.083	410.818	507.459	353.889	0.0297806	1	0.734206	1	0.0130752	1	415.962	527.837	0.0110029	0.913241
COX20	81.4592	24.5556	1.19048e-23	1.35714e-21	81.25	80.2727	89.7297	61.8889	0.936232	1	0.480255	1	0.161637	1	77.0943	85.3023	0.338524	1		DLD	987.939	2546.85	1.40694e-13	1.73054e-11	1029.5	858.227	870.703	1321.78	0.178818	1	0.198279	1	0.434321	1	861.132	1108.84	0.0281927	1
CRTC2	4444.76	11498	4.68582e-10	4.21724e-08	3708.75	4484.05	4093.92	8104.44	0.107789	1	0.434482	1	0.126166	1	4056.79	4969.12	0.189352	1		DOLK	117.102	69.0741	2.14764e-06	0.000178254	107.875	97.3182	131.811	123.444	0.507712	1	0.282373	1	0.4897	1	102.264	136.093	0.0724267	1
CSNK1E	6.03061	0.740741	0.00812336	0.292441	3.70833	6.27273	3.75676	23.2222	0.207382	1	0.963854	1	0.368775	1	2.58491	10.3953	0.0813692	1		DPH3	492.122	778.37	0.00294379	0.139166	503.167	475.273	474.351	539.778	0.72726	1	0.743598	1	0.687219	1	422.962	578.14	0.0233314	1
DDIT3	2339.57	1392.74	0.0012631	0.0581025	1431.83	2902.68	1787.86	4725.67	0.0359093	1	0.489123	1	0.0214411	1	2104.26	2652.47	0.349075	1		EIF2AK1	3062.94	2947.89	0.618344	1	3170.62	2867.64	3397.51	2539.89	0.377432	1	0.535388	1	0.202668	1	2762.25	3471.26	0.0137423	1
DIP2A	3347.32	779.185	2.08228e-26	2.47791e-24	2926.25	3544.14	3890.08	2656.22	0.171411	1	0.0328957	1	0.607765	1	3526.34	3213.67	0.379969	1		EIF4E2	1127.29	230.778	1.7168e-07	1.59662e-05	1042.75	1373.64	1215.89	555.778	0.100339	1	0.399406	1	0.0436694	1	1157.66	1092.3	0.660686	1
DPH7	988.357	789.852	0.00771921	0.285611	924.917	984.682	1051.16	1103.44	0.623117	1	0.314196	1	0.565654	1	926.623	1067.09	0.179142	1		EIF5	13228.3	12702.2	0.61006	1	11119.7	16224.5	11704.8	16061.9	0.0481918	1	0.74394	1	0.122163	1	12322.5	14461	0.230888	1
DVL2	1053.65	664.296	2.74296e-08	2.16693e-06	1077.88	1066.77	1125.11	839.444	0.935033	1	0.679565	1	0.137887	1	968.83	1149.84	0.0594024	1		ELP3	644.786	205.889	3.37415e-27	4.58884e-25	719.333	633.045	682.649	427.444	0.309723	1	0.619593	1	0.00505251	0.651774	574.491	725.744	0.0126904	1
EZH1	6458.45	1989.33	5.39586e-26	6.36711e-24	5548.25	7332.55	6967.16	6457.56	0.0296066	1	0.0598243	1	0.509888	1	6539.58	6512.07	0.964253	1		EMC7	610.184	1373.04	2.5259e-12	3.03108e-10	603.375	614.682	535.135	813.889	0.901406	1	0.324768	1	0.309319	1	527	715.047	0.00683515	0.629456
FAM193B	4544.48	3336.7	0.00018614	0.0104238	3685.88	5030.91	5020.65	4623.33	0.0320663	1	0.0222632	1	0.324341	1	4506.68	4658.47	0.766618	1		EPRS	2586.4	1900.26	0.00923633	0.395571	2914.67	2418.09	2839.97	1839.44	0.178952	1	0.845193	1	0.0090013	1	2355.85	2923.67	0.0317255	1
FBXO44	1171.48	660.63	6.04743e-05	0.00356799	1016.88	1422.14	1159.11	1108.22	0.0587975	1	0.434832	1	0.832023	1	1144.19	1194.44	0.753899	1		FADD	144.245	210.074	4.13573e-06	0.000326723	160.458	121.364	141.865	188.111	0.0706292	1	0.407515	1	0.701147	1	112.642	183.209	0.000762172	0.0974455
FOXJ2	1139.69	1169.07	0.73348	1	1210.38	1080.14	1239.89	1040.78	0.35935	1	0.836526	1	0.567879	1	1020.55	1307.53	0.0129093	1		FASTKD5	1134.19	1860.85	3.55895e-07	3.20306e-05	973.792	1281.18	1031.97	1359.44	0.099369	1	0.684057	1	0.31299	1	1067.57	1198.74	0.374968	1
FUBP1	5505.22	5027.7	0.226428	1	5229.5	5149.68	5983.24	5529.11	0.895988	1	0.21696	1	0.667746	1	5295.13	5795.79	0.299858	1		FECH	309.184	338	0.272407	1	360.333	243.909	307.162	343.444	0.010692	1	0.266487	1	0.82152	1	255.075	369.628	0.00105844	0.130188
GABBR1	8230.84	4105.85	4.86291e-15	5.05743e-13	6378.21	8935.82	9203.32	8346.67	0.0180885	1	0.00522358	0.647724	0.302752	1	8120.74	8461.47	0.68187	1		FEM1A	815.194	828.111	0.883897	1	771.125	772.818	722.243	1163	0.990301	1	0.744292	1	0.27273	1	674.396	986.419	0.0220641	1
GATAD2B	3274.24	2225.85	1.05209e-05	0.000673338	3725.88	3165.41	3091.59	3440.11	0.186416	1	0.089078	1	0.549265	1	3030.02	3588.86	0.0361398	1		FH	489.398	378.037	0.000291896	0.0178057	601.667	414.136	516.486	368.222	0.00194051	0.261146	0.140348	1	0.00332727	0.435873	418.132	574.581	0.000933596	0.115766
GEM	102.847	45.8148	0.00132357	0.0595606	174.958	67.6818	70.3514	96.1111	0.0495858	1	0.0609452	1	0.274627	1	91.8868	120.419	0.403162	1		FTSJ2	375.367	619.296	0.000428797	0.0248702	366.875	340.182	415.162	362.889	0.522192	1	0.349659	1	0.964804	1	325.623	437.628	0.00680401	0.629456
GRIPAP1	3523.82	3168.85	0.270893	1	3262.96	3615.95	3670.54	3822.67	0.365265	1	0.262657	1	0.514576	1	3241.91	3846.79	0.0687407	1		GHITM	2708.63	2498.41	0.247273	1	2998.42	2600.5	2628.97	2483	0.242605	1	0.22389	1	0.208466	1	2310.96	3174.74	0.000483014	0.0627919
GTPBP1	4484.71	10359.2	1.49063e-08	1.23723e-06	4683	4000.05	3871.76	7273.22	0.427687	1	0.354105	1	0.251449	1	3771.68	5394.79	0.0274357	1		GOLGA5	767.245	304.741	6.79065e-25	9.09946e-23	892.75	689.636	802.946	618	0.00720408	0.893306	0.28769	1	0.0142299	1	685.623	872.674	0.00469075	0.467069
HES1	13.8061	136.778	3.27349e-07	2.48785e-05	8.58333	6.45455	18.6216	12.1111	0.606402	1	0.284773	1	0.656832	1	18.5472	7.83721	0.143428	1		GPN1	850.582	1431.15	1.29964e-08	1.37762e-06	909.542	767.091	848.243	968.111	0.185187	1	0.610391	1	0.787775	1	712.208	1026	0.000761293	0.0974455
HIST2H2BE	281.735	67.1481	3.21421e-12	3.18207e-10	294.625	397.045	271.027	127.111	0.238221	1	0.731243	1	0.0116823	1	255.566	320.512	0.246526	1		GSPT1	2816.44	3594.74	0.0386733	1	3564.54	2339.86	2535.35	3572.33	0.00513851	0.662868	0.0199536	1	0.993693	1	2523.4	3238.72	0.0339114	1
HNRNPU-AS1	3663.72	2042.7	4.39743e-08	3.43e-06	3885.04	3406.73	3936.11	3309.22	0.219025	1	0.903717	1	0.363822	1	3503.74	3927.6	0.20709	1		GSR	756.469	526.222	2.27979e-06	0.000186943	841.75	717	769.703	652.222	0.122532	1	0.390827	1	0.30916	1	682.604	847.326	0.027971	1
HSPA1B	766.173	118.259	0.000859532	0.0438361	1170.25	476.773	696.811	1035.89	0.126706	1	0.38205	1	0.887851	1	648.34	944.512	0.462163	1		HPS6	274.765	438.556	0.000150778	0.00980057	272.5	216.682	283.514	392.889	0.106389	1	0.782436	1	0.375289	1	235	319.558	0.0268811	1
IGIP	282.949	29.7407	6.50827e-26	7.61467e-24	327.208	240.182	342.892	154	0.0273608	1	0.714479	1	0.00014431	0.0178944	284.189	289	0.894918	1		IDH1	297.439	108.815	2.24807e-22	2.94497e-20	333.958	274.864	318.135	198.333	0.0357329	1	0.605956	1	0.000383958	0.0514504	274.736	310.07	0.161231	1
IRF2BP2	2323.03	9900.48	1.91519e-12	1.93434e-10	2910.04	1693.55	2374	2193	0.0112663	1	0.312054	1	0.22908	1	2121.11	2585.86	0.186771	1		ILF2	4227.01	6977.63	6.26307e-07	5.44887e-05	3742.5	4666.45	3862.57	5245.44	0.142564	1	0.782064	1	0.210007	1	3634.79	4837.28	0.00848809	0.738959
IRF3	3230.55	1066.15	1.3717e-21	1.52259e-19	2782.21	3502.55	3709.08	2465.11	0.0995084	1	0.0515042	1	0.612593	1	3140.62	3411.02	0.457824	1		JKAMP	502.52	470.704	0.381074	1	586.333	410.545	553.351	360	0.00193442	0.261146	0.617314	1	0.0307416	1	437.434	580.116	0.00839726	0.738959
KAT2A	2858.6	2072.04	0.00115782	0.0555755	2357.67	3213.68	3308.86	2369.67	0.0275458	1	0.00620793	0.763576	0.98051	1	2792.96	2996.37	0.484794	1		JMJD4	127.806	52.6667	1.55743e-17	2.00908e-15	117.625	131.636	145.405	106	0.403532	1	0.122506	1	0.548687	1	112.868	147.907	0.0145252	1
KDM3A	4554.24	8278.44	7.60892e-09	6.46758e-07	4480.58	4485.36	3708.49	7409.67	0.994715	1	0.244474	1	0.042175	1	4126.98	4967.65	0.119767	1		KIAA0100	7022.12	5274.56	0.000107764	0.0072202	6904.62	6762.5	7258.81	7889.67	0.86404	1	0.66718	1	0.549064	1	6307.98	7927.09	0.0295424	1
KIAA0907	2859.78	863.778	1.22001e-23	1.37862e-21	2674.46	3051	3210.76	2461.33	0.282573	1	0.101835	1	0.75273	1	2735.36	3079.86	0.226408	1		KIAA0196	1347.17	1590.52	0.0539137	1	1437.92	1111.95	1373.54	1717.22	0.0626212	1	0.743241	1	0.311524	1	1193.58	1542	0.0157136	1
KLC1	2156.28	1665.56	0.000436228	0.0231201	2214.46	2163.36	2274.59	1828.89	0.852965	1	0.805566	1	0.234874	1	1996.85	2376.49	0.0552335	1		LAMTOR1	1041.11	774.556	0.000169509	0.0106791	933.125	1027.55	1170.7	944.778	0.432645	1	0.104762	1	0.956898	1	981.075	1116.58	0.250997	1
LAMA5	2645.36	1509.3	1.59354e-05	0.000956124	2633.58	2566.23	2934.22	1994	0.909025	1	0.608973	1	0.509155	1	2111.13	3240.49	0.0160743	1		MAD2L1BP	556.48	1160.11	8.01456e-08	7.61383e-06	435.458	592.864	524.973	902.111	0.0232747	1	0.139972	1	0.232268	1	457.774	672.07	0.0192434	1
LCAT	146.347	63.4444	1.12279e-06	8.30865e-05	154.792	129	141.622	239.667	0.386108	1	0.64136	1	0.499135	1	124.245	177.628	0.0819487	1		MFAP1	627.02	547.222	0.232998	1	630.917	613.091	462.784	1030.67	0.887837	1	0.168528	1	0.0664605	1	544.604	746.628	0.0533358	1
LENG8	18138.4	8609.44	2.84598e-10	2.60718e-08	14276.9	19218.1	20429.4	20505.3	0.0776212	1	0.0264121	1	0.235372	1	18321.2	18297.9	0.992218	1		MFSD1	801.571	345.556	7.67676e-15	9.67271e-13	844.292	687.318	973.27	469.667	0.173292	1	0.327949	1	0.00385259	0.500837	751.509	877.419	0.192035	1
LMBR1L	3352.94	3109.78	0.538015	1	3052.33	3454.59	2972.86	5863.33	0.379491	1	0.868701	1	0.327514	1	2787.02	4002.28	0.0727849	1		MFSD5	423.092	814.333	2.95135e-08	3.03989e-06	375.458	369.5	433	635.889	0.908004	1	0.391175	1	0.274868	1	349.962	513.93	0.017292	1
LUC7L3	7007.61	1625.33	1.60256e-08	1.29808e-06	8492.67	4770.09	9168	3382.44	0.120894	1	0.775374	1	0.0444396	1	5304.26	9411.58	0.0238119	1		MGAT2	628.847	761.926	0.0152386	0.58043	669.292	639.591	550.595	776.778	0.797426	1	0.288308	1	0.506635	1	537.66	745.023	0.011011	0.913241
MAML1	2381.8	1144.52	3.82927e-18	4.09732e-16	2544.92	2330.73	2325.51	2403.78	0.446089	1	0.448097	1	0.711511	1	2229.89	2573.95	0.132208	1		MMADHC	1257.46	1682.74	0.000444298	0.025325	1220.46	1385.64	1128.73	1457.22	0.30699	1	0.514054	1	0.468657	1	1102.83	1446.26	0.00565916	0.543279
MAPK8IP3	9222.97	17605	0.00119182	0.0560155	7153.12	9401.82	8767.51	17083.1	0.0711468	1	0.147143	1	0.237418	1	8424.53	10232.4	0.339327	1		MRPL15	270.173	246.037	0.319607	1	307.917	209	298.757	232.111	0.084503	1	0.882197	1	0.226185	1	231.302	317.442	0.0384314	1
MARK4	370.684	256.556	7.94045e-06	0.00053201	375.917	376.864	394.73	262.111	0.985299	1	0.712064	1	0.0118589	1	341.509	403.093	0.133717	1		MRPL44	579.786	549.667	0.582393	1	585.375	552.273	536.405	717.222	0.62861	1	0.463197	1	0.431165	1	528.566	650.395	0.0558597	1
MAX	2070.77	1949.26	0.410055	1	2164.21	2159	2044.27	1962.33	0.982529	1	0.575569	1	0.588168	1	2017.06	2149.21	0.430063	1		MRPL46	283.704	397.074	0.154838	1	221.75	278.227	321.162	221.778	0.261494	1	0.0606285	1	0.999517	1	267.453	276.14	0.845862	1
MED12	2825.31	1606.11	1.54518e-09	1.35976e-07	3175	2259.45	2931.41	3111	0.0409136	1	0.548438	1	0.906371	1	2557	3183.86	0.0545012	1		MRPL47	435.388	736.111	0.000256409	0.0158974	457.25	442.273	352.811	560	0.845879	1	0.106658	1	0.429119	1	387.302	494.721	0.0470306	1
MED15	2459.7	3963.11	5.72409e-06	0.000389238	2280.38	2319.36	2526.27	3587.78	0.917151	1	0.519724	1	0.280636	1	2244.91	2768.65	0.140393	1		MRPS18C	142.408	70.4444	7.91363e-07	6.80572e-05	156.333	126.227	143.405	125.222	0.0777867	1	0.54978	1	0.235668	1	129.679	156.581	0.11117	1
MIB2	633.296	374.963	1.40953e-05	0.000888002	481.5	681.182	717.946	643.111	0.168072	1	0.0358568	1	0.593464	1	551.434	734.884	0.103777	1		MRPS22	582.01	640.111	0.489643	1	562.042	560.909	551.649	599.556	0.989807	1	0.906422	1	0.804861	1	528.245	623.698	0.180706	1
MICA	477.214	249.556	1.21588e-10	1.13077e-08	415.792	505.909	506.216	544.889	0.150486	1	0.167947	1	0.091021	1	441.868	527.14	0.135937	1		MRPS23	350	604.815	3.72587e-05	0.00271988	306.5	385.591	309.432	442.222	0.163203	1	0.935414	1	0.0905849	1	325.698	379.744	0.183283	1
MINK1	4700.72	3294.59	0.00206785	0.0909855	4046.58	4863.27	5016.54	5789.67	0.198643	1	0.194079	1	0.392481	1	4266.06	5310.05	0.142022	1		MRPS35	489.092	845.407	4.57657e-08	4.62234e-06	544.625	456.545	477.811	494.778	0.133051	1	0.289449	1	0.683563	1	418.132	571.163	0.00174052	0.20364
MLLT6	9945.65	10438.4	0.48236	1	7924.58	11450.8	11372.2	8062.56	0.0100324	1	0.0154409	1	0.923065	1	9954.62	10038.5	0.939087	1		MRPS7	585.714	609.593	0.588628	1	566.75	576.727	588.486	710.667	0.892866	1	0.784376	1	0.452693	1	483.642	719.186	0.000834583	0.104323
MOV10	1669.58	889.963	1.44529e-11	1.38748e-09	1314.88	1851.73	1822.41	1846.11	0.0108888	1	0.026881	1	0.206775	1	1500.89	1883.26	0.0345916	1		MTCH2	494.939	357.296	0.000624103	0.0349498	606.875	407.682	506.541	423.333	0.00709725	0.887156	0.160045	1	0.0435646	1	409.17	601.744	0.000220347	0.0293062
N4BP2L1	1570.84	683.63	3.82949e-11	3.63802e-09	1955.33	1432.05	1330.22	2037.22	0.20626	1	0.132034	1	0.867747	1	1501.85	1705.7	0.4059	1		MUL1	626.663	1931.7	1.72607e-11	2.03676e-09	543.958	653.182	554.73	903.444	0.254213	1	0.880633	1	0.176715	1	568.679	674.442	0.190072	1
NADSYN1	2903.99	2262.78	0.00074634	0.0388097	2501.17	3216.14	3214.08	2480.89	0.0554916	1	0.0516512	1	0.973464	1	2829.06	2990.98	0.587073	1		NAA20	411.724	782.296	3.47549e-07	3.16269e-05	486.583	377.864	391	402.889	0.0389742	1	0.0643014	1	0.287757	1	372.302	464.023	0.0144044	1
NISCH	5064.97	5319.19	0.525481	1	4686.79	4976.68	5404.76	5566.56	0.616931	1	0.269076	1	0.491617	1	4879.43	5359.81	0.384967	1		NARS	1913.12	4201.7	5.98524e-07	5.26701e-05	1981.54	1672.36	1541.22	3326.33	0.517466	1	0.320683	1	0.327172	1	1471.21	2395.26	0.0264003	1
NR1D1	255.418	100.926	6.22842e-07	4.67132e-05	204.667	257.273	225.378	428	0.178665	1	0.56107	1	0.299199	1	261.943	256.07	0.90259	1		NCOA4	2623.98	3497.96	0.00157429	0.0818629	3099.62	2156.68	2609.95	2665.33	0.00661512	0.833506	0.186869	1	0.420786	1	2249.77	3071.05	0.00296468	0.317221
NSUN5P1	2321.41	659.852	1.12083e-18	1.21049e-16	1988.25	2308.64	2838.51	1767.78	0.368416	1	0.0303985	1	0.69574	1	2241.28	2450.91	0.513975	1		NDUFAF1	152.796	26.4074	4.44343e-26	5.99863e-24	199.833	124.591	154.054	111.778	0.0034474	0.45161	0.066018	1	0.0223312	1	133.208	179.302	0.0125693	1
OGT	42027.3	10179.1	8.40256e-27	1.00831e-24	37904.8	44292.2	47211.6	33822.8	0.226832	1	0.108595	1	0.558185	1	39511.3	45975.7	0.158396	1		NDUFS1	1175.95	836.852	3.63207e-06	0.000290566	1225.67	1099.36	1170.95	1280.67	0.349885	1	0.631917	1	0.799615	1	1051.3	1321.79	0.00553086	0.536493
PAN2	5997.35	3604.22	1.26474e-09	1.12562e-07	5336.04	7243.86	6182	5702.56	0.068028	1	0.323937	1	0.813088	1	5881.62	6238.81	0.598708	1		NIF3L1	382.02	199.259	8.19268e-13	9.91314e-11	379.583	373.318	400.514	381.778	0.877692	1	0.599951	1	0.975047	1	372.943	395.767	0.491202	1
PHF1	2591.37	3005.15	0.567726	1	2569.92	2843.64	2508.97	2884.22	0.750448	1	0.914214	1	0.779594	1	2367.66	2915.14	0.326228	1		ORMDL2	239.847	274.815	0.0906827	1	312.375	197	216.811	295.556	0.00797725	0.973225	0.00777633	1	0.877615	1	180.019	313.86	6.04264e-05	0.00815756
PHF21A	1950.56	1765.26	0.611515	1	1906.88	2203.45	1909.3	1970.33	0.630469	1	0.996374	1	0.923685	1	2094.25	1817.91	0.516507	1		PAK1IP1	162.796	121.963	0.00516763	0.232543	183.458	138.364	151.892	149.667	0.136293	1	0.313173	1	0.417301	1	148.358	177.721	0.198212	1
PHF3	8247.41	11706.1	9.73742e-05	0.0056477	7146.04	8814.64	7407.54	11693.3	0.0802675	1	0.759054	1	0.0300078	1	8059.43	8531.02	0.559229	1		PARP4	3932.62	1425.33	1.01286e-24	1.3471e-22	4148.88	3882.91	3966.73	4090.22	0.609967	1	0.683287	1	0.926113	1	3405.04	4610.51	0.000523441	0.0675238
PLCG1	5469.91	1987.89	1.45363e-20	1.599e-18	4727.92	5653.91	5611.89	7060.56	0.214238	1	0.210678	1	0.210159	1	5493.98	5399.72	0.879293	1		PCNA	636.01	138	3.52868e-08	3.59925e-06	942.792	432.227	449.162	946.889	0.0186827	1	0.0199049	1	0.995196	1	561.264	735.395	0.292128	1
PML	1599.94	1678.7	0.611965	1	1418.21	1556.18	1719.35	2066.11	0.531594	1	0.195177	1	0.493386	1	1354.04	1919.58	0.0254179	1		PEX11B	521.347	210.556	0.000322612	0.0193567	396.333	618.727	564.568	776.889	0.210097	1	0.235108	1	0.33547	1	489.208	584.116	0.488147	1
PNISR	16400.4	20356	0.00321917	0.128767	14834.4	17095.9	16993.2	19457.8	0.189808	1	0.238694	1	0.236505	1	17028.2	16007.7	0.484648	1		PGD	798.612	545.37	0.005941	0.261404	1199.75	600	795.324	409.111	0.00206738	0.274962	0.0300139	1	0.000143645	0.0195357	632.264	986.953	0.00296632	0.317221
POGZ	3831.2	4481.19	0.0524665	1	4274.46	3579.14	3687.62	3919.78	0.178518	1	0.203216	1	0.581967	1	3355.58	4391.65	0.00344178	0.419897		PHAX	388.133	528.63	0.0148828	0.58043	507.5	300.455	366.027	331.778	0.00590555	0.750004	0.0706381	1	0.0567096	1	344.981	441.488	0.0668634	1
PPP1R15A	10145.2	18573.4	0.000285723	0.0157148	6941.25	13636.9	8399.68	11036.7	0.112825	1	0.641711	1	0.244755	1	8694.81	12132.7	0.273569	1		POLR2B	3918.73	7021.78	1.50094e-09	1.65103e-07	3781.29	3921.86	3456.57	5885.89	0.76856	1	0.381219	1	0.151054	1	3515.02	4417.14	0.0334636	1
PPP2R2D	912.143	432.815	1.59633e-13	1.62825e-11	973.333	831.682	915.027	980.667	0.238355	1	0.582632	1	0.96741	1	823.132	1022.98	0.0388105	1		PPP1CA	2014.66	1122.37	4.92366e-08	4.92366e-06	2204.79	1638.05	2442.65	1376.22	0.0583226	1	0.477028	1	0.0784753	1	1767.53	2327.42	0.0280142	1
PRPF3	2946.33	2995.07	0.856112	1	2637.83	3270.05	2718.46	4209	0.181605	1	0.805476	1	0.106087	1	2653.43	3289.74	0.058477	1		PPP1R8	875.51	1160.89	0.00136153	0.0721613	920.292	826.591	802.189	1110.22	0.471902	1	0.331436	1	0.504248	1	715.057	1060.49	0.00080864	0.101889
PTOV1	1992.35	2030.52	0.856191	1	1755.54	2262.68	2179.78	1616.78	0.0638995	1	0.0992737	1	0.745312	1	1861.42	2125.53	0.216956	1		PRKAG1	770.418	407.741	5.59268e-12	6.65529e-10	815.292	725.818	740.919	922.111	0.306579	1	0.343386	1	0.671083	1	652.83	909.884	0.0010949	0.133578
RBM33	3813	12420.6	1.6161e-08	1.29808e-06	2633.12	4049	3832.03	6761.22	0.287171	1	0.259545	1	0.184391	1	2911.79	4904.49	0.0641405	1		PRKAR2A	522.622	1193.89	1.06378e-06	9.04216e-05	641.208	465.636	499.73	502.778	0.0443064	1	0.0745384	1	0.252523	1	476.755	580.512	0.0614938	1
RBM5	8706.37	7754.89	0.106654	1	9100.71	8853	8053.51	10514.3	0.800977	1	0.264262	1	0.540808	1	8017.15	9641.4	0.0485921	1		PSMA3	1241.03	1037.33	0.0100471	0.41193	1236.62	1232.32	1252.54	1208.33	0.971049	1	0.895619	1	0.895062	1	1124.36	1373.3	0.00902384	0.767026
RBM6	6236.85	3804.81	8.26046e-09	6.93878e-07	6447.54	6036.45	6304.65	6832.78	0.544283	1	0.849207	1	0.767467	1	5965.25	6600.88	0.315369	1		PSMA4	1330.15	1226.44	0.257744	1	1360.12	1292.23	1304.22	1434.33	0.664698	1	0.709532	1	0.837903	1	1092.17	1606.84	4.82291e-05	0.00655916
RLF	3161.51	7762.44	2.91698e-09	2.53777e-07	2914.17	3081	2801.32	4806	0.700203	1	0.829347	1	0.0826347	1	2790.92	3593.72	0.0852833	1		PSMC2	1416.14	2726.41	6.86972e-08	6.69328e-06	1246.29	1370.91	1261.38	2154.78	0.538775	1	0.912555	1	0.190059	1	1159.25	1693.86	0.00426969	0.435508
SAFB	3367.03	5158.04	1.54939e-05	0.000945128	3319.33	3285.55	3018.16	4447.33	0.942374	1	0.422356	1	0.0981893	1	3077.04	3734.74	0.0459319	1		PSMD1	1630.74	1923.96	0.0354256	1	1607.46	1695.14	1474.57	2130.22	0.551799	1	0.286912	1	0.344811	1	1495.28	1782.33	0.0492612	1
SAFB2	3103.73	2392	0.00271348	0.113966	3060.79	3093.55	2896.62	4118.11	0.937458	1	0.575877	1	0.429205	1	2748.47	3579.4	0.0230417	1		PSMD14	721.551	874.407	0.0227337	0.807578	789.5	688.091	693.946	741.778	0.206275	1	0.213027	1	0.677787	1	699.396	750.953	0.343156	1
SCAF4	4000.19	3526	0.0702607	1	3509.83	4392	4034.24	4602.89	0.0758028	1	0.203776	1	0.376503	1	3878.17	4164.7	0.463098	1		PSMD6	1542.87	3720.52	1.39524e-10	1.60453e-08	1423.46	1556.5	1406.24	2134.33	0.41641	1	0.896075	1	0.125872	1	1421.42	1670.12	0.0797904	1
SDHAP1	634.153	427.111	2.66914e-06	0.000192178	601.875	710.5	644.162	607.667	0.232408	1	0.518762	1	0.969535	1	589.34	696.116	0.0938241	1		PSMD7	1969.73	4141.3	6.09013e-10	6.88185e-08	1819.29	2031.64	1757	2613.22	0.390488	1	0.745019	1	0.210697	1	1695.21	2263.26	0.0069054	0.629456
SEC31B	2791.64	1960.81	0.000401822	0.0216984	2462.54	2941	2991.95	2972.44	0.152085	1	0.143447	1	0.425163	1	2781.85	2796.91	0.958153	1		PSME3	1870.37	3780.22	2.41839e-09	2.63605e-07	2047	1795.86	1671.68	2275.11	0.414446	1	0.113313	1	0.730153	1	1553.6	2253.77	0.00172118	0.2031
SETD5	6386.8	5390.15	0.033883	1	6763.62	5989.95	6661	6537.33	0.217581	1	0.881094	1	0.844621	1	5927.81	7036.21	0.0525539	1		RAB1A	2159.51	3558.56	2.40199e-06	0.000194561	2088.54	2219.59	1839.22	2879.33	0.7003	1	0.386618	1	0.216459	1	1914.43	2404.05	0.0529031	1
SIN3B	3319.96	1639.26	5.50548e-12	5.39537e-10	2999.92	3574	3561.3	3027.44	0.225782	1	0.192576	1	0.968094	1	3039.72	3642.95	0.103009	1		RAB7A	2730.56	4648.3	5.65124e-07	5.02961e-05	3066.79	2279.59	2632.3	3325.33	0.024683	1	0.197409	1	0.711953	1	2369.26	3142.88	0.00775567	0.690255
SLC25A27	70.4286	247.074	0.313541	1	79.5	90.6818	31.6486	188.889	0.912888	1	0.490802	1	0.583394	1	42.3019	106.605	0.304883	1		RBBP4	3426.61	2808.22	0.0107492	0.429969	3529.71	3035.59	3698.16	3534	0.174052	1	0.653877	1	0.995083	1	3010.91	3900.3	0.0059168	0.562096
SLC2A3	2475.8	7261.33	5.4513e-06	0.00037614	4339.08	1781.09	1760.59	1641.33	0.143914	1	0.109046	1	0.0948281	1	2432.72	2500.7	0.945354	1		RETSAT	710.388	269.074	4.55846e-18	5.926e-16	814.875	605.682	734.595	756.333	0.0119318	1	0.380133	1	0.759603	1	653.377	784.953	0.083421	1
SPRY1	5.12245	116.333	0.000971162	0.0485581	7.75	3.90909	3.18919	5.33333	0.28094	1	0.185594	1	0.556818	1	4.22642	3.34884	0.344708	1		RPL7L1	645.265	512.519	0.00252653	0.1238	694.958	624.318	606.054	654	0.452778	1	0.267205	1	0.742965	1	551.057	747.628	0.00170254	0.202602
SRRM1	5579.16	8434.93	1.8528e-06	0.000135255	5000.88	6174.23	5270.08	6789.78	0.088399	1	0.613792	1	0.154057	1	5390.51	5850.16	0.360179	1		RTCB	1238.53	2681.3	8.40417e-11	9.74884e-09	1226.92	1195.5	1232.81	1477.89	0.825108	1	0.96775	1	0.473819	1	1060.36	1451.02	0.00308771	0.321978
SRSF5	15531.6	16105	0.68858	1	14953.8	16632.5	15137.1	15741.9	0.38154	1	0.899909	1	0.789291	1	14462.1	16976.2	0.0783033	1		SCAMP2	1281.22	1102.11	0.0328092	1	1365.88	1107.86	1398.73	1306	0.034739	1	0.803749	1	0.840192	1	1208.94	1391	0.101424	1
STX16	4560.78	2203.22	7.46237e-16	7.83549e-14	4135.54	4823.5	5202.86	3147.11	0.205662	1	0.0733937	1	0.133259	1	4460.51	4719.33	0.565953	1		SDAD1	1105.86	1123.89	0.828485	1	1181.04	989.864	1142.03	1176.89	0.0445792	1	0.690724	1	0.980409	1	1069.06	1156.12	0.290636	1
SUGP2	6146.13	4236.07	1.00076e-05	0.000650492	5508.58	6509.18	6506.32	6757.78	0.14792	1	0.125182	1	0.498805	1	5982.02	6330.65	0.567967	1		SDHB	744.571	1342.37	6.82987e-08	6.69328e-06	718.833	723.182	749.054	908.444	0.955941	1	0.715156	1	0.46246	1	641.774	870.093	0.00467069	0.467069
TERF2IP	2978.64	3835.85	0.00111212	0.054494	2705.12	3306.82	2903.27	3300.44	0.106914	1	0.540835	1	0.373012	1	2751.83	3271	0.0693505	1		SDHC	703.755	223.148	5.6721e-24	7.48717e-22	782	640.773	813.324	429.556	0.0910301	1	0.729525	1	0.000355329	0.0479694	604.887	828.186	0.00265933	0.287207
THAP9-AS1	2247.91	2200.96	0.773123	1	2187.58	2426.82	2075.43	2686.33	0.336214	1	0.616159	1	0.352518	1	2009.75	2542.81	0.00713984	0.849641		SEPHS2	700.918	1067.04	1.73523e-05	0.00131878	695.667	625.5	731.405	830.444	0.314472	1	0.646638	1	0.552712	1	584.925	838.186	0.000328292	0.0433346
TMEM259	4580.18	4431.56	0.838801	1	3288.83	5364.55	5081.95	5284.67	0.0436987	1	0.0339653	1	0.605421	1	4676.85	4505.26	0.86566	1		SLC25A3	2112.58	13374.6	5.28903e-10	6.02949e-08	1955.83	2533.18	1688.03	2865.33	0.533054	1	0.638973	1	0.618973	1	1633.32	2525.47	0.175435	1
TMEM63A	6533.95	1444.11	3.46541e-27	4.2278e-25	6184.67	6896.5	7159.41	5040	0.47142	1	0.282066	1	0.264004	1	6439.89	6702.67	0.712945	1		SLC4A1AP	857.837	778.407	0.168684	1	895.75	803.045	879.892	824.778	0.267961	1	0.85883	1	0.59135	1	779.321	961.372	0.00905627	0.767026
TNK2	4096.17	3866.93	0.556468	1	3289.83	4283.36	4596.59	4098.89	0.0949124	1	0.0194695	1	0.47864	1	3841.09	4432.86	0.231653	1		SNAP29	651.204	673.778	0.666017	1	747.75	545.364	706.108	548.778	0.015808	1	0.612684	1	0.172793	1	534.113	800.651	0.00014174	0.0189931
TULP3	459.469	210.185	9.41874e-11	8.85362e-09	576.917	359.273	388.892	729.667	0.0128771	1	0.0303538	1	0.493613	1	380	567.349	0.00645225	0.774269		SRP72	2628.11	4623.07	5.70335e-08	5.64631e-06	2865.79	2329.23	2691.62	2623.56	0.0589499	1	0.570984	1	0.603086	1	2313.08	3052.58	0.00151821	0.182185
UCKL1	2725.43	1185.52	2.96944e-12	2.96944e-10	2305.29	2661.09	2917.11	3678.22	0.380953	1	0.123357	1	0.246263	1	2633.36	2863.95	0.531136	1		SSBP1	1296.99	1163.85	0.208229	1	1090.04	1406.05	1276.19	1709.78	0.0309592	1	0.152916	1	0.11568	1	1207.98	1386.88	0.159294	1
UPF3B	719.622	343.296	2.37597e-19	2.5898e-17	771.75	706.591	674.027	770.556	0.450169	1	0.221386	1	0.98964	1	671.453	775.721	0.0713029	1		SSU72	1196.05	897.741	8.03741e-05	0.00562619	1224.71	1193.68	1266.95	1017.56	0.842355	1	0.74303	1	0.305365	1	1087.09	1355.72	0.0145239	1
USP12	2579.08	3344.78	0.0739614	1	3101.29	2439.91	2304.08	2872.89	0.257636	1	0.175656	1	0.761918	1	2166.79	3146.91	0.0105796	1		STARD7	7237.35	4713.7	1.47627e-06	0.000124007	7077.79	7217.59	7348.57	9225.67	0.856021	1	0.694571	1	0.45401	1	6203.43	8579.21	0.00178289	0.206816
USP36	577.867	2609.78	0.00293649	0.120396	454.875	684.545	726.27	278.444	0.543725	1	0.406723	1	0.408121	1	253.34	993.698	0.0122001	1		TACO1	279.684	363.926	0.0028993	0.139166	250.542	285.136	261	388.111	0.311903	1	0.726007	1	0.237248	1	252.736	309.372	0.0855856	1
WDR33	3223.18	442.963	3.39035e-16	3.59377e-14	3813.17	3667.91	3277.95	1424.89	0.844891	1	0.307273	1	0.0155515	1	3079.55	3393.37	0.551902	1		TBCC	576.561	756.333	0.00131966	0.0712618	623.042	547.455	573.135	468.444	0.349521	1	0.547548	1	0.179526	1	513.113	654.86	0.0369043	1
YTHDC1	6215.98	14599.7	5.7236e-12	5.5519e-10	5367.88	6409.95	5380.54	9665.33	0.149928	1	0.982447	1	0.0366268	1	5637.4	6823.58	0.0714509	1		TCEB3	1397.27	2906.07	2.40579e-08	2.50202e-06	1514.33	1363.64	1229.59	2052.33	0.386817	1	0.0850865	1	0.409952	1	1149.85	1684.23	0.00214974	0.242921
YY1AP1	3094.72	4884	1.4726e-05	0.000913009	3050.25	3047.41	2805.11	4347.33	0.99367	1	0.444909	1	0.235492	1	2751.32	3543.19	0.0157873	1		TFIP11	2067.18	2905.41	8.64506e-05	0.00587864	1867.21	2155.55	1780.57	2975.89	0.395305	1	0.709279	1	0.182036	1	1796.83	2357.86	0.0308341	1
ZC3H11A	10006.3	10439.4	0.599689	1	11323	8794.68	8922.97	12787.6	0.0380303	1	0.0509365	1	0.661772	1	8588.58	11661.1	0.0029219	0.362177		TIMM17A	981.327	1531.81	1.62851e-05	0.00125437	867.25	1046.05	851.811	1253.78	0.191166	1	0.884614	1	0.121254	1	874.34	1090.33	0.0409986	1
ZFP36L1	7592.02	8518.33	0.351714	1	9412.12	6754	6798.68	7477.33	0.119942	1	0.137083	1	0.495817	1	7333.72	8066.4	0.543651	1		TIPRL	721.51	597.704	0.0244699	0.831976	919.208	629.955	701.649	597.778	0.0038422	0.499487	0.0354333	1	0.00607618	0.777751	624.151	848.86	0.00188962	0.217307
ZNF609	1731.56	268.111	5.37001e-30	6.65881e-28	1701.5	1832.09	1863.78	1117.89	0.644686	1	0.480991	1	0.0227892	1	1659.68	1796.79	0.475088	1		TM9SF2	2635.53	4020.67	5.45448e-05	0.00392722	2827.21	2406.09	2575.05	3184.56	0.137709	1	0.391918	1	0.662934	1	2297.02	3041.98	0.00447283	0.451755
ZNF692	580.051	268.704	3.36016e-06	0.000235211	362.708	709	718.486	408.444	0.0160014	1	0.0062203	0.763576	0.774193	1	602.792	569.791	0.769988	1		TMEM185B	615.347	467.259	0.0186497	0.690037	569.417	589.227	707.081	552.667	0.885433	1	0.276204	1	0.909664	1	585.434	662.116	0.474054	1
ZNF76	825.969	411.444	0.00230777	0.0992342	800.333	1011.41	886.081	486.222	0.500316	1	0.743726	1	0.236437	1	752.736	934.86	0.394193	1		TRMT10C	368.439	558.259	7.66819e-05	0.00544442	355.792	362.636	347.784	424.778	0.903081	1	0.894761	1	0.420439	1	319.887	424.093	0.0406742	1
ZNF83	718.622	218.37	0.00731057	0.277802	368.458	865.091	1063.32	205.778	0.264229	1	0.0627858	1	0.0472993	1	550.019	952.791	0.276115	1		TSR1	928.163	1034.11	0.194293	1	851	943.682	882.514	1221.78	0.449786	1	0.767455	1	0.160036	1	851.906	1020.09	0.0882346	1
																				TST	13.9796	1.96296	7.69069e-10	8.61358e-08	19.9583	10.2727	15.8919	2.66667	0.053744	1	0.453976	1	0.000933131	0.124106	10.6226	17.4186	0.0618419	1
																				TUBB4B	374.122	66.0741	0.0224327	0.807578	718.833	219.864	344.946	60.4444	0.308006	1	0.431955	1	0.165749	1	172.491	617.884	0.109624	1
																				TXNDC9	253.051	196.704	0.00372549	0.171372	343.333	210.591	235.892	213	0.00126699	0.172311	0.00817542	1	0.00864488	1	216.208	297.349	0.0020971	0.239069
																				UBE3C	1930.4	1047.04	2.98118e-13	3.63704e-11	2019.75	1897.73	1997.65	1552.11	0.625145	1	0.921156	1	0.0730258	1	1757.32	2129.65	0.0387939	1
																				UMPS	386.959	509.333	0.00191263	0.0956315	438.958	323.545	384.027	401.222	0.00746823	0.918592	0.232155	1	0.656685	1	353.377	421.535	0.061567	1
																				UQCRFS1	845.704	1620.96	7.27316e-08	6.98223e-06	749.333	858.682	871.351	964.556	0.355778	1	0.351239	1	0.385466	1	717.057	998.814	0.0118665	0.96119
																				UTP11L	252.306	274.296	0.420237	1	295.625	222.682	201.054	312.556	0.197507	1	0.106821	1	0.835547	1	208.509	304.256	0.0209532	1
																				UTP3	780.735	1173.89	8.28845e-05	0.00571903	717.875	777.364	763.351	871.667	0.521141	1	0.644573	1	0.461315	1	701.868	876.116	0.0557851	1
																				XRCC5	4856.03	9027.59	1.006e-07	9.45642e-06	5117.33	4103	4647.05	7583.33	0.0262636	1	0.317676	1	0.38998	1	4041.74	5804.26	0.00844759	0.738959
																				XRN2	2512.95	4542.78	2.3758e-08	2.49459e-06	2756.04	2342.77	2350.97	2937.56	0.145555	1	0.113019	1	0.730998	1	2285.36	2767.28	0.0226417	1
																				YKT6	1965.28	4419.48	2.49047e-09	2.6897e-07	1914.25	1858.91	1910.35	2478.78	0.831341	1	0.985237	1	0.403368	1	1653.09	2310.67	0.00220447	0.24543
																				YTHDF2	1897.24	2829.96	1.60817e-05	0.00125437	1964.21	1849.05	1654.54	2266.78	0.689164	1	0.213625	1	0.529993	1	1602.87	2197.56	0.00469617	0.467069
