# Supplementary material for: RNA editing contributes to epitranscriptome diversity in chronic lymphocytic leukemia
Source: Leukemia. 2020 Jul 30;35(4):1053–63. doi: 10.1038/s41375-020-0995-6 (PMC8024191; doi:10.1038/s41375-020-0995-6)
Supplement: Supplementary file 20 — Table S8 [file 41375_2020_995_MOESM20_ESM.xlsx]

## Sheet: Tabelle1
RNA binding proteins (RBP) defined by "Quinones-Valdez, G., et al., Regulation of RNA editing by RNA-binding proteins in human cells. Commun Biol. 2019 Jan 14;2:19." expressed within the Ferreira CLL cohort
					cluster 1 vs cluster 2		cluster 1 vs cluster 3		cluster 1 vs cluster 4				IGHV Mut vs UM				CLL vs B cells
RBP	cluster1 mean	cluster2 mean	cluster3 mean	cluster4 mean	ttest	adjusted p	ttest	adjusted p	ttest	adjusted p	IGHV Mut mean	IGHV UM mean	ttest	adjusted p	CLL mean	B cells mean	ttest	adjusted p
FKBP4	1322.33	740	920.135	706.556	8.1325e-05	0.0087831	0.00821401	0.878899	0.116157	1	833.66	1047.74	0.084161	1	925.755	441.593	1.06083e-10	1.03961e-08
TRIP6	83.3333	169.727	161.757	216.556	0.0010981	0.117497	0.00125791	0.135855	0.246881	1	126.547	173.674	0.117684	1	146.112	74.037	7.77064e-06	0.000474009
UCHL5	627.083	464.682	515.081	311.667	0.00461525	0.489216	0.0740956	1	3.41846e-06	0.000369194	481.509	541.047	0.219814	1	507.357	215.704	1.17175e-20	1.25377e-18
AARS	1617.25	977.773	1182.51	1072.89	0.16187	1	0.337167	1	0.252602	1	1022.19	1433.33	0.117397	1	1200.57	330.185	7.99204e-11	7.99204e-09
ADAR	14146.5	14460.6	13657.1	24213.7	0.840898	1	0.713398	1	0.173879	1	13197.3	16734.5	0.0483812	1	14825.6	18157.7	0.0147985	0.429156
AKAP1	317.792	309.818	302.973	157	0.930066	1	0.849403	1	0.174533	1	269.019	286.419	0.782774	1	276.429	67.4815	1.59797e-05	0.000894861
AKAP8	2455.96	3370.09	2829.3	3774.11	0.0105701	1	0.261903	1	0.20773	1	2666.06	3329.4	0.0479573	1	2974.16	4540.59	1.05979e-05	0.000625278
AKAP8L	2496.04	2647.5	2813.57	2729.67	0.622792	1	0.311165	1	0.795361	1	2266.09	3091.84	0.00292078	0.294999	2638.7	1549.33	2.8339e-10	2.60718e-08
ASCC1	868.042	858.318	884.649	818.333	0.920396	1	0.843454	1	0.752586	1	782.208	947.884	0.0163463	1	850.49	490.148	7.32407e-12	7.47055e-10
BCCIP	923.958	934.955	934.189	1114.89	0.912777	1	0.911493	1	0.342053	1	872.208	1071.47	0.0186895	1	966.847	1371	9.25009e-05	0.00462504
BCLAF1	12763.9	14527.5	13085.9	16231.8	0.323188	1	0.857661	1	0.105203	1	13508.7	14574.5	0.500119	1	13868.2	23521.6	7.27194e-07	5.09036e-05
BOP1	307.625	256.364	376.135	142.111	0.423537	1	0.340989	1	0.0156491	1	250.679	359.93	0.0294774	1	299.184	126.111	1.24179e-10	1.20454e-08
CCAR2	3319.79	3345.59	3309.81	4677.22	0.945486	1	0.977163	1	0.289611	1	2978.62	3991.6	0.00692573	0.644093	3424.86	5142.48	0.00130833	0.0497166
CCDC124	369.083	301.273	342.784	238.889	0.141237	1	0.609759	1	0.072093	1	272.774	390.186	0.00226252	0.230777	332.52	185	1.14926e-08	9.99858e-07
CIRBP	11988.8	13293	14050.8	11810.7	0.348843	1	0.156341	1	0.920241	1	12340.1	14076.6	0.129984	1	13026.1	11560.4	0.0719324	1
CPEB4	4572.88	4077.05	4028.65	4530.89	0.423781	1	0.438378	1	0.965009	1	3825.47	4748.84	0.0989991	1	4177.04	3262.3	0.0199275	0.557969
CSTF2T	1070.83	1074.18	1177.57	1007.33	0.978395	1	0.426343	1	0.71616	1	993.887	1205.47	0.0452414	1	1093.69	953.926	0.0546168	1
DDX19B	627.208	780.136	691.703	1244.44	0.0902363	1	0.384636	1	0.139977	1	655.585	872.442	0.0362565	1	754.449	1426.48	6.43522e-09	5.66299e-07
DDX47	2047.21	2471.68	2002.97	3745.11	0.237209	1	0.881552	1	0.12842	1	2142.66	2626.42	0.136108	1	2362.05	5482.81	2.01228e-10	1.89154e-08
DDX51	3400.29	1437.32	4998.95	2162.67	0.194009	1	0.453475	1	0.442485	1	3183.04	2932.84	0.846336	1	3349.53	2708.74	0.380929	1
DDX6	12084.1	13623.9	12028.9	19072.7	0.363735	1	0.964137	1	0.0375487	1	12805.2	13711.9	0.453003	1	13281.3	16716.9	0.00581021	0.185927
DHX30	1841.88	1998.45	1917.27	2782.67	0.489453	1	0.701335	1	0.227442	1	1859.09	2160.07	0.17963	1	1993.02	2912.41	0.000129564	0.00634866
DROSHA	1783.08	1951.82	1980.32	1352.22	0.463773	1	0.363099	1	0.112409	1	1674.32	2068.44	0.0175637	1	1845.86	450.074	1.12394e-32	1.21385e-30
EFTUD2	2674.5	2437.14	2409.27	3581.11	0.458362	1	0.300772	1	0.348062	1	2205.26	3059.26	0.00217334	0.223854	2595.52	3145.85	0.0595037	1
EIF3A	9303.08	9265.73	9082.54	13797.8	0.972397	1	0.846557	1	0.11184	1	9424.77	10381.5	0.346654	1	9815.99	14066.6	2.83927e-06	0.00017989
EIF3D	5506.04	6492.18	6787.35	7629.11	0.151434	1	0.0660986	1	0.196912	1	6030.92	6942.63	0.146966	1	6401.37	9806.37	1.13443e-05	0.000646625
EIF3G	2172.42	2323.86	2601.32	2326.33	0.585106	1	0.155514	1	0.80841	1	2156.91	2635.47	0.0543513	1	2357.81	2831.52	0.0327469	0.772612
EIF4A3	1865.25	1223	1084.41	1811.44	0.146777	1	0.0632122	1	0.947408	1	1122.58	1784.28	0.0235221	1	1405.2	761.111	3.13827e-05	0.0016319
EIF4B	17778.6	18853.8	19400.6	16982.1	0.63564	1	0.496478	1	0.815697	1	17340.7	19759.2	0.161088	1	18250.8	18041.6	0.875377	1
EIF4G2	28742.5	25644.4	26146.6	25246.8	0.359565	1	0.425589	1	0.504135	1	22521.9	31001.2	0.000413789	0.0442754	26301.8	20463.4	0.000318101	0.0141796
FAM120A	5212.46	5531.59	5890.78	4380.44	0.602036	1	0.319543	1	0.287721	1	5174.26	5692.51	0.322922	1	5388.91	3113.44	3.45588e-11	3.49044e-09
FASTKD2	1027.29	971.182	930.108	1071.67	0.658161	1	0.423727	1	0.807954	1	920.868	1060.07	0.126932	1	989.837	969.259	0.769371	1
FTO	678.458	657.591	762.811	616.111	0.733179	1	0.254681	1	0.45635	1	657.868	742.465	0.182687	1	695.092	323.259	1.77872e-20	1.88544e-18
FUBP3	1439.67	1256	1416.51	1454.44	0.161442	1	0.880045	1	0.947614	1	1275.11	1511.88	0.0430965	1	1376.99	1194.07	0.085067	1
FUS	12355.8	13880.2	12779.9	17375.7	0.249762	1	0.747511	1	0.177379	1	12539.9	14371.7	0.132684	1	13297.8	8217.81	2.84953e-07	2.13715e-05
FXR1	3295.21	3264.18	3109.41	3945.11	0.920933	1	0.552217	1	0.336376	1	3092.66	3549.58	0.0812315	1	3310.31	5441.56	1.52769e-08	1.31382e-06
FXR2	842.417	690.318	696.135	818	0.108544	1	0.107658	1	0.899766	1	652.623	840.465	0.00667635	0.627577	731.592	656.37	0.143262	1
GTF2F1	1408.38	1551.45	1522.49	1673.11	0.433193	1	0.522289	1	0.535606	1	1355.09	1714.19	0.0241427	1	1509.37	4195	7.7963e-10	7.09464e-08
HNRNPK	19038.8	17421.6	18016.2	16839.9	0.402293	1	0.576465	1	0.361471	1	16174.5	20246.7	0.0060339	0.57322	18024.1	21065.2	0.0289149	0.758946
HNRNPL	8208.58	9538.55	8869.68	12454.4	0.180792	1	0.441366	1	0.175323	1	8356.49	10326.7	0.0360346	1	9262.41	16345.4	3.04723e-07	2.25495e-05
HNRNPU	13956.7	12606.5	14193.7	12328.1	0.394644	1	0.856375	1	0.463847	1	12001.7	15479	0.00328861	0.328861	13591.6	15596.7	0.0622801	1
ILF3	15018	19272	16556.4	21249.2	0.0449623	1	0.340519	1	0.156197	1	16061.9	18812	0.0907392	1	17312.5	33980.1	3.73055e-07	2.7233e-05
KHDRBS1	4130.62	3263.45	3750.11	3534.78	0.0123096	1	0.350028	1	0.406554	1	3340.23	4134.4	0.0231146	1	3721.19	5133.3	0.00017529	0.00841392
KRR1	1253.92	1458.41	1251.62	2104.33	0.278947	1	0.990578	1	0.0878587	1	1296.51	1520.84	0.203449	1	1407.22	2471.15	9.2744e-08	7.32678e-06
LARP4	1519.75	1021.95	1167.65	929.778	0.0118546	1	0.0817365	1	0.0348694	1	1039.23	1360.42	0.0219308	1	1171.79	807.556	5.96764e-05	0.0030435
LARP7	1369.58	1399.45	1454.78	1723.22	0.813761	1	0.593391	1	0.177733	1	1373.23	1589.84	0.0885563	1	1476.18	1958.67	0.00293314	0.0997269
MAGOH	109.208	172.091	166.676	199.556	0.222133	1	0.133315	1	0.349603	1	121.811	185.023	0.14355	1	148.806	397.222	0.0281091	0.758946
MATR3	13336	14180.5	13321	18916	0.561081	1	0.992039	1	0.156014	1	13021.9	15779.5	0.0444058	1	14234	28759	9.927e-11	9.82773e-09
MBNL1	14242.5	17062.9	16200.6	13219.4	0.100288	1	0.182765	1	0.563205	1	15275.1	15600.6	0.794413	1	15440.4	10605.2	8.98824e-08	7.1906e-06
METAP2	1484.29	1248.14	1180.05	1555	0.193368	1	0.0475565	1	0.849324	1	1151.4	1539.51	0.0042428	0.415794	1326.55	2510.41	2.33229e-07	1.77254e-05
MTPAP	1131.54	1478.32	1233.68	2216	0.0192211	1	0.373933	1	0.142171	1	1289.04	1482.7	0.265201	1	1368.52	1945.7	0.000724552	0.0282575
NAA15	2259.83	2296.59	1968.3	2538.89	0.909762	1	0.346149	1	0.567636	1	2053.23	2473.09	0.107299	1	2246.32	3489.85	9.86343e-07	6.80577e-05
NCBP2	2201	2455.68	2196.03	2952.11	0.283344	1	0.982942	1	0.176406	1	2231.02	2494.98	0.205008	1	2367.68	1852.04	0.00141265	0.052268
NELFE	907.917	784.182	933.27	678.333	0.190104	1	0.812412	1	0.0358564	1	746	985.116	0.00364069	0.360428	849.704	682.889	0.00697429	0.216203
NOL12	486.292	625.773	617.973	507.111	0.0906321	1	0.0757646	1	0.855895	1	537.208	611.419	0.249403	1	569.163	250.37	3.07751e-15	3.16983e-13
NONO	8664.17	9504.36	8948.03	12771	0.433604	1	0.773416	1	0.201949	1	8635.02	10376.5	0.0931127	1	9412.83	13162.7	0.000533121	0.0213248
NUFIP2	7777.79	5425.64	5838.24	8033.67	0.030891	1	0.0814081	1	0.918205	1	5944.89	6975.7	0.199225	1	6372.79	7290.56	0.102239	1
PA2G4	2057.58	1652.82	1850.51	2243.67	0.0414483	1	0.294505	1	0.800677	1	1583.23	2229.51	0.0018525	0.19266	1864.68	2522.37	0.00356117	0.117519
PABPC4	3417.08	3977.86	3488.35	4034	0.199737	1	0.840249	1	0.355098	1	3615.53	3695.23	0.798325	1	3637.31	6589.59	2.20401e-06	0.000145464
PCBP1	5529.33	5391.09	6005.78	5113.78	0.825432	1	0.457202	1	0.719922	1	5049.55	6209.33	0.0300833	1	5537.51	5985.07	0.271877	1
PCBP2	14871.8	15234.9	14794.8	18065.7	0.839003	1	0.966217	1	0.533946	1	12963	17551	0.00540131	0.518526	14936.5	21825.4	1.06012e-05	0.000625278
PES1	974.917	920.409	992.135	1417.89	0.600641	1	0.877289	1	0.426548	1	854.623	1186.19	0.0136655	1	1003.52	1669.93	2.65428e-05	0.00145943
PKM	5783.62	4967.91	6551.35	3077.22	0.251417	1	0.347418	1	0.000278591	0.0298093	4773.77	6315.37	0.0178248	1	5485.77	7560.59	0.0424043	0.932894
PRPF6	2427.96	2550.73	2710.05	2139.67	0.666529	1	0.252716	1	0.443405	1	2284.49	2778.12	0.0206183	1	2498.33	1283.89	1.31826e-15	1.37099e-13
PRPF8	14791.1	15640	14925.2	23506.1	0.665414	1	0.934106	1	0.216411	1	13747.6	18253.1	0.0198731	1	15697.6	22972	0.000187934	0.00883291
PTBP1	5080.75	4461.18	4693.24	4736.33	0.300106	1	0.5323	1	0.689854	1	4423.55	5161.98	0.12964	1	4741.09	3038.11	3.40984e-08	2.83017e-06
PUF60	1553.71	1290.95	1492.97	1311.78	0.255695	1	0.802079	1	0.493517	1	1248.85	1688.95	0.0112522	1	1452.31	1829.22	0.00727989	0.218397
PUM1	4930.12	4607.14	4363.97	6008.78	0.524823	1	0.261405	1	0.245658	1	4493.42	5090.07	0.166075	1	4782.42	8400.74	2.34982e-08	1.99734e-06
PUM2	7911.42	6794.91	6764.76	10120.9	0.186688	1	0.193113	1	0.149312	1	6944.32	8047.84	0.122802	1	7426.61	7321	0.852152	1
RBM15	1608.54	2102.82	1800.24	2541.11	0.137984	1	0.478676	1	0.119947	1	1726.85	2163.35	0.110169	1	1931.27	3490.04	3.8424e-06	0.000238229
RBM17	4112	3693.91	3855.03	4111	0.417664	1	0.560958	1	0.998901	1	3440.26	4431.12	0.00493694	0.478883	3872.9	4382.04	0.10854	1
RBM22	2565.54	2352.73	2281.46	2908.89	0.464301	1	0.283829	1	0.568807	1	2190.08	2756.56	0.0114873	1	2454.17	2213.3	0.171079	1
RBM25	9531.21	8903.95	8829.68	11554.8	0.487613	1	0.400418	1	0.276758	1	8779.66	10165.8	0.0594809	1	9427.9	13391.8	2.89678e-05	0.00153529
RBM34	6036.33	5832.23	5074.65	4987.22	0.806721	1	0.214814	1	0.343357	1	5481.43	5589.21	0.860036	1	5526.92	3588.59	0.00036403	0.0152893
RBM39	14730.1	17264.6	14979.6	19399.8	0.195515	1	0.890736	1	0.176532	1	15349.1	17190.1	0.278369	1	16196.5	29062	1.12596e-06	7.54393e-05
RECQL	1475.17	977.636	1182.03	1142.56	0.0139634	1	0.12695	1	0.411748	1	1013.66	1371.09	0.0257709	1	1181.73	992.556	0.191535	1
RPS10	254.958	339.545	245.892	355.222	0.163117	1	0.791655	1	0.600476	1	261.075	316.442	0.290309	1	282.571	507.704	1.02566e-05	0.000615394
SAFB2	3060.79	3093.55	2896.62	4118.11	0.937458	1	0.575877	1	0.429205	1	2748.47	3579.4	0.0230417	1	3103.73	2392	0.00271348	0.0949718
SART3	3335.67	3100.64	2866.81	4884	0.598253	1	0.298176	1	0.22141	1	2917.77	3732.56	0.0581186	1	3267.53	3236.04	0.904324	1
SERBP1	4006.25	3885.41	3782.86	4382.56	0.762707	1	0.566927	1	0.735543	1	3377.89	4534.42	0.000965742	0.101403	3903.59	5096.56	0.00144233	0.052268
SF1	19318.8	23944.3	22088.5	30017.9	0.126467	1	0.301378	1	0.218801	1	21174.2	24644.7	0.206236	1	22635.8	34650.4	6.34837e-07	4.57083e-05
SF3A3	1806.75	1415.41	1746.92	1703.89	0.0237445	1	0.765319	1	0.81328	1	1486.04	1905.91	0.0140669	1	1662.19	1826.63	0.27554	1
SFPQ	10357.3	12490.7	11196.8	19568	0.132488	1	0.560613	1	0.0436412	1	11692.8	13148.4	0.30887	1	12410.1	23896	4.40621e-09	3.92152e-07
SLBP	1667.33	819.5	944.541	1953.78	0.0318834	1	0.0945619	1	0.644838	1	1042.72	1414.72	0.190903	1	1203.45	1850.67	0.000315102	0.0141796
SNRNP200	13007.2	13760.2	13546.4	18002.3	0.644252	1	0.726074	1	0.151798	1	13084.7	14881	0.17599	1	13809.7	16487.4	0.0309045	0.772612
SRSF4	3567.25	4685.64	3488	8408.78	0.0579154	1	0.826486	1	0.152611	1	3669.02	5028.74	0.0754237	1	4270.17	6982.3	0.000374722	0.0153636
SRSF5	14953.8	16632.5	15137.1	15741.9	0.38154	1	0.899909	1	0.789291	1	14462.1	16976.2	0.0783033	1	15531.6	16105	0.68858	1
SRSF7	7702.25	9997.41	7514.57	10596.1	0.196822	1	0.871296	1	0.25133	1	7641.6	9581.93	0.0957084	1	8434.26	8398.63	0.966602	1
SRSF9	1158.71	1327.14	1251.22	1653.78	0.302594	1	0.532597	1	0.488088	1	1110.42	1462.93	0.0482163	1	1266.2	1499.37	0.067972	1
SSB	1704.75	1849.68	1657.89	2131.56	0.478093	1	0.78562	1	0.204868	1	1661.68	1963.53	0.0504584	1	1798.5	4420.93	2.52357e-10	2.34692e-08
SUB1	2213.54	2532.86	2274.43	2280.56	0.198719	1	0.790251	1	0.884946	1	2164.08	2528.63	0.0748727	1	2319.78	6297	1.91568e-10	1.8199e-08
SUPT6H	5469.29	5330.73	5099.03	8143.89	0.816294	1	0.449342	1	0.238413	1	4884.42	6420	0.00848633	0.777179	5546.91	7691	0.000324422	0.0141796
TAF15	3349.12	3639.09	3333.32	3586.33	0.686063	1	0.980905	1	0.786248	1	3169.09	3850.26	0.186778	1	3449.42	849.963	1.64605e-10	1.58021e-08
TARDBP	8641.04	11093	10023.7	10752	0.0205029	1	0.125956	1	0.332969	1	9623.62	10307.2	0.417629	1	9893.2	9282.81	0.439779	1
TRIM56	575.042	386.727	556.757	0.111111	0.32093	1	0.924469	1	0.000349556	0.037053	372.226	539.093	0.255944	1	447.031	34.6296	6.085e-08	4.92885e-06
TROVE2	1115.96	974.227	923.973	1441.33	0.285276	1	0.135218	1	0.196429	1	964.132	1151.44	0.0691927	1	1053.52	2505.74	2.13007e-07	1.64015e-05
U2AF1	2802.67	3085.18	2614.11	5262.22	0.503623	1	0.623022	1	0.135735	1	2800.62	3422.65	0.159675	1	3051.77	4784.33	2.6535e-05	0.00145943
UBE2L3	1099.67	872	964.757	1142.22	0.0228241	1	0.156283	1	0.902413	1	823.038	1174.26	0.00025255	0.0272754	985.663	1504.33	2.69353e-06	0.000175079
UPF1	2659.38	2359.73	2416.95	3599.67	0.359011	1	0.427104	1	0.454327	1	2347.34	2905.33	0.086743	1	2597.86	4383.07	2.81078e-06	0.00017989
UPF2	2930.92	3163.14	2821.51	3473.22	0.513236	1	0.717456	1	0.27772	1	2779.89	3251.35	0.0902046	1	2981.06	4680.22	0.0002448	0.0112608
WDR3	1432.25	1389.18	1432.22	1629.78	0.842342	1	0.999868	1	0.424063	1	1479.87	1441.16	0.795255	1	1469.16	2304.89	6.9001e-07	4.89907e-05
WDR43	857.208	959.545	1087.32	934.333	0.704429	1	0.381699	1	0.889281	1	750.283	1193.02	0.0523705	1	933.204	499.037	0.0313838	0.772612
XPO5	1160.5	1303.09	1249.38	1126.89	0.301137	1	0.468555	1	0.898526	1	1096.13	1344.21	0.0195218	1	1202.91	780.519	4.3072e-08	3.5319e-06
XRCC5	5117.33	4103	4647.05	7583.33	0.0262636	1	0.317676	1	0.38998	1	4041.74	5804.26	0.00844759	0.777179	4856.03	9027.59	1.006e-07	7.84681e-06
XRCC6	5620.96	4391.45	5270.68	4997.89	0.0221962	1	0.530461	1	0.605308	1	4278.13	5929.74	0.000465123	0.0493031	5039.4	9506	1.01799e-06	6.92235e-05
XRN2	2756.04	2342.77	2350.97	2937.56	0.145555	1	0.113019	1	0.730998	1	2285.36	2767.28	0.0226417	1	2512.95	4542.78	2.3758e-08	1.99734e-06
ZC3H8	413.625	322.591	340.135	330.889	0.0442157	1	0.102427	1	0.109425	1	317.906	390.209	0.0199941	1	351.908	164.148	3.8311e-17	4.02265e-15
ZRANB2	5182.75	5447.41	5872.65	4959.67	0.626171	1	0.286197	1	0.819883	1	5054.57	5899.6	0.107194	1	5421.26	3220.78	2.84509e-09	2.56058e-07
