# Supplementary material for: RNA editing contributes to epitranscriptome diversity in chronic lymphocytic leukemia
Source: Leukemia. 2020 Jul 30;35(4):1053–63. doi: 10.1038/s41375-020-0995-6 (PMC8024191; doi:10.1038/s41375-020-0995-6)
Supplement: Supplementary file 21 — Table S9 [file 41375_2020_995_MOESM21_ESM.xlsx]

## Sheet: Sheet1
Editing sites and editing frequencies (%) from Bahn et al, Genome Res. 2012 Jan;22(1):142-50.
editing sites in breast cancer								editing sites in glioblastoma cell line U87MG
	MEC1			MEC1 ADAR-knockout					MEC1			MEC1 ADAR-knockout
	wt1	wt2	wt3	ko1	ko2	ko3			wt1	wt2	wt3	ko1	ko2	ko3
chr1:1384178	7.69231	0	0	0	6.66667	0		chr1:1157960	0	0	0	0	0	0
chr1:1384273	0	0	0	0	0	0		chr1:1595180	1.26582	1.71429	1.53846	0	0	0
chr1:1384285	0	0	0	0	0	0		chr1:3702964	2.29885	0	0.75188	0.621118	0.628931	0
chr1:1384362	0	0	0	0	0	0		chr1:6641467	3.33333	0	0	0	0	0
chr1:6159032	1.5	0.505051	0.552486	0	0	0		chr1:6706971	2.85714	1.3245	2.35294	0	0	0
chr1:7850261	1.79641	3.19149	0	1.13636	0.487805	0.546448		chr1:6708775	11.6438	7.7381	7.7381	0.641026	0	0.645161
chr1:9328027	0	0.584795	0	0	0	0		chr1:6710204	8.69565	7.05128	8.87574	0	0	0
chr1:9328046	1.29032	1.77515	4.51613	0	0	0		chr1:6710212	2.20588	2.5974	1.80723	0	0.595238	0
chr1:9328074	4.08163	1.96078	3.5461	0.699301	0	0		chr1:6710382	2.12766	4.40252	2.5974	0.689655	0.606061	0
chr1:9328200	0	0	0	0	0	0		chr1:6710585	12.766	13.2075	3.44828	0.724638	0	0
chr1:9331094	0	0	0	0	0	0		chr1:6710587	0.70922	0	1.37931	0	0	0
chr1:9331101	0	0	0	0	0	0		chr1:7980525	0	0	0	0	0	0
chr1:14100088	0	0	0	0	0	0		chr1:7980627	0	0	0	0	0	0
chr1:15528786	0	0	0	0	0	0		chr1:8967792	50	25	25	83.3333	25	33.3333
chr1:15962741	0	0	0	0	0	0		chr1:9161011	0	10	12.5	33.3333	0	0
chr1:15966100	0	0	0	0	0	0		chr1:9161231	18.1818	44.4444	0	0	0	0
chr1:15968996	0	0	0	0	0	0		chr1:9161245	33.3333	18.1818	30	0	0	0
chr1:15969011	98.1176	98.5169	97.3274	98.3302	98.01	97.1429		chr1:9162206	33.3333	0	0	0	0	0
chr1:15980255	0	0	0	0	0	0		chr1:9162224	12.5	0	0	0	0	0
chr1:15982519	0	0	0	0	0	0		chr1:9162234	37.5	0	0	0	0	0
chr1:15982598	2.94118	0	0	0	0	0		chr1:9162243	37.5	25	0	0	0	0
chr1:16207732	0	0	0	0	0	0		chr1:9162362	14.2857	0	23.0769	0	0	0
chr1:19925803	0	0	0	0	0	0		chr1:9162394	14.2857	41.6667	40	0	0	0
chr1:22385554	0	0	10	0	0	0		chr1:9163319	13.3333	0	16.6667	0	0	0
chr1:22392812	0	0	0	0	0	0		chr1:9209243	0	0	0	0	0	0
chr1:22392813	0	0	0	0	0	0		chr1:9209435	0	0	0	0	0	0
chr1:22401148	33.3333	6.66667	17.2414	0	0	0		chr1:9209449	33.3333	0	0	0	0	0
chr1:22402795	66.6667	13.3333	25.9259	0	0	0		chr1:9209457	0	0	0	0	0	0
chr1:22965438	0	0	0	0	0	0		chr1:9209463	0	33.3333	0	0	0	0
chr1:24991633	0	0	0	0	0	0		chr1:9209473	0	33.3333	0	0	0	0
chr1:25679907	0	0	0	0	0	0		chr1:9296230	0	0	0	0	0	0
chr1:27038914	0	0	0	0	0	0		chr1:9296233	25	0	0	0	0	0
chr1:27652203	0	0	0	0	0	0		chr1:9296329	0	0	0	0	0	0
chr1:28865830	0	0	0	0	0	0		chr1:9326957	22.2222	30.7692	9.52381	0	0	0
chr1:28894917	0	0	0	0	0	0		chr1:9326960	0	0	0	0	0	0
chr1:31891442	0	0	0	0	0	0		chr1:9328102	42.8571	100	0	0	0	0
chr1:32617702	0	0	3.7037	0	0	0		chr1:9328103	28.5714	75	0	0	0	0
chr1:36305453	0	0	0	0	0	0		chr1:9328213	0	0	0	0	0	0
chr1:36701595	0	0	0	0	0	0		chr1:9328242	50	50	50	0	0	0
chr1:39578548	0	0	0	0	0	0		chr1:9328243	50	25	0	0	0	0
chr1:39602916	0	0	0	0	0	0		chr1:9987470	4.16667	15	10	0	0	0
chr1:39863841	0	0	0	0	0	0		chr1:9987480	0	0	4.7619	0	0	0
chr1:40425447	0	0	0	0	0	0		chr1:9987484	9.09091	25	9.52381	0	0	0
chr1:40425448	0	0	0.239808	0	0	0		chr1:9987857	16	20	0	0	0	0
chr1:40425495	0	0.224215	0	0	0	0		chr1:9987870	26.3158	0	0	0	0	0
chr1:40427610	0	0	0	0	0	0		chr1:9987932	16.6667	20	28.5714	0	0	0
chr1:40645407	0	0	0	0	0	0		chr1:9987951	14.2857	9.09091	13.6364	0	0	10
chr1:40668851	0	0.181818	0	0	0	0		chr1:9987990	0	0	8	0	2.63158	0
chr1:40670850	0	0	0	0	0	0		chr1:9988107	0	5.55556	0	0	0	0
chr1:40670871	0	0	0.746269	0	0	0		chr1:9988130	0	0	6.66667	0	0	0
chr1:40693399	0	0.581395	0.757576	0	0	0		chr1:9988809	13.7931	37.5	20	0	0	0
chr1:40693473	0	0	0.787402	0	0	0		chr1:9988851	4.34783	0	0	0	0	0
chr1:40740836	0	0	0	0	0	0		chr1:10043358	5.26316	15.3846	10	0	0	0
chr1:40844199	0	0	0	0	0	0		chr1:10520751	14.2857	20.7207	21.6981	0	3.18471	0.704225
chr1:40864034	0	0	0	0	0	0		chr1:11080926	0.25974	0	0	0	0	0
chr1:43165353	0	0	0	0	0	0		chr1:11081791	0	0	0.623053	0	0	0
chr1:44683147	0	0	0	0	0	0		chr1:11355991	0	6.66667	12.5	0	0	0
chr1:46075604	0.218818	0	0	0	0	0		chr1:12035739	0	0	0	0	0	0
chr1:46648113	0	0	0	0	0	0		chr1:12035742	0	0	0	0	0	0
chr1:46648126	0.218818	4	0	0	0	0		chr1:12035747	0	0	0	0	0	0
chr1:46648624	0	0	0	0	0	0		chr1:12035782	0	0	9.09091	0	0	0
chr1:47834852	0	0	0	0	0	0		chr1:12035783	0	0	0	0	0	0
chr1:51719596	0	0	0	0	0	0		chr1:12035786	25	0	0	0	0	0
chr1:53288870	0	0	0	0	0	0		chr1:12035787	0	16.6667	0	0	0	0
chr1:53288897	0	0	0	0	0	0		chr1:12035880	0	0	0	0	0	0
chr1:53289686	0	0	0	0	0	0		chr1:12036200	0	0	0	0	0	0
chr1:53289688	0.990099	0	0	0	0	0		chr1:15640311	0	0	0	0	0	0
chr1:53291382	0	0	0	0.662252	0	0		chr1:15713665	0	0	0	0	0	0
chr1:53343821	0	0	0	99.7706	1.63934	0		chr1:15724374	0	0	0	0	0	0
chr1:61566315	0	0	0	0	0	0		chr1:15725941	0	0	0	0	0	0
chr1:61566320	0	4.13793	0	0	0	0		chr1:16557743	0	0	11.1111	0	0	0
chr1:61566377	0	99.3997	0	0	0	0		chr1:16557744	0	0	0	0	0	0
chr1:61566382	0	1.88679	0	0	0	0		chr1:16557790	0	0	0	0	0	0
chr1:61566476	0	0	0	0	0	0		chr1:17742292	0	0	0	0	0	0
chr1:61580019	0	0	0	0	0	0		chr1:19586458	40.9894	34.8754	37.9085	0.833333	1.43541	0
chr1:61580112	0	0	0	0	0	0		chr1:19629678	0	0	0	0	0	0
chr1:61580683	25	0	0	0	0	0		chr1:19656600	0	0	0	0	0	0
chr1:61580752	0	0	0	0	0	0		chr1:21101899	0.990099	0	0.757576	0	0	0
chr1:61580753	0	0	0	0	0	2.04082		chr1:21101903	8.82353	6.28571	13.6364	1.36986	0.442478	0.862069
chr1:61583627	0	0	0	0	0	99.4867		chr1:21109890	0	0	0	0	0	0
chr1:61594029	0	0	0	0	0	1.81818		chr1:21549536	8.33333	0	0	0	0	0
chr1:61594196	0	0	0	0	0	0		chr1:22352886	18.1818	13.6364	5.88235	0	0	0
chr1:61600461	0	0	0	0	0	0		chr1:22352908	10.5263	6.25	5.88235	0	0	0
chr1:61601177	0	7.20339	0	0	0	0		chr1:26128083	0	0	0	0	0	0
chr1:61601181	0	23.2653	0	0	0	0		chr1:26128701	0	0	0	0	0	0
chr1:61601202	0	26.0606	0	0	0	0		chr1:26765523	0	0	1.1236	0	0	0
chr1:61601299	0	73.3871	0	0	0	0		chr1:27207007	0.862069	1.96078	0	0	0	0
chr1:61601313	1.53846	1.78571	0	0	0	0		chr1:27208108	3.90625	2.52101	4.54545	0	0	0
chr1:61601314	99.115	26.9231	0	0	0	0		chr1:27208524	0	1.02041	0	0	0	0
chr1:61603821	2.08333	61.1765	0	0	0	0		chr1:27208625	2.43902	1.86916	4.6729	0	1.06383	0
chr1:61603885	0	23.6686	0	0	0	0		chr1:27208626	1.62602	0.934579	3.73832	1.88679	0	0
chr1:61604284	0	27.4262	0	0	0	0		chr1:27208669	1.7094	1.94175	2.91262	0	0	1.06383
chr1:61640837	0	0	0	0	0	0		chr1:27208766	0.757576	0	0.970874	0	0	0
chr1:61640845	1.75439	0	0	0	0	0		chr1:27208775	1.50376	0	0	0	0	0
chr1:61640953	0	0	0	0	0	0		chr1:27210189	2.34375	5.17241	3.6036	0	0	1.03093
chr1:61640956	0	0	0	0	0	0		chr1:27210228	1.5748	1.90476	0.961538	0	0	0
chr1:61644493	0	0	0	0	0	0		chr1:27270508	0	0	0.365631	0	0	0
chr1:61645569	0	0	0	0	0	0		chr1:27652916	0	0	0	0	0	0
chr1:61677444	2.12766	0	0	0	0	0		chr1:28661576	68.1818	71.4286	52.381	10	18.6047	8.10811
chr1:61778387	0	0	0	0	0	0		chr1:28662253	18.6441	26.6667	28.8462	0	1.6129	1.6129
chr1:61854639	0	0	0	0	0	0		chr1:28825331	13.1579	15.3846	9.52381	0	0	0
chr1:62258801	0	47.8599	0	0	0	0		chr1:28825370	29.0323	38.4615	23.6842	5.88235	0	0
chr1:62287915	4.54545	14.2857	25	0	99.5011	0		chr1:28825396	3.0303	3.7037	5	0	0	0
chr1:62314323	5.30612	0	0	0	0	0		chr1:28826190	37.7358	32.1429	51.0204	0	0	8
chr1:62385115	24.6032	0	2.23881	0	0	0		chr1:29498869	0	0	0	0	0	0
chr1:62385237	32.6087	0	99.6711	0	0	3.28467		chr1:29498941	2.98507	0.704225	2.58621	0.729927	0.645161	0
chr1:62385238	74.6377	0	0	0	0	0		chr1:29500061	0.793651	0	0	0	0	0
chr1:62397313	0.925926	0	0	0	0	8.55856		chr1:29500077	1.5748	0	0	0	0	0
chr1:62397315	31.6327	0	0	0	0	0		chr1:29501759	0.757576	0.746269	0	0	0	0
chr1:62399092	58.8889	0	0	0	0	1.47783		chr1:32703139	8.33333	0	0	0	0	0
chr1:62432970	23.8095	0	0	0	0	16.6667		chr1:32703147	0	0	0	0	0	0
chr1:62437126	28.8889	0	0	0	0	1.63934		chr1:32703152	0	0	0	0	0	0
chr1:62492580	44.523	0	0	0	0	0		chr1:32703322	0	0	0	0	0	0
chr1:62513962	0	0	0	0	0	0		chr1:32833539	0	0	0	0	0	0
chr1:62513963	0	0	0	0	0	0		chr1:32833541	0	0	0	0	0	0
chr1:62517273	0	0	0	0	0	0		chr1:33253589	1.0989	1.28205	0	0	0	0
chr1:62517275	0	0	0	0	1.85759	0		chr1:33253611	0	0.851064	0	0	0	0
chr1:62541692	0	0	0	1.41844	2.1645	0		chr1:33253628	1.10497	1.7094	0.584795	0	0	0
chr1:62541999	0	0	0	1.00503	13.3803	0		chr1:34634134	0	0	0	0	0	0
chr1:62559833	0	0	0	9.87124	0	0		chr1:34634248	0	0	0	0	0	0
chr1:62559865	0	0	0	0	0.847458	0		chr1:34634263	0	0	0	0	0	0
chr1:62559866	0	0	0	2.9703	11.0294	0		chr1:34634380	0	0	0	0	0	0
chr1:62563716	0	0	0	11.3821	0.917431	0		chr1:34634422	0	0	0	0	0	0
chr1:62595335	0	0	0	1.57068	0	0		chr1:34634424	0	0	0	0	0	0
chr1:62610576	0	0	0	0.900901	0	0		chr1:34640144	0	0	0	0	0	0
chr1:62610667	0	4.16667	0	1.89873	0	0		chr1:34640162	0	0	0	0	0	0
chr1:62610748	0	6.25	0	0	0	0		chr1:34640192	0	0	0	0	0	0
chr1:62611100	0	2.27273	0	0	0	0		chr1:34640255	0	0	0	0	0	0
chr1:62612184	0	0	0	0	0	0		chr1:34640289	0	0	0	0	0	0
chr1:62613083	0	0	0	0	0	0		chr1:34640294	0	0	0	0	0	0
chr1:62617116	0	0	0	0	0	0		chr1:34640380	0	0	0	0	0	0
chr1:67403014	0	0	0	0	0.996678	2.06186		chr1:36067760	24.6032	23.2653	28.2869	1.41844	1.85759	3.28467
chr1:89160992	0	0	0	0	0.983607	1.99336		chr1:36067784	32.6087	26.0606	30.2326	1.00503	2.1645	0
chr1:94936886	0	0	0	0	0	0		chr1:36067838	31.6327	26.9231	28.169	2.9703	0.847458	1.47783
chr1:100489835	0	0	0	0	0	0		chr1:36067886	58.8889	61.1765	62.5	11.3821	11.0294	16.6667
chr1:100611293	0	0	0	6.66667	0	0		chr1:36067925	23.8095	23.6686	23.5955	1.57068	0.917431	1.63934
chr1:100612201	0	0	0	0	0	0		chr1:36068369	13.7755	11.6402	14.6018	0.840336	1.32159	0.490196
chr1:109013819	0	0	0	0	0	0		chr1:36068370	29.5918	24.3386	24.7788	2.1097	1.32159	2.46305
chr1:109013820	1.78571	0	0	0	0	0		chr1:36605029	1.19048	2.10526	0	0	0	0
chr1:109675596	1.78571	0	7.02479	0	0	0		chr1:36761679	0	0	0	0	0	0
chr1:109675597	1.96078	0	28.2869	0	0	0		chr1:36794266	0	0	0	0	0	0
chr1:109722918	0	0	30.2326	0	0	0		chr1:36794274	0	0	0	0	0	0
chr1:109747436	0	0	66.9811	0	0	0		chr1:36794275	0	0	0	0	0	0
chr1:109747437	0	0	0	0	0	0		chr1:37964234	1.02041	2.72727	2.22222	0.970874	0.990099	0
chr1:109748837	0	0	28.169	0	0	0		chr1:37964595	3.125	3.80952	1.19048	0.952381	0.934579	0
chr1:113204864	0	0	62.5	0	0	5.55556		chr1:37964604	2.10526	0	1.17647	0	0	0
chr1:113241738	0	0	23.5955	0	0	0		chr1:39459025	0	0	0	0	0	0
chr1:113241739	0	0.519481	19.1388	0	0	0		chr1:39461638	0.574713	1.34529	0	0	0	0
chr1:113629585	0	0	50.5882	0	0	0		chr1:39462408	1.13636	0	0	0.473934	0.460829	0.512821
chr1:113653934	0	0	0	0	0	0		chr1:40012414	28.5714	0	50	0	0	0
chr1:113654794	0	0	0	0	0	0		chr1:40012549	0	0	0	0	0	0
chr1:113654875	1.81818	0	0	0	0	0		chr1:40012668	0	0	0	0	0	0
chr1:114098388	0	0	0	0	0	0		chr1:40012758	0	0	0	0	0	0
chr1:145106354	0	0	0	0	0	0		chr1:40012777	0	0	0	0	0	0
chr1:145106539	0	0	0	0	0	0		chr1:43878066	0	0	0	0	0	0
chr1:145106632	0	0	0	0	0	0		chr1:43878084	0	0	20	0	0	0
chr1:145106665	0	0	3.84615	0	0	0		chr1:43878167	0	0	0	0	0	0
chr1:145106725	0	0	3.84615	0	0	0		chr1:44451814	2.92398	3.04878	3.20513	0	0	0
chr1:145107978	0.242718	0	4	0	0	0		chr1:44451857	1.875	2.63158	0	0	0	0
chr1:145108150	0	0	0	0	0	0		chr1:44451858	1.875	4.60526	2	0	0	0.787402
chr1:145108310	0	1.49254	0	0	0	0		chr1:44451861	0.632911	1.30719	0.671141	0	0	0
chr1:145108344	0	0	0	1.05263	0	0		chr1:44451862	1.26582	4.57516	2.68456	0	0	0
chr1:145369685	0	0	0	0	0	0.276243		chr1:44451875	0.636943	3.22581	0.675676	0	0	0
chr1:145369709	0	0	0	0	0	0		chr1:44451893	1.91083	6.21118	2.01342	0	0	0
chr1:145582208	0	0	0	0	0	0		chr1:44451894	0.636943	4.26829	0.657895	0	0	0
chr1:145582216	0	0	0	0	0	0		chr1:44452987	5.11364	1.27389	3.75	0	0	0
chr1:145582245	0	0	0	0	0	0		chr1:44453016	13.1148	8.22785	7.05128	0	0	0
chr1:145582816	0	10	0	0	0	0		chr1:44453054	14.9171	6.49351	4.66667	0	0	0.793651
chr1:145582892	0	16.6667	0	0	0	0		chr1:44453061	3.37079	1.94805	2.66667	0	0	0.793651
chr1:145628139	0	11.1111	0	0	0	0		chr1:44453072	8.33333	5.22876	3.37838	0	0	0.793651
chr1:145641785	0	22.5806	0	0	0	0		chr1:45281358	0	0	0	0	0	0
chr1:145641845	0	13.3333	0	0	0	0		chr1:45281380	2.63158	0	2.43902	0	0	0
chr1:145641884	7.01754	0	0	0	0	0		chr1:45281382	2.63158	0	0	2.5641	0	0
chr1:145642606	0	0	0	0	0	1.49254		chr1:45281427	0	0	0	0	0	0
chr1:145643690	0	0	0	0	0	1.49254		chr1:45281505	0	0	0	0	0	0
chr1:145652627	0	0	0	0	0	0		chr1:45281804	0	0	2.43902	0	0	0
chr1:145652628	0	0	0	0	0	0		chr1:45975499	7.14286	2.12766	2.85714	0	0	0
chr1:145652642	0	0	0	0	0	0		chr1:45975628	23.6111	20.2532	18.75	7.79221	9.30233	5.08475
chr1:145652675	14.2857	0	0	0	0	0		chr1:46075604	0.242718	0.519481	0	0	0	0.276243
chr1:145652692	20	0	0	6.25	0	0		chr1:46075612	0.966184	0.773196	2.68817	0	0.238095	0.547945
chr1:145658365	9.09091	0	0	0	0	0		chr1:46075661	0.737101	1.80412	0.546448	0.238663	0.243309	0
chr1:145658391	27.7778	0	0	0	5	0		chr1:46075663	0.737101	0.515464	0.273224	0	0.488998	0
chr1:145659391	11.1111	0	0	0	0	0		chr1:46075664	2.7027	3.86598	3.27869	0.71599	2.44499	1.39276
chr1:145659414	4	0	0	0	0	0		chr1:46076467	2.89855	0.78329	1.64384	0.4662	0	0.56338
chr1:145659450	0	0	0	0	0	7.14286		chr1:46076468	1.69082	0.78329	1.64384	0.4662	0.242131	0.56338
chr1:145659871	0	0	5.55556	0	0	0		chr1:46076481	1.18765	0.259067	0.544959	0	0	0
chr1:145659928	0	0	0	0	0	0		chr1:46122616	0	1.47059	0	0	0	0
chr1:145659983	0	0	0	0	0	0		chr1:46123113	0	0	0	0	0	0
chr1:145660020	0	0	0	0	0	0		chr1:46465865	0	0	0	0	0	0
chr1:145660561	0	0	0	0	0	0		chr1:46465866	0	5	0	0	0	0
chr1:145660587	0	0	0	0	0	0		chr1:46770744	3.57143	3.57143	1.44928	0	0	0
chr1:145682474	0	0	0	0	0	0		chr1:46771607	8.4507	14.0351	11.1111	5.45455	3.125	3.44828
chr1:145688985	0	0	0	0	0	0		chr1:46771613	1.40845	0	1.5873	0	0	0
chr1:145689750	0	0	66.6667	0	0	0		chr1:52834879	0	0	0	0	0	0
chr1:150065928	0	0	15.3846	0	0	0		chr1:52835001	0	12.5	50	14.2857	0	0
chr1:150074672	0	0	8.33333	0	0	0		chr1:52875122	0	0.625	0	0	0	0
chr1:150074804	0	0	42.8571	0	0	0		chr1:53288870	20	16.6667	15.3846	0	5	0
chr1:150076446	0	0	9.52381	0	0	0		chr1:53288894	9.09091	0	15.3846	0	0	0
chr1:150076646	0	0	4.7619	0	0	0		chr1:53288897	9.09091	11.1111	8.33333	0	0	7.14286
chr1:150077183	0	0	0	0	0	0		chr1:53288924	0	30	12.5	0	0	0
chr1:150098970	0	0	0	0	0	0		chr1:53289686	27.7778	22.5806	42.8571	0	0	0
chr1:150103712	0	0	0	0	0	0		chr1:53291420	24	18.5185	40	0	0	0
chr1:150114866	0	0	0	0	0	0		chr1:53291425	41.9355	25	20.8333	0	0	0
chr1:150114874	0	0	0	0	0	0		chr1:54496695	0	0	0	0	0	0
chr1:150307945	0	0	0	0	0	0		chr1:62915436	1.5873	2.52708	1.20482	0	0	0.469484
chr1:150311578	0	0	0	0	0	0		chr1:67874689	21.2121	15.625	21.875	0	0	0
chr1:150313206	0	0	0	0	0	0		chr1:67874697	6.66667	3.125	3.44828	0	0	0
chr1:150313254	0	0	0	0	0	0		chr1:67874731	12.5	26.3158	10	0	0	0
chr1:150313330	0	0	0	0	0	0		chr1:70822158	0	0	0	0	0	0
chr1:150315650	0	0	0	0	0	0		chr1:78165944	0	0	0	0	0	0
chr1:150319289	0	0	0	0	0	0		chr1:93621294	0	0.373134	0.42735	0	0	0
chr1:150319407	0	0	0	0	0	0		chr1:93621321	1.33333	0	0.438596	0	0	0
chr1:150319997	0	0	1.27389	0	0	0		chr1:100194172	0	0	0	0	0	0
chr1:150324054	0	0.671141	0	0	0	0		chr1:100490042	16.6667	0	16.6667	0	0	0
chr1:150351204	0	0	0	0	2.85714	0		chr1:100490303	53.8462	25	44.4444	4	0	3.22581
chr1:150353665	0	2.32558	0	0	0	0		chr1:100611320	12.8205	26.3158	39.2857	2.12766	0	0
chr1:150353746	0	0	0	0	0	0		chr1:100654812	25	0	0	0	20	0
chr1:150358805	0	0	8.33333	0	5.55556	0		chr1:100654834	0	0	0	0	0	0
chr1:150383424	0	2.32558	0	0	0	0		chr1:100654887	66.6667	0	0	50	0	40
chr1:150383476	0	3.22581	0	0	0	0		chr1:100659256	0	0	7.40741	0	0	0
chr1:150383478	0	0.452489	0	0	0	0		chr1:100659265	0	5.26316	0	0	0	0
chr1:150402912	0	0	0	0	0	0		chr1:101354052	0	0	0	0	0	0
chr1:150402991	0	0	0	0	0	0		chr1:101542259	16.129	16.2791	12	3.77358	1.35135	3.0303
chr1:150403642	0	0	0.42735	0	0	0		chr1:109946169	0.228484	0.391645	0.546448	0.130463	0	0
chr1:150925745	0	0.373134	0	0	0	0		chr1:109946728	0.521999	0.258732	0.21846	0	0.059453	0
chr1:150926664	0	0	0.438596	0	0	0		chr1:109946729	0.894855	0.584036	0.546747	0.065189	0	0
chr1:150962620	0	0	0	0	0	0		chr1:109946789	0.0761035	0.131406	0	0.129786	0	0
chr1:151051853	0	0	6.66667	0	0	0		chr1:109946794	0.228484	0.263158	0.275179	0	0.059988	0
chr1:151052187	0	4.34783	13.2075	0	0	3.0303		chr1:109946798	0.381388	0.197368	0.330215	0.130293	0	0
chr1:151091807	0	3.7037	1.78571	0	0	3.22581		chr1:109946865	0.151286	0.388601	0.272628	0.0650195	0.118554	0
chr1:151175013	7.14286	3.0303	0	0	0	0		chr1:109946871	0.0755858	0.194301	0.109051	0	0.0592417	0.205479
chr1:151177661	14.8148	0	0	0	0	0		chr1:109949881	1.0479	0.520833	0.21978	0.130463	0.11976	0.207326
chr1:151177665	0.469484	0	0	0	0	0		chr1:109952319	0.151745	0.19698	0.110254	0.0656599	0.06035	0
chr1:151180101	0	0	0	0	0	0		chr1:109952333	0.0762195	0.131579	0.0551876	0	0	0
chr1:151182866	0	0	0	0	0	0		chr1:110137466	16.6667	0	0	0	0	0
chr1:151182897	0	0	0	0	0	0		chr1:110139150	0	100	0	0	0	0
chr1:151189518	0	0	0	0	0	0		chr1:113249052	0	0	0	0	0	0
chr1:151189572	0	0	0	0	0	0		chr1:114258020	0	0	0	0	0	0
chr1:151189632	1.33333	0.194679	0.164204	0	0.296384	0		chr1:114287382	2.94118	0	0	0	0	0
chr1:151190119	0	0.0652742	0.109469	0	0	0		chr1:115109170	0	0	0	0	0	0
chr1:151190170	10.7143	0.389358	0.109111	0	0	0		chr1:116237239	0	0	0	0	0	0
chr1:151190175	6.06061	0.0650195	0.0547645	0	0	0		chr1:117074773	0	0	0	0	0	0
chr1:151191671	0	0	0	0	0	0		chr1:120101337	0	0	0	0	0	0
chr1:151192987	0	0	0	0	0	0		chr1:120163247	0	0	0	0	0	0
chr1:151193013	0	0	0	0	0	0		chr1:144595943	11.5385	7.40741	16.6667	11.7647	15.942	8.47458
chr1:151193126	0	0	0	0	0	0		chr1:145100764	0.555556	0	0	0	0	0
chr1:151193172	0	0	2.32558	0	0	0		chr1:145100772	1.11111	0.485437	0	0	0	0
chr1:151195414	0	0	0	0	0	0		chr1:145582273	0	4.7619	6.25	0	5.88235	0
chr1:151196331	0	0	0	0	0	0		chr1:145582353	0	0	0	0	0	0
chr1:151209947	0	0	0	0	0	0		chr1:145582812	0	5.55556	0	0	0	0
chr1:151209972	0	0	0	0	0	0.136893		chr1:145582851	4.7619	4.7619	5.88235	0	0	0
chr1:151209975	0.075643	0	0	0	0	0		chr1:145688983	14.2857	26.9841	6.12245	0	3.125	0
chr1:151516559	0.0750188	0	0	0	0	0		chr1:145689566	50	50	56	6.25	0	9.67742
chr1:151516619	0	0	0	0	0	0		chr1:145689568	37.037	42.8571	38.4615	3.22581	0	3.125
chr1:151516671	0	0	0	0	0	0		chr1:145689601	2.94118	0	16.6667	0	0	0
chr1:151517692	0	0	0	0	0	0		chr1:145689717	15.5556	38.0952	29.1667	1.92308	0	2.04082
chr1:151522261	0	0	0	0	0	0		chr1:150703612	0	0	0	0	0	0
chr1:151522297	0	0	0	0	0	0		chr1:150703613	0	18.1818	21.0526	0	0	0
chr1:151522324	0	0	0	0	0	0		chr1:150704412	0	0	0	0	0	0
chr1:151523257	0	0	0	0	0	0		chr1:150704476	11.1111	0	41.6667	0	0	0
chr1:151523283	0	0	0	0	0	0		chr1:150704481	0	0	7.69231	0	0	0
chr1:151523300	0	0	0	0	0	0		chr1:150704483	9.09091	0	7.69231	0	0	0
chr1:151523323	0	0	0	0	0	0		chr1:150704486	0	16.6667	0	0	0	0
chr1:151526980	0	0	0	0	0	0		chr1:150704544	0	0	0	0	0	0
chr1:151528130	0	0	0	0	0	0		chr1:150704585	10	11.1111	9.09091	0	0	0
chr1:151528979	0	0	0	0	0	0		chr1:150704587	10	0	0	0	0	0
chr1:151528984	0	0	0	0	0	0		chr1:150704605	0	7.69231	0	0	0	0
chr1:151528985	0	0	0	0	0	0		chr1:150704613	10	7.14286	14.2857	0	0	0
chr1:151528989	0	0	0	0	0	0		chr1:150704633	10	28.5714	22.2222	0	4.34783	0
chr1:151529024	0	0	0	0	0	0		chr1:150704636	10	14.2857	11.1111	0	0	0
chr1:151529096	0	0	0	0	0	0		chr1:150704653	0	0	0	0	0	0
chr1:151529107	0	0	0	0	0	0		chr1:150704654	0	0	0	0	0	0
chr1:151529217	0	0	0	0	0	0		chr1:150783955	14.2857	0	0	10	3.33333	10.3448
chr1:151533428	0	0	0	0	0	0		chr1:150969197	0	0	0	0	0	0
chr1:151542887	0	0	14.2857	0	0	0		chr1:150969199	20	41.6667	0	0	0	0
chr1:151542894	0	0	0	0	0	0		chr1:150969202	33.3333	30.7692	16.6667	0	0	0
chr1:151543221	0	0	8.33333	0	0	0		chr1:150977018	0	0	0	10	0	0
chr1:151543411	0	45.1613	0	0	2.94118	0		chr1:150977119	0	0	0	0	0	0
chr1:151543418	0	0	0	0	0	0		chr1:150977120	0	7.69231	0	0	0	0
chr1:151543435	0	0	0	0	0	0		chr1:150977130	0	8.33333	0	0	0	0
chr1:151544450	0	5	0	0	6.25	0		chr1:150977155	0	0	0	0	0	0
chr1:151544472	0	0	0	0	0	0		chr1:151091332	12.5	16.6667	0	0	0	0
chr1:151544527	0	0	0	0.31746	0	0		chr1:151095754	21.0526	13.6364	6.66667	2.5641	2.94118	5
chr1:151544602	0	0	0	0	0	0		chr1:151166956	0	0	0	0	0	0
chr1:151549239	0	0	0	0	0	0		chr1:151166957	0	0	0	0	0	0
chr1:151550312	0	0	0	0	0	0		chr1:151419993	0	0	0	0	0	0
chr1:151550355	0	0	0	0	0	0		chr1:151419995	5.26316	3.7037	5.26316	0	0	0
chr1:151550359	0	0	0	0	0	0		chr1:151425148	0	0	5.26316	0	0	0
chr1:151550381	0	0	0	0	0	0		chr1:151866444	0	4.16667	0	0	0	0
chr1:151550451	0.460829	0	51.5152	0	0	0		chr1:151866447	5.55556	4.16667	4.16667	0	0	0
chr1:151605867	0	0	0	0	0	0		chr1:153578687	0	0	0	0	0	0
chr1:153612389	0	0	0	0	0	0		chr1:153578690	0	0	0	0	0	0
chr1:153612765	0	0	17.6471	0	0	0		chr1:153613127	4.85437	6.30631	2.65487	0	1.63934	0
chr1:153612842	0	1.81818	0	0	0	0		chr1:153613132	2.9703	0.909091	1.76991	0	0	0
chr1:153613105	0	0	0	0	0	0		chr1:153613136	2.0202	2.72727	0.884956	0	0	0
chr1:154222762	0	0	0	0	0	0		chr1:153613196	1.94175	0.980392	0	0	0	0
chr1:154224342	0	0	0	0	0	0		chr1:154308021	0	0	0	0	0	0
chr1:154224475	0	0	0	0	0	0		chr1:154308025	0	0	0	0	0	0
chr1:154960155	44.1176	1.88679	0	0	0	0		chr1:154308147	0	2.32558	0	0	0	0
chr1:155027239	0	0	0	0	0	0		chr1:155202837	0	0	0	0	0	0
chr1:155027258	0	0	0	0	0	0		chr1:155284378	0.164204	0	0	0	0	0
chr1:155027271	8.33333	0	1.47059	0	0	0		chr1:155284400	0.160772	0.179211	0.167224	0	0	0
chr1:155027278	0	0	2.94118	0	0	0		chr1:155285053	1.45396	1.25224	1.78282	0.155521	0.318979	0.175747
chr1:155027309	0	0	0	0	0	0		chr1:155696517	0.367647	0.371747	0.684932	0.819672	0	0.381679
chr1:155027721	0	0	0	0	0	0		chr1:155696539	0.367647	1.14504	1.38408	0	0	0
chr1:155104825	0	0	0	0	0	0		chr1:155697186	1.45985	2.20588	2	0.384615	0	0.381679
chr1:155105466	0	1.6129	1.47059	0	0	0		chr1:155703676	0.59312	1.287	0.910273	0.120192	0	0
chr1:155697186	0	0	0	0	0	0		chr1:155703683	1.06257	0.519481	1.04302	0	0	0
chr1:155697200	0	15.7895	0	0	0	0		chr1:155704057	1.76471	1.6624	1.31234	0.240964	0	0
chr1:155697248	0	0	0	0	0	0		chr1:155704196	0.235849	0.78534	0.393701	0	0	0
chr1:155700003	0	0	2.77778	0	0	0		chr1:155706005	0	0.132626	0.26738	0	0	0
chr1:155700088	0	0	0	0	0	0		chr1:155706347	1.29564	0.77821	1.1734	0	0	0
chr1:155700098	0	0	0	0	0	0		chr1:155706349	0.117786	0.129702	0.261097	0	0	0
chr1:155702695	0	0	0	0	0	0		chr1:155706353	0.588928	0	0.522193	0	0	0
chr1:155706284	2.12766	11.5385	0	0	0	3.33333		chr1:155706417	0.590319	0	0.132275	0	0	0
chr1:155706349	2.12766	0	1.36986	0	0	0		chr1:155706460	0.471698	0	0.396301	0	0	0
chr1:156090310	0	0	0	0	0	0		chr1:155734425	0	0	0	0	0	0
chr1:156090338	0	0	0	0	0	0		chr1:157680047	100	0	100	0	100	100
chr1:156090384	0	0	4.08163	0	0	0		chr1:157680219	100	0	0	0	100	100
chr1:156103241	0	0	0	0	0	0		chr1:158424827	100	100	100	100	98.6301	100
chr1:156103831	0	0	0	0	0	0		chr1:159996696	42.8571	66.6667	40	0	0	0
chr1:156103908	0	0	0	0	0	0		chr1:160112527	0	0	0	0	0	0
chr1:156184454	0	0	5.55556	0	0	0		chr1:160967816	22.2222	16.6667	35.2941	0	0	0
chr1:156184901	0	0	5.88235	0	0	0		chr1:160967833	42.1053	55.5556	56.25	2.7027	0	6.25
chr1:156184902	1.92308	0	0	0	0	0		chr1:160967856	33.3333	21.7391	16.6667	0	0	0
chr1:156189489	0	0	0	0	0	0		chr1:160967857	42.8571	21.7391	22.2222	2.17391	0	0
chr1:156190086	0	0	4.34783	0	0	0		chr1:160967890	40.625	25.8065	20	0	4.44444	0
chr1:156190135	7.24638	0	4.34783	0	0	0		chr1:160967899	30.5556	19.3548	38.4615	1.6129	9.52381	2
chr1:156194272	3.0303	0	0	0	0	0		chr1:166717805	0	0	0	0	0	0
chr1:156195772	0	0	0	0	0	0		chr1:166717807	0	0	0	50	0	0
chr1:156701016	0	0.403226	0	0	0	0		chr1:166717860	0	0	0	0	0	0
chr1:157680339	0	0	0	0	0	0		chr1:170632581	0	0	0	0	0	0
chr1:161340751	0	0.45045	0	0	0	0		chr1:173769094	2.98507	0	2.63158	0	1.5873	0
chr1:161477038	0	0	0	0	0	0		chr1:179044100	51.2821	51.0638	25.5814	0	0	2.22222
chr1:161571608	0	0	3.57143	0	0	0		chr1:179829093	0	5.55556	7.69231	0	0	0
chr1:161571619	0	0	0	0	0	0		chr1:184761124	7.14286	19.0476	14.5833	0	0	0
chr1:161571665	0	0	0	0	0	0		chr1:184761125	26.1905	23.8095	20.8333	0	0	0
chr1:161571673	0	0	0	0	0	0		chr1:184761274	17.4603	11.9403	13.8462	0.546448	1.04167	0
chr1:161571684	0	0	0	0	0	0		chr1:193064903	16.6667	0	12.5	0	0	0
chr1:161571837	0	0	0	0	0	0		chr1:201432655	0	0	0	0	0	0
chr1:161571844	0	0	0	0	0	0		chr1:201432656	0	0	0	0	0	0
chr1:161572983	0	0	0	0	0	0		chr1:201846483	12.5	0	7.40741	0	0	0
chr1:161572988	0	0	0	0	0	0		chr1:201846835	0	0	0	0	0	0
chr1:161573112	0	22.2222	0	0	0	0		chr1:202724559	0	0	0	0	0	0
chr1:161725748	0	10	0.806452	0	0	13.3333		chr1:204216046	0	0	0	0	0	0
chr1:161744915	0	0	0	0	0	0		chr1:204521159	0	2.38095	2.85714	0	0	0
chr1:161745395	0	0	0	0	0	0		chr1:204521321	2.5641	0	0	0	0	0
chr1:161745414	0	11.1111	0	0	0	0		chr1:204521322	34.2105	28.125	21.0526	0	0	0
chr1:161762393	0	0	0	0	0	0		chr1:204521391	3.22581	9.375	8.33333	0	0	0
chr1:161762608	0	0	0	0	0	0		chr1:204524738	13.3333	18.75	14.2857	3.7037	9.09091	0
chr1:162142791	0	0	0	0	0	0		chr1:204524746	6.25	15.7895	28.5714	0	8.69565	0
chr1:162237929	0	0	0	0	0	0		chr1:204525548	14.0625	12.5	14.0351	0	2.43902	1.66667
chr1:162312343	0	0	0	0	0	0		chr1:204525593	43.662	33.871	60.6061	2.06186	1.04167	1.47059
chr1:162312345	0	66.6667	0	0	0	0		chr1:204525641	20	20.5128	23.4375	1.11111	0	0
chr1:162312346	0	0	0	0	0	0		chr1:204525647	13.7931	9.1954	13.6364	0	0	0
chr1:162340826	0	0	0	0	0	0		chr1:204525648	3.50877	12.6437	6.06061	0	0	0
chr1:164558714	0	0	0	0	0	0		chr1:204525649	29.8246	25.2747	37.8788	0.952381	2.08333	1.20482
chr1:164558730	0	0	0	0	0	0		chr1:206630497	25	0	0	0	0	0
chr1:164558817	0	0	0	0	0	0		chr1:206630499	0	0	0	0	0	0
chr1:164559168	0	0	0	0	0	0		chr1:206630500	0	0	0	0	0	0
chr1:164621395	0	0	0	0	0	0		chr1:206630934	0	0	0	0	0	0
chr1:164621412	0	0	0	0	0	0		chr1:207942447	1.42857	2.15054	3.33333	0	0	0
chr1:164622243	0	0	0	0	0	0		chr1:207943188	1.51515	2.33918	0.70922	1.08108	1.06952	0
chr1:164644558	0	0	0	0	0	0		chr1:207943228	3.0303	3.48837	2.06897	0	1.04167	0.645161
chr1:164653125	0	0	0	0	0	0		chr1:207943260	2.34375	2.46914	5.51724	0	0	0
chr1:164653188	0	0	0	0	0	0		chr1:207943275	1.5873	0.621118	2.77778	0	0	0
chr1:164659772	0	0	0	0	0	0		chr1:207943276	3.22581	2.48447	5.55556	1.80723	1.1236	2.08333
chr1:164660275	0	0	0	0	0	0		chr1:207943285	0	0.613497	1.37931	0.60241	0	0
chr1:164707662	0	0	0	0	0	0		chr1:207943325	8.20896	5.91716	4.1958	0.598802	3.31492	1.40845
chr1:165605463	0	0	0	0	0	0		chr1:207960545	0	0.641026	0.617284	0	0	0
chr1:165605492	0	16.6667	0	0	0	0		chr1:211916905	0	0	0	0	0	0
chr1:167211170	0.478469	0	0	0	0	0		chr1:214524556	0	0	0	0	0	0
chr1:167212497	0	0	0	0	0	0		chr1:214524566	0	0	0	0	0	0
chr1:167212538	0	0	0	0	0	0		chr1:214529170	0	0	0	0	0	0
chr1:167212539	0	0	20	0	0	0		chr1:214529725	0	0	0	0	0	0
chr1:167918623	0	0	10	0	0	0		chr1:214529740	0	0	0	0	0	0
chr1:168003481	0	0	25	0	0	0		chr1:214529774	0	0	0	0	0	0
chr1:168003498	0	0	8.33333	0	0	0		chr1:220231263	43.1507	37.3016	47.7273	0	3.7037	3.84615
chr1:168003571	0	7.14286	7.69231	0	0	0		chr1:220231275	29.1667	27.3684	28.866	0	0	2.27273
chr1:168043278	0	0	10	0	0	0		chr1:220231959	72.9167	80.4124	82.6087	12.2807	11.4943	10.6383
chr1:168043288	0	0	0	0	0	0		chr1:220231963	14.1414	22.6415	18.3673	0.806452	2.17391	0
chr1:169097395	0	0	0	0	0	0		chr1:220231982	4.9505	6.01504	3.87597	0.877193	0.961538	0
chr1:169803816	0	0	0	0	0	0		chr1:220231997	0	1.25786	3.82166	0	0.909091	0
chr1:169803817	13.3333	0	0	0	0	0		chr1:223954404	0	0	0	0	0	0
chr1:171456792	13.3333	28.5714	0	0	0	0		chr1:224577914	0	0	0	0	0	0
chr1:171456803	0	0	0	0	0	0		chr1:225974614	31.2057	30.4965	25.974	2.80899	4.83871	7.69231
chr1:171456809	0	0	0	5.55556	4.34783	0		chr1:225974746	11.9403	16.1765	6.41026	1.31579	0	1.78571
chr1:171456858	0	0	0	0	0	0		chr1:225974748	11.9403	15.942	6.41026	1.31579	0	0
chr1:171456862	7.14286	0	25	0	0	0		chr1:225975946	4.22535	1.33333	3.61446	0	0	0
chr1:171456874	0	0	0	0	0	0		chr1:225975947	0	0	2.43902	0	0	0
chr1:171456877	0	0	0	0	0	0		chr1:225975950	4.10959	2.66667	6.09756	1.16279	0	0
chr1:171462008	0	0	0	0	0	0		chr1:225975954	22.973	26.0274	17.9487	6.81818	5.55556	3.07692
chr1:171466120	0	0	40	0	0	0		chr1:225975990	1.33333	2.66667	5.47945	0	0	0
chr1:171471963	50	0	41.6667	0	0	0		chr1:225976051	14.4928	22.973	26.1905	2.35294	5.19481	0
chr1:171472045	0	0	7.69231	0	0	0		chr1:225976060	2.98507	8.4507	10.8434	0	0	0
chr1:171472082	0	0	0	0	0	0		chr1:225976193	6.06061	4.16667	4.28571	0	0	3.84615
chr1:171472498	0	0	0	0	0	0		chr1:225976198	2.98507	5.55556	2.77778	2.85714	0	1.92308
chr1:171515940	12.5	0	0	0	0	0		chr1:226052709	7.14286	26.9231	11.1111	0	0	0
chr1:171547502	0	0	22.2222	0	0	0		chr1:226791920	0	0	0	0	0	0
chr1:172515151	0	1.04167	0	0	0	0		chr1:226791923	0	0	0	0	0	0
chr1:172515215	0	0	0	0	0	1.19048		chr1:226791928	0	0	0	0	0	0
chr1:172515217	0	0	0	0	0	0		chr1:226791941	0	0	0	0	0	0
chr1:172515815	11.1111	0	0	0	0	0		chr1:226793273	0	0	0	0	0	0
chr1:172515816	9.09091	0	0	0	0	0		chr1:226793277	0	0	0	0	0	0
chr1:172515878	10	0	0	0	0	0		chr1:226793278	0	0	0	0	0	0
chr1:172515888	0	0	0	0	0	0		chr1:226793282	0	0	0	0	0	0
chr1:172515928	0	0	0	0	0	0		chr1:226793307	0	0	0	0	0	0
chr1:173823243	10	0	0	0	0	0		chr1:226794408	0	0	0	0	0	0
chr1:174399268	0	0	0	0	0	0		chr1:227214558	0	0	0	0	0	0
chr1:174482468	0	0	0	0	0	0		chr1:227215615	0	0	0	0	0	0
chr1:174482524	0	0	0	1.0989	0	0		chr1:227215790	0	0	0	0	0	0
chr1:174482531	0	0	0	0	0	0		chr1:233194484	0	0	0	0	0	0
chr1:174501416	0	0	0	0	0	0		chr1:233194688	50	0	80	0	0	0
chr1:174849110	0	0	0	0	0	0		chr1:233197811	0	0	0	0	0	0
chr1:174849124	0	0	0	0	0	0		chr1:235990038	0	16.6667	0	0	0	0
chr1:174849133	0	0	0	0	0	0		chr1:235990199	0	0	0	0	0	0
chr1:174878599	0	0	0	0	0	0		chr1:236702210	59.0909	87.5	43.75	66.6667	57.1429	26.6667
chr1:174887665	0	0	0	0	0	0		chr2:3591441	6.06061	14.8148	7.69231	0	0	0
chr1:174954269	0	0	0	0	0	0		chr2:24223341	3.27869	0	7.24638	0	0	0
chr1:178698804	0	0	0	0	0	0		chr2:24224134	10.5263	5.26316	8.33333	0	0	0
chr1:178705326	0	0	0	0	0	0		chr2:24224883	38.4615	30.7692	0	0	0	0
chr1:178705480	0	0	0	0	0	0		chr2:27005692	0	0	0	0	0	0
chr1:178706982	0	0	0	0	0	0		chr2:27005724	0	0	50	0	0	0
chr1:178712689	0	0	0	0	0	0		chr2:27005730	0	0	0	0	0	0
chr1:178730203	0	0	0	0	0	0		chr2:27006375	0	33.3333	25	0	0	0
chr1:178767260	0	0	0	0	0	0		chr2:27007706	0	0	0	0	0	0
chr1:178767531	0	0	0	0	0	0		chr2:27537023	3.7037	4.62963	0.877193	1.28205	0	0
chr1:178769671	0	0	0	0	0	0		chr2:27537151	3.33333	4.31034	2.63158	1.1236	0	0
chr1:178769672	0	0	0	0	0	0		chr2:27538701	0	0	0.943396	0	0	0
chr1:178771310	0	0	0	0	0	0		chr2:27567163	0	4.16667	7.14286	0	0	0
chr1:178771820	0	0	0	0	0	0		chr2:27567164	11.7647	8.33333	14.2857	0	0	0
chr1:178787348	0	0	0	0	0	1.83486		chr2:27571588	8.33333	0	0	0	0	0
chr1:178844785	0	0	0	0	0	0		chr2:27576754	23.0769	14.2857	0	0	0	0
chr1:179042667	0	6.66667	0	0	0	0		chr2:27576758	15.3846	4.7619	0	0	0	0
chr1:179044100	0	0	0	0	0	0		chr2:27576764	0	0	0	0	0	0
chr1:179857439	0	0	0	0	0	0		chr2:27687581	0	0	0	0	0	0
chr1:179996646	0	9.67742	0	0	0	0		chr2:27879651	0	1.53846	0	0	0	0
chr1:180038158	0	0	0	0	0	0		chr2:29382475	0	0	28.5714	0	0	0
chr1:180798055	0	0	0	0	0	0		chr2:32532725	14.2857	14.2857	8.33333	0	0	0
chr1:180798211	0	3.33333	0	0	0	0		chr2:32533240	13.3333	75	40	7.14286	0	23.0769
chr1:180798217	0	0	0.934579	0	0	0		chr2:32533243	0	12.5	0	0	0	0
chr1:180845494	0	7.14286	0	0	0	0		chr2:32533596	12.5	16.6667	0	0	0	0
chr1:182833053	0	3.7037	0	0	0	0		chr2:32533618	0	33.3333	0	20	50	20
chr1:182833130	0.934579	0	0	0	0	0		chr2:32533627	25	14.2857	60	0	0	0
chr1:184391579	0	0	5	0	0	0		chr2:32533946	0	0	0	0	0	0
chr1:184569333	0	0	15	0	0	0		chr2:32534395	32	23.0769	23.8095	0	0	0
chr1:184569370	0	0	0	0	0	0		chr2:32534827	0	0	14.2857	0	0	0
chr1:184572858	0	0	5.26316	0	0	0		chr2:32534858	16.6667	0	33.3333	0	0	0
chr1:184576863	0	0	5.26316	0	0	0		chr2:32534861	0	0	16.6667	0	0	0
chr1:184581596	0	0	4.34783	0	0	0		chr2:32534891	37.5	50	60	20	66.6667	0
chr1:193135435	0	0	0	0	0	0		chr2:32535748	7.14286	42.1053	65.2174	14.2857	0	8.33333
chr1:198142357	0	0	0	0	0	0		chr2:32535836	4.34783	42.8571	31.0345	4.34783	0	6.25
chr1:198235043	0	0	0	0	0	0		chr2:32535865	8.69565	15.1515	3.125	0	0	0
chr1:198235070	2.7027	0	0	0	0	0		chr2:37327702	7.86517	12.0879	20.2703	0	0	0
chr1:198235820	0	0	0	0	0	0		chr2:37328034	24.6753	26.25	23.7288	0	0	3.0303
chr1:198235878	2.7027	0	0	0	0	0		chr2:37328075	13.7405	10.4	11.7647	0	0	0
chr1:198250442	0	0	0	0	0	0		chr2:37328097	18.4211	18.6567	20.7921	0	0	2.12766
chr1:198250443	0	0	0	0	0	0		chr2:37329214	17.0732	11.1111	20.5882	0	0	0
chr1:198250449	2.63158	0	0	0	0	0		chr2:37329238	3.44828	21.0526	19.0476	0	0	0
chr1:198250964	0	0	0	0	0	0		chr2:37329283	13.5135	21.0526	28.5714	0	3.33333	0
chr1:198250965	2.77778	0	0	0	0	0		chr2:37329307	25.4902	25.9259	40	0	0	0
chr1:198251011	2.7027	0	0	0	0	0		chr2:37329347	11.9048	11.1111	13.0435	0	0	0
chr1:198251019	0	0	0	0	0	0		chr2:37329352	2.32558	0	0	0	0	0
chr1:198251029	2.7027	0	0	0	0	0		chr2:37330614	13.8889	40	45.4545	0	0	0
chr1:198667836	2.77778	0	0	0	0	0		chr2:37330620	2.77778	0	16	0	0	0
chr1:198667838	0	0	0	0	0	0		chr2:37331116	17.8571	0	22.7273	0	0	0
chr1:200894748	0	0	0	0	0	0		chr2:37331119	3.44828	5	15	0	0	0
chr1:200894774	0	0	0	0	0	0		chr2:37331510	6.66667	0	0	0	0	0
chr1:200894781	0	0	0	0	0	0		chr2:37331525	7.69231	25	0	0	0	0
chr1:200915123	0	0	0	0	0	0		chr2:37331614	20.4082	14.2857	6.06061	0	3.84615	0
chr1:200915164	0	0	0	0	0	0		chr2:37331645	16.3636	23.4043	20	4.54545	0	0
chr1:200915844	0	0	0	0	0	0		chr2:37331750	13.8889	6.89655	15	0	0	0
chr1:200924743	0	0	0	0	0	0		chr2:38044948	50	0	25	100	33.3333	0
chr1:200924760	0	0	0	0	0	0		chr2:38045084	0	50	100	100	25	100
chr1:201929363	0	0	0.862069	0	0	0		chr2:39009349	0	1.5873	1.75439	0	0	0
chr1:201929381	0	0	0	0	0	0		chr2:39702115	50	11.1111	0	0	0	0
chr1:201929434	0	0	0	0	0	0		chr2:39702161	0	100	20	0	0	0
chr1:201929448	0	0	0	0	0	0		chr2:39702489	50	100	66.6667	0	0	0
chr1:201932998	0	0	7.14286	0	0	0		chr2:39702502	50	50	66.6667	0	0	0
chr1:201932999	0	0	0	0	0	0		chr2:39702503	50	0	0	0	0	0
chr1:201955075	0	0	0	0	0	0		chr2:39704192	0	50	100	0	20	0
chr1:201961245	0	0	0	0	0	0		chr2:39704221	0	16.6667	0	0	0	0
chr1:201961262	0	0	0	0	0	0		chr2:39704257	0	0	0	0	0	0
chr1:201961321	0	0.925926	0	0	0	0		chr2:39704258	0	0	0	0	0	0
chr1:201961335	0	0	0	0	0	0		chr2:55206282	0	0.921659	0	0	0	0
chr1:201961423	0	0	13.3333	0	0	0		chr2:55206287	0	0	0	0	0	0
chr1:202532378	0	8.33333	0	0	0	0		chr2:55206299	0	0.45045	0	0	0.321543	0
chr1:202532402	0	0	0	0	0	0		chr2:55447115	0	20	0	0	0	0
chr1:202554156	0	0	0	0	0	0		chr2:55752537	0	0	0	0	0	0
chr1:202554325	0	0	0	0	0	0		chr2:55764342	0	0	1.96078	0	1.85185	0
chr1:202554345	0	0	0	0	0	0		chr2:55764387	2.94118	0	0	0	1.85185	0
chr1:202978689	0	0	0	0	0	0		chr2:55764392	2.94118	0	0	0	0	0
chr1:202978696	0	0	0	0	0	0		chr2:55764396	0	0	0	0	1.92308	0
chr1:202978722	0	0	0	0	0	0		chr2:55764426	2.94118	5.71429	0	0	0	0
chr1:202978776	0	0	0	0	0	0		chr2:61278018	0	20	0	0	0	0
chr1:202983578	0	0	0	0	0	0		chr2:61278030	0	0	10	0	0	0
chr1:202983580	0	0	0	0	0	0		chr2:61315734	0	11.1111	0	0	0	0
chr1:202983581	0	0	0	0	0	0		chr2:61315749	36.3636	8.33333	25	0	0	0
chr1:202983610	0	0	0	0	0	0		chr2:61347000	33.3333	75	25	0	0	0
chr1:202991296	0	0	0	0	0	0		chr2:65322420	0	0	0	0	0	0
chr1:202991426	0	0	0	0	0	0		chr2:69688849	23.8095	22.2222	35.7143	5	13.3333	0
chr1:202991684	0	0	0	0	0	0		chr2:69688852	14.2857	25	7.14286	0	0	0
chr1:203773419	0	0	0	0	0	0		chr2:69688856	21.7391	16.6667	12.5	10	5.88235	0
chr1:203778058	0	0	0	0	0	0		chr2:69688901	18.75	31.5789	73.3333	10	0	66.6667
chr1:203778098	0	0	0	0	0	0		chr2:69688902	6.25	15.7895	33.3333	11.1111	0	0
chr1:203779617	0	0	0	0	0	0		chr2:69688903	31.25	36.8421	60	0	0	16.6667
chr1:203780663	0	0	0	0	0	0		chr2:69688906	5.88235	15.7895	18.75	0	0	12.5
chr1:203781128	0	0	0	0	0	0		chr2:69690577	22.2222	6.25	16.6667	0	0	0
chr1:203781219	0	0	0	0	0	0		chr2:71602008	0	0	0	0	0	0
chr1:203783505	0	0	0	0	0	0		chr2:74080804	0	1.88679	0	0	0	0
chr1:203785491	0	0	6.89655	0	0	0		chr2:74081703	0	0	0	0	0	0
chr1:203785550	0	0.571429	0	0	0	0		chr2:74698420	10	0	0	0	0	0
chr1:203785565	0	0	0	0	0	0		chr2:74698470	0	0	0	0	0	0
chr1:203785573	0	0	0	0	0	0		chr2:74698596	40	33.3333	0	0	0	0
chr1:203785610	0	0	0	0	0	0		chr2:74698901	0	0	0	0	0	0
chr1:203785618	0	0.826446	0	0	0	0		chr2:85272188	0	0.692042	1.69492	0	0	0
chr1:203785620	0	0	0	0	0	0		chr2:85550168	1.69492	0	0	0	0	0
chr1:203785704	0	0	0	0	0	0		chr2:85550186	10.5263	0	1.88679	0	0	4.28571
chr1:203787942	0	0	0	0	0	0		chr2:85775118	0	9.09091	80	0	0	0
chr1:203789243	5.55556	7.40741	0	0	0	0		chr2:85775136	20	8.33333	20	0	0	0
chr1:203789629	0	0	0	0	0	0		chr2:85775258	0	0	0	0	0	0
chr1:203789798	0	0	0	0	0	0		chr2:85775274	0	0	0	0	0	0
chr1:203789817	0	0	0	0	0	0		chr2:85776621	8.33333	5.55556	20	5	0	6.66667
chr1:203802106	0	0	0	0	0	0		chr2:86247558	12.5	0	14.2857	0	0	0
chr1:203802107	0	0	0	0	0	0		chr2:86247559	0	18.1818	0	0	0	0
chr1:203803416	0	0	3.0303	0	0	0		chr2:86250101	15.3846	16.2791	8.10811	2.22222	0	6.25
chr1:203803423	0	0	6.45161	0	0	0		chr2:91811369	0	50	0	0	0	0
chr1:203803530	0	0	0	0	0	0		chr2:91811384	100	75	0	0	75	14.2857
chr1:203806703	0	0	6.25	0	0	0		chr2:91843403	0	0	50	0	33.3333	0
chr1:204487923	0	0	0	0	0	0		chr2:91847984	0	0	0	0	0	0
chr1:204491161	0	0	3.33333	0	1.96078	0		chr2:95811170	80	83.3333	100	25	0	66.6667
chr1:204496168	0	2.12766	0	0	0	0		chr2:99812815	19.2053	21.6667	21.831	0	1.13636	1.875
chr1:204503664	0	2.32558	0	0	0	0		chr2:99812838	0.862069	1.9802	2.52101	0	0	0
chr1:204503882	0	0	0	0	0	0		chr2:99812843	53.4483	55.0459	51.6667	2.61438	3.82514	4.7619
chr1:204504826	0	2.17391	0	0	0	0		chr2:99812897	59.3407	59.0909	64.1509	3.61446	7.79221	3.77358
chr1:204504827	0	0	0	0	0	0		chr2:99812978	16.0839	17.8295	21.6867	0.740741	0	1.66667
chr1:204505210	0	0	0	0	0	0		chr2:99814237	4	8.33333	17.8571	0	0	0
chr1:204521616	0	0	0	0	0	0		chr2:105976676	0	0	0	0	0	0
chr1:204521617	0	0	0	0	0	0		chr2:112848011	0	0	0	0	0	0
chr1:204524737	0	0	0	0	0	0		chr2:113412286	0	1.72414	0	0	0	0
chr1:204524738	0	0	0	0	0	0		chr2:113412820	0	0	0	0	0	0
chr1:204524816	0	0	0	0	0	0		chr2:114466064	55.5556	0	23.0769	0	0	7.69231
chr1:204524899	0	0	0	2.08333	0	0		chr2:114466090	0	16.6667	0	0	0	0
chr1:204525593	0	0	0	0	0	0		chr2:114466099	0	0	7.69231	0	0	9.09091
chr1:204525641	0	4.54545	0	0	0	0		chr2:114466121	0	0	0	0	0	6.66667
chr1:204525672	0	0	0	0	0	0		chr2:114467533	22.7273	34.7826	11.1111	0	0	0
chr1:204525744	0	0	0	0	0	0		chr2:114467556	13.6364	17.6471	0	0	0	0
chr1:204526704	0	0	0	0	0	0		chr2:114467639	44.4444	42.8571	36.3636	5.88235	0	0
chr1:204526710	0	0	0	0	0	0		chr2:114468062	33.3333	0	11.1111	0	0	0
chr1:204526764	0	0	0	0	0	0		chr2:114468063	16.6667	0	11.1111	0	0	0
chr1:206884664	3.33333	0	0	0	0	0		chr2:114468205	0	0	0	0	0	0
chr1:206886055	0	0	0	0	0	0		chr2:114468231	11.1111	16.6667	5.26316	0	0	0
chr1:206886135	0	0	0	0	0	0		chr2:114468258	0	11.1111	0	0	0	0
chr1:206898570	0	6.25	0	0	0	0		chr2:118868030	NA	0	0	0	0	0
chr1:207942336	0	0	0	0	0	0		chr2:128601464	69.5652	65	52.2727	7.69231	3.38983	0
chr1:207942349	0	0	0	0	0	0		chr2:128950491	34.2466	23.75	26.1364	4.51613	2.8777	4.25532
chr1:207942393	0	0	0	0	0	0		chr2:128950497	64.7059	62.8205	66.6667	7.79221	7.43243	8.27586
chr1:207942427	0	0	0	0	0	0		chr2:128950498	22.2222	27.5	40.4494	7.00637	5.26316	4.02685
chr1:207942472	0	0	0	0	0	0		chr2:128950542	51.5625	50.9434	44.4444	5.14706	6.66667	4.7619
chr1:207943187	0	0	0	0	0	0		chr2:128951094	20.4082	12.2449	8.69565	0	0	2.17391
chr1:207943228	0	0	0	0	0	0		chr2:128951095	8.16327	18.3673	2.17391	0	0	2.17391
chr1:207943236	0	0	0	0	0	0		chr2:128951107	27.6596	39.6226	28.2609	1.69492	0	0
chr1:207943250	0	0	0	0	0	0		chr2:128951720	0	5.55556	15.625	0	0	0
chr1:207943260	0	0	0	0	0	0		chr2:128952115	0	5	5.55556	0	0	0
chr1:207943276	0	0	4.16667	0	0	0		chr2:130915669	0.694444	2.6455	3.62319	0.680272	0	0
chr1:207943285	0	0	2.17391	0	0	0		chr2:130916608	1.40845	1.63043	2.22222	1.93548	0	0
chr1:207960481	0	0	1.96078	0	0	0		chr2:130916743	0.719424	0	0.757576	0	0	0
chr1:207960533	0	0	0	0	0	0		chr2:132271382	6.12245	2	12.1212	6.38298	5	0
chr1:207960545	0	2.7027	0	0	1.40845	0		chr2:132271395	0	0	6.45161	0	2.27273	0
chr1:207961742	3.0303	2.94118	0	0	0	0		chr2:132271396	2.04082	8.62069	3.22581	0	2.27273	0
chr1:211532350	0	1.53846	2	0	0	0		chr2:132271397	20.4082	22.4138	16.129	6.12245	4.44444	4.87805
chr1:211532533	0	1.49254	1.00334	0	0	0		chr2:132271435	4.91803	2.98507	4.7619	0	0	0
chr1:212519608	0	0	1.00334	0	0	0		chr2:132271439	20	10.6061	5	2.43902	0	5.26316
chr1:212519610	0	0	0	0	0	0		chr2:132271482	0	1.40845	0	0	0	0
chr1:212523327	0	0	0	0	0	0		chr2:132271513	10.5263	11.1111	16.2791	0	0	2.04082
chr1:212523340	0	0	0	0	0	0		chr2:132272453	8.62069	4.91803	7.14286	2.43902	0	0
chr1:212523377	0	2.20588	0.538358	0	0	0		chr2:132272543	27.4194	22.807	16.6667	6.66667	4.44444	5.66038
chr1:212523378	10	0.735294	0.388601	0	0	0		chr2:136533411	0	0	0	0	0	0
chr1:212525850	0	0	0.261097	0	0	0		chr2:153502814	8.75	1.20482	3.84615	10.7527	13.8614	7.77778
chr1:212787266	0	0	0	0	0	0		chr2:159922462	0	0	0	0	0	0
chr1:212989565	0	0	0	0	0	0		chr2:170558876	16.6667	22.2222	22.2222	0	0	0
chr1:220294987	9.09091	0	0	0	0	1.25		chr2:170559002	0	0	0	0	0	0
chr1:222888136	0	0.135135	0	0	0	0		chr2:170559738	0	0	0	0	0	0
chr1:222888157	0	0.646831	0	0	0	0		chr2:172178729	43.75	34.6154	20	3.33333	18.1818	14.2857
chr1:223910761	0	0.129702	0	0	0	0		chr2:172178753	15.3846	17.1429	8.33333	0	5.55556	6.66667
chr1:223930413	0	0	0	0	0	0		chr2:172178762	11.6279	19.4444	4.87805	0	0	0
chr1:224326516	0	0	0	0	0	0		chr2:176789478	22.2222	53.3333	33.3333	0	0	0
chr1:224329670	0	0	0	0	0	0		chr2:176791181	7.14286	8.33333	0	0	0	0
chr1:224337083	0	0	0	0	0	0		chr2:178186706	0	0	0	0	0	0
chr1:224337092	0	0	0	0	0	0		chr2:187493271	0	0	0	0	0	0
chr1:224337173	0	0	0	0	0	0		chr2:187493272	0	5.26316	0	0	0	0
chr1:224375266	0	0	0	0	0	0.381679		chr2:187493352	0	0	0	0	0	0
chr1:224375291	0	0	0.970874	0	0	0		chr2:187493355	0	5	0	0	0	0
chr1:224375331	2.5	0	0.970874	0	0	0		chr2:187493549	0	0	11.1111	0	4.16667	0
chr1:224378170	0	0	0	0	0	0		chr2:187493572	0	0	0	6.25	0	0
chr1:225126081	0	0	0	0	0	0		chr2:187493582	0	5.55556	0	0	0	0
chr1:225156696	0	0	0	0	0	0		chr2:187493588	0	5.55556	0	0	0	0
chr1:225156703	0	0	0	0	0	0		chr2:191280130	0	6.25	5.88235	0	0	0
chr1:225210911	0	0	0	0	0	0		chr2:191857252	0.689655	1.49254	1.1236	0	0	0.843882
chr1:225974674	0	0	0	0	0	0		chr2:191857334	0	0	0	0	0	0
chr1:225974717	0.588235	0	0	0	0.621118	0		chr2:198360438	1.82648	0.580552	0.32	0.147275	0	0.16
chr1:225974735	0	0	0	0	1.24224	0		chr2:201774393	41.6667	35.7143	38.8889	0	7.14286	0
chr1:225974746	0	0	0	0	0	0.140449		chr2:201774641	0	0	3.84615	0	0	0
chr1:225974748	4.61538	0.833333	0	0	0	0		chr2:201774774	42.8571	29.1667	16.6667	3.57143	0	15.7895
chr1:225975913	3.07692	0	0	0	0	0		chr2:202028827	15.7895	8.69565	0	0	0	0
chr1:225975976	1.5625	0	0	0	0	0		chr2:202028832	25	0	5.88235	0	0	0
chr1:225975990	0	0	0	0	0	0		chr2:202151362	7.54717	4.65116	5.26316	0	0	1.0989
chr1:225976010	4.54545	0	0	0.384615	0	0		chr2:203601221	0	0	0	0	0	0
chr1:226256827	0	0	0	0	0	0		chr2:203745170	14.2857	13.6364	45.4545	11.1111	14.8148	0
chr1:228367710	1.66667	0	0	0	0.127877	3.57143		chr2:203745171	46.1538	33.3333	27.2727	0	11.1111	7.69231
chr1:228453615	1.5873	0	0	0	0	0		chr2:204162514	9.09091	0	0	0	0	0
chr1:229409231	3.22581	0.505051	0	0	0	0		chr2:204162515	9.09091	0	11.1111	0	0	0
chr1:231667658	3.33333	0	0	0	0	0		chr2:204163489	0	22.2222	6.66667	0	0	0
chr1:231667724	1.5873	0	0	0	0	0		chr2:204165351	0	0	0	0	0	0
chr1:231671361	1.5873	0	2.12766	0	0	0		chr2:204165358	0	0	20	0	0	0
chr1:233752545	0	0	0	0	0	0		chr2:204167136	16.6667	8.33333	0	0	0	0
chr1:233752569	0	0	0	0	0	0		chr2:204167150	40	50	0	0	0	0
chr1:233752581	0	0	0	0	0	0		chr2:204168002	7.69231	12.5	20	0	0	0
chr1:233753126	0	0	0	0	0	0		chr2:204168044	0	27.2727	9.09091	10	0	5.55556
chr1:233753165	0	0	0	0	0	0		chr2:204168053	0	0	0	0	0	0
chr1:233753167	0	0	0	0	0	0		chr2:204168478	5.88235	11.1111	6.25	0	0	0
chr1:233753183	0	0	0	0	0	0		chr2:204168479	35.2941	33.3333	18.75	0	0	0
chr1:233753186	0	0	0	0	0	0		chr2:204169050	0	0	14.2857	0	0	0
chr1:233754499	0	0	0	0	0	0		chr2:204169060	20	0	57.1429	0	0	0
chr1:233754509	0	0	0	0	0	0		chr2:204169468	0	14.2857	14.2857	0	0	0
chr1:233754523	0	0	0	0	0	0		chr2:208619479	59.5745	55.5556	48	0	0	0
chr1:233754881	0	0	0	0	0	0		chr2:208619585	9.09091	22.2222	25	0	0	0
chr1:233759474	0	0	0	0	0	0		chr2:208619742	18	36.5854	27.5862	1.85185	0	3.57143
chr1:233791350	0	0	0	0	0	0		chr2:208619749	54.902	52.2727	41.6667	3.1746	1.96078	3.125
chr1:233795124	0	0	0	0	0	0		chr2:211015904	13.3333	7.69231	8.33333	0	0	0
chr1:233795137	0	0	0	0	0	0		chr2:216235733	0	0	0	0	0	0
chr1:233795186	0	0	0	0	0	0		chr2:216808840	28.3019	10.7143	17.0732	1.11111	0	0
chr1:233795187	0	0	0	0	0	0		chr2:216808841	20.7547	12.5	9.7561	0	0	1.42857
chr1:233795188	0	0	0	0	0	0		chr2:217366515	20.2381	21.0145	18.4524	1.4652	0.796813	0.442478
chr1:233802821	0	0	0	0	0	0		chr2:217366521	4.27807	6.04027	1.63043	0	0	0
chr1:233802914	0	0	0	0	0	0		chr2:217366713	28.3333	31.6667	20	1.53846	4.58716	2.10526
chr1:233802918	0	0	0	0	0	0		chr2:217366897	30.9278	27.8481	22.9885	1.79641	0	0
chr1:233805457	0	0	0	0	0	0		chr2:217366921	25.9615	30.5263	33.3333	1.04712	0.510204	1.24224
chr1:235572292	1.45985	0	0	0	0	0		chr2:217366930	13.913	23.7624	23.1343	0	0.985222	1.1236
chr1:235596637	0.729927	0	0	0	0	0		chr2:219065844	0	0	0	0	0	0
chr1:236692394	0.369004	0	1.03093	0	0	0		chr2:219099947	0.71736	0.397878	0.423131	0	0.117786	0
chr1:236692593	0	0	0	0	0	0.699301		chr2:219100002	0	0	0.281294	0	0.116822	0
chr1:236698177	0	0	0	0	0.628931	0		chr2:219100016	0.574713	0.398406	0	0	0	0
chr1:236982390	0	0	0	0	0	0		chr2:219100579	0.142653	0	0.140647	0	0	0
chr1:243474978	0	0	0	0	0	0		chr2:219493781	0	0	0	0	0	0
chr1:243475007	0.470035	1.5873	0	0	0	0		chr2:219499884	0	0	0	0	0	0
chr1:243475035	0.117786	0	0	0	0	0		chr2:219500089	0	0	0	0	0	0
chr1:244832408	0	0.806452	0	0	0	0		chr2:219520320	8.69565	0	0	0	0	0
chr1:244832416	0	3.33333	0	0	0	0		chr2:224616525	0	25	0	0	0	0
chr1:246735453	0	5.55556	0	0	0	0		chr2:224618710	13.0435	0	7.14286	0	0	0
chr1:246747268	0	0	0	0	0	0		chr2:224618737	5.26316	0	22.2222	0	0	0
chr1:246807411	0	0	0	0	0	0		chr2:224618738	0	5.26316	5.55556	0	0	0
chr1:246826383	0	0	0	0	0	0		chr2:224618846	12.9032	0	3.22581	0	0	3.125
chr1:246899923	0	0	0	0.609756	0	0		chr2:224618860	14.7059	10	4	0	0	0
chr1:246900917	0	0	0	0	0	0		chr2:224619461	4.7619	5	0	0	0	3.84615
chr1:246904174	0	0	0.552486	0	0	0		chr2:224620970	72.4138	81.8182	58.0645	5	0	0
chr1:246904732	0	0	0	0	0	0		chr2:224620971	58.6207	38.6364	67.7419	5	0	4.16667
chr1:246904783	0	0	0	0	0	0		chr2:224620972	26.6667	22.7273	35.4839	0	0	0
chr1:246904800	0	0	84	0	0	0		chr2:224621002	0	4.16667	8.69565	0	0	0
chr1:1028368	1.8018	0	11.7647	0	0	0		chr2:224621015	7.93651	9.21053	12.3077	0	0	0
chr1:1035397	0	0	56.25	0	0	0		chr2:224621028	2.89855	2.77778	1.19048	0	0	0
chr1:1035478	3.6036	0	16.6667	0	0	0		chr2:224621767	6.06061	0	5.55556	0	0	0
chr1:1251538	0	0	22.2222	0	9.09091	0		chr2:224852963	0	0	0	0	0	0
chr1:1251610	0	64.2857	20	0	0	0		chr2:224853050	0	0	0	0	0	0
chr1:1252723	0	19.0476	0	0	0	0		chr2:224853088	0	0	0	0	0	0
chr1:1253803	0	55.5556	0	0	0	0		chr2:224853092	0	0	0	0	0	0
chr1:1253956	0	21.7391	0	0	0	0		chr2:224855664	0	0	0	0	0	0
chr1:1254016	0	21.7391	0	0	4.44444	0		chr2:224855687	0	0	0	0	0	0
chr1:1324027	0.137931	25.8065	0	0	0	0		chr2:230451481	0	0	0	0	0	0
chr1:1725692	0	0	0	0	0	0		chr2:230698132	3.44828	0	0	0	0	0
chr1:1820285	0	0	0	0	0	0		chr2:232065185	0	0	0	0	0	0
chr1:3806177	0	0	0	0	0	0		chr2:232067819	0	0	0	0	0	0
chr1:8460593	0	0	0	0	0	0		chr2:232067820	0	0	0	0	0	0
chr1:8472516	0	0	0	0	0	0		chr2:232087474	100	93.9394	86.8421	89.4737	91.1765	86.9565
chr1:8472994	0	0.568182	0	0	0	0		chr2:232210956	0	0	0	0	0	0
chr1:10744725	0	0	0.578035	0	0	0		chr2:232225539	0	0	0	0	0	0
chr1:12635183	0	0	0	0	0	0		chr2:238291017	0	0	0	0	0	0
chr1:12647644	0	0	0	0	0	0		chr2:238291706	0	0	0	0	0	0
chr1:12649779	1.05263	0	0	0	0	0		chr2:238300155	0	0	0	0	0	0
chr1:12649825	0	0	0	0	0	3.125		chr2:238425818	0	0	0	0	0	0
chr1:12649901	0	0	0	0	0	0		chr2:238459216	0	0	0	0	0	0
chr1:12649907	0	0	0	0	0	6.25		chr2:238460343	0	0	0	0	0	0
chr1:12650002	1.04167	0	0	0	0	0		chr2:238460359	0	0	0	0	0	0
chr1:12651045	2.32558	0	0	0	0	0		chr2:242190485	0.250627	0	0	0	0	0
chr1:12651054	0	0	0	0	0	0		chr2:242191903	0.250627	0.206186	0.239808	0	0	0
chr1:12651058	0	0	0	0	0	0		chr2:242263948	0	0	0	0	0	0
chr1:12651126	0	0	0	0	0	0		chr2:242442024	0.671141	0.729927	0.675676	0	0	0
chr1:12651163	0	0	0	0	0	0		chr2:242667894	0	0	0	0	0	0
chr1:12651166	0	0	0	0	0	0		chr3:9855170	0	0	0	0	0	0
chr1:12658336	0	0	0	0	0	0		chr3:9855171	0	0	0	0	0	0
chr1:12658382	0	0	0	0	0	0		chr3:9855262	0	3.22581	0	0	0	0
chr1:12665201	0	0	0	0	0	0		chr3:9855285	0	3.33333	9.375	0	0	0
chr1:12668171	0	0	0	0	0	0		chr3:9855348	0	3.57143	3.44828	0	1.96078	2.5
chr1:16616262	0	0	0	0	0	0		chr3:9857614	0	0	0	0	0	0
chr1:17740370	0	0	0	0	0	0		chr3:9858381	10	13.6364	17.6471	0	0	0
chr1:17741297	0	0	0	0	0	0		chr3:9858384	0	0	11.7647	0	0	0
chr1:17741421	0	0	0	0	0	0		chr3:9858415	0	0	0	0	0	0
chr1:17741422	0	0	0	0	0	0		chr3:9858433	10.5263	26.9231	7.14286	6.38298	0	0
chr1:17741423	0	0	0	0	0	0		chr3:10064735	3.84615	4.7619	7.40741	0	0	0
chr1:20087008	50	0	0	0	0	0		chr3:10064745	3.84615	4.7619	0	0	0	0
chr1:21100753	16.6667	0	0	0	0	0		chr3:10064752	3.84615	4.54545	3.7037	0	0	0
chr1:21101369	42.1053	0	0	0	0	0		chr3:14197448	4.6875	0	0	0	0	0
chr1:21101899	33.3333	0	0	0	0	0		chr3:15452290	35.7143	18.75	18.1818	0	0	0
chr1:21101923	42.8571	25	0	0	0	0		chr3:15452293	21.4286	14.2857	22.2222	0	6.25	0
chr1:21101943	40.625	0	0	0	0	0		chr3:15452294	14.2857	21.4286	0	6.66667	0	0
chr1:21485183	0	0	0	0	0	0		chr3:15454897	3.44828	17.3913	3.57143	0	0	0
chr1:23707607	0	0	0	0	0	0		chr3:15454902	0	0	0	0	0	0
chr1:23707641	0	0	0	0	0	0		chr3:15456343	4.44444	1.72414	0	0	2.5	0
chr1:23784174	0	0	0	0	0	0		chr3:33591639	3.57143	7.14286	0	0	0	0
chr1:23800734	0	0	0	0	0	0		chr3:38457652	60	16.6667	62.5	0	0	0
chr1:29499063	0	0	0	4.54545	0	0		chr3:38458305	0	16.6667	40	0	0	0
chr1:31205796	0	0	0	0	0	0		chr3:38458306	50	16.6667	40	0	0	0
chr1:31458249	0	0	0	2.7027	0	0		chr3:38458311	66.6667	42.8571	80	0	0	20
chr1:31471657	0	0	0	0	0	0		chr3:38459101	0	0	0	0	0	0
chr1:31516190	0.52356	0	0	2.17391	0	0		chr3:38459104	0	12.5	0	0	0	0
chr1:32401547	1.04167	0	0	0	0	0		chr3:38461571	0	0	0	0	0	0
chr1:32845365	0.534759	0	0	0	0	0		chr3:38566016	2.38095	7.40741	0	0	0	0
chr1:33247152	0	0	0	0	0	0		chr3:38566024	0	3.125	0	0	5	0
chr1:33248748	0	0	0	0	0	0		chr3:38581735	25	14.2857	9.09091	0	0	0
chr1:35904512	0	0	4.16667	0	0	0		chr3:38581751	33.3333	42.8571	46.1538	0	0	0
chr1:36065613	0	0	0	0	0	0		chr3:39450792	1.66667	0.675676	2.76243	0.462963	0	0
chr1:36065615	0	0	0	0	0	0		chr3:39451533	10.3175	6.88073	11.8421	0	0.699301	1.48148
chr1:36067752	0	0	0	0	0	0		chr3:40577737	25	28.5714	50	7.69231	0	7.69231
chr1:36067760	0	0	0	0	0	0		chr3:40577738	91.6667	36.3636	40	23.0769	5.26316	46.1538
chr1:36067784	0	0	0	0	0	0		chr3:40578939	88.2353	90.4762	87.5	25	44.4444	15.7895
chr1:36067817	6.25	0	0	0	0	0		chr3:40578940	27.7778	42.8571	45.8333	0	5.55556	10.5263
chr1:36067833	0	0	0	0	0	0		chr3:40578942	42.1053	19.0476	33.3333	3.57143	16.6667	5.26316
chr1:36067838	6.25	0	0	0	0	0		chr3:40578997	33.3333	61.5385	27.2727	5.26316	60	33.3333
chr1:36067886	0	0	0	0	0	0		chr3:40903961	0	0	0	0	0	0
chr1:36067925	0	0	0	0	0	0		chr3:40903965	0	0	0	0	0	0
chr1:36068210	0	0	0	0	0	0		chr3:42700630	0	0	0	0	0	0
chr1:36068231	0	0	0	0	0	0		chr3:42824877	0	0	0	0	0	0
chr1:36944446	0	0	0	0	0	0		chr3:44965261	25	18.1818	33.3333	0	0	0
chr1:38051986	0	0	0	0	0	0		chr3:44965288	18.1818	23.0769	0	0	0	0
chr1:41631375	0	0	0	0	0	0		chr3:45776172	0	0	1.88679	0	0	0
chr1:41684224	0	0	0	0	0	0		chr3:45972171	14.2857	11.1111	25	33.3333	0	25
chr1:41695703	2.17391	0	0	0	0	0		chr3:48714052	3.44828	2.94118	0	0	0	0
chr1:42702109	0	0	0	0	0	0		chr3:48714699	34.0909	32.5581	32.3529	1.81818	6.81818	0
chr1:42766340	0	0	0	0	0	0		chr3:48786991	53.2787	40	47.6744	0	8.21918	3.84615
chr1:46121533	0	0	0	0	0	0		chr3:48787733	10	12.1495	11.4286	0	5.40541	2.63158
chr1:46121596	0	0	0	0	0	0		chr3:48787856	41.6667	25	10.3448	0	1.5625	0
chr1:46123291	0	0	0	0	0	0		chr3:48787909	28.0374	13.0435	15.6716	0	0.735294	0.917431
chr1:46123307	0	0	0	2.04082	0	0		chr3:49048370	1.14943	1.26582	3.92157	0	0	0
chr1:46123515	0	0	0	0	0	0		chr3:49048371	6.89655	11.3924	11.7647	1.35135	4.30108	0
chr1:46583634	0	0	0	0	0	0		chr3:49048780	2.5	5.55556	9.83607	0	0	0
chr1:46593483	0	0	0	0	0	0		chr3:49048786	0	0	0	0	0	0
chr1:47318938	0	0	0	0	0	0		chr3:49357211	2.52101	4.0404	5.55556	1.06383	0.980392	0
chr1:47729068	0	0	0	0	0	0		chr3:49357286	0	0	0	0	0	0
chr1:47729069	0	0	0	0	0	0		chr3:49357488	5.04202	3.26087	6.66667	1.04167	1.66667	0
chr1:47729101	0	0	0	0	0	0		chr3:49358018	3.38983	8.33333	13.5922	0	0.925926	0.961538
chr1:47729133	0	0	0	0	0	0		chr3:49358020	3.38983	8.42105	9.70874	2.9703	0.917431	1.90476
chr1:47729153	0	0	0	0	0	0		chr3:49359364	2.52101	10.5263	3.44828	2.04082	2	2.53165
chr1:51042630	0	0	0	0	0	0		chr3:49359383	1.69492	4.12371	3.37079	0	0.943396	0
chr1:51917692	0	0	0	0	0	0		chr3:49359406	0	1.03093	0	0	0	0
chr1:52817534	0	0	0	0	0	0		chr3:49360049	5.26316	5.68182	0	0	0	1.2987
chr1:53378497	0	0	0	0	0	0		chr3:49360050	2.63158	4.54545	1.13636	0	0	1.2987
chr1:54510310	0	0	0	0	0	0		chr3:49360102	0.917431	0	2.32558	0	0	0
chr1:63907678	0	0	0	0	0	0		chr3:49360111	3.63636	2.38095	2.29885	0	0	0
chr1:63907754	0	0	0	0	0	0		chr3:49360114	1.81818	2.40964	2.29885	1.28205	0	3.84615
chr1:70770684	0	0	0	0	0	0		chr3:49526129	0	0	0	0	0	0
chr1:70770696	0	0	0	0	0	0		chr3:50150382	18.3206	19.7279	10	3.7037	0.518135	1.19048
chr1:70770697	0	0	0	0	0	0		chr3:52244522	2.53165	2.7027	1.44928	0	1.49254	0
chr1:70770769	0	0	0	0	0	0		chr3:52723782	1.95228	2.1692	1.26263	0	0	0
chr1:78166199	0	0	0	0	0	0		chr3:52723783	4.55531	4.34783	4.29293	1.6129	1.58371	1.01523
chr1:78416002	0	0	0	0	0	0		chr3:53273473	0.34662	0.361991	0.498504	0.780488	0.428816	0.389105
chr1:91455375	0	0	0	0	0	0		chr3:58304675	0	0	22.2222	0	0	0
chr1:93621291	0	0	0	0	0	0		chr3:58306587	4.7619	0	14.2857	0	0	0
chr1:93621294	0	0	0	0	0	0		chr3:58306685	7.14286	5.55556	0	0	0	0
chr1:93621308	0	0	0	0	0	0		chr3:58306686	7.14286	5.55556	0	0	0	0
chr1:93621321	0	0	0	0	0	0		chr3:58306797	35.2941	43.75	29.6296	0	0	0
chr1:94633131	0	0	0	0	0	0		chr3:62413240	0	0	0	0	0	0
chr1:94634196	0	0	0	0	0	0		chr3:62422421	0	0	0	0	0	0
chr1:95208156	0	0	0	0	0	0		chr3:65425603	0	0	0	0	0	0
chr1:95208195	0	0	0	0	0	0		chr3:69046795	0	0	16.6667	0	0	0
chr1:95208196	0	0	0	0	0	0		chr3:72978517	0	0	0	0	0	0
chr1:95208280	0	0	0	0	0	0		chr3:72978527	0	0	0	0	0	0
chr1:95209153	0	0	0	0	0	0		chr3:72978697	0	0	0	0	0	0
chr1:109945613	0	0	0	0	0	0		chr3:81573025	1.90476	0	0	0	0	0
chr1:109946763	0	0	0	0	0	0		chr3:81573027	1.90476	0	0	0	0	0
chr1:109946822	0	0	0	0	0	0		chr3:81573186	0	0	0	0	0	0
chr1:109946919	0	0	0	0	0	0		chr3:81573237	0	1.69492	0	0	0	0
chr1:109946927	0	22.2222	0	0	0	0		chr3:81573320	0	0	0	0	0	0
chr1:109949154	0	0	0	0	0	0		chr3:81573388	0.970874	0	0	0	0	0
chr1:109952505	0	0	0	0	0	0		chr3:81573398	0	0	0	0	0	0
chr1:114953801	0	0	0	0	0	0		chr3:81573542	0	0	0	0	0	0
chr1:114957864	0	0	0	0	0	0		chr3:81573566	0	0	0.847458	0	0	0
chr1:114957892	0	0	0	0	0	0		chr3:81573658	0	0	0	0	0	0
chr1:115049975	0	0	0	0	0	0		chr3:81573768	0	0	0	0	0	0
chr1:117708409	0	0	0	0	0	0		chr3:81573804	0	0.892857	0.833333	0	0	0
chr1:117711437	0	0	0	0	0	0		chr3:81573839	0	0	0	0	0	0
chr1:117711450	0	0	0	0	0	0		chr3:81573847	0	0.862069	0.847458	0	0	0
chr1:117711489	0	0	0	0	0	0		chr3:81573907	0	0	0	0	0	0
chr1:117711490	0	0	0	0	0	0		chr3:81574005	0.961538	0	0	0	0	0
chr1:117711492	0	0	0	0	0	0		chr3:93778214	10	57.1429	16.6667	0	0	0
chr1:117712293	0	0	0	0	0	0		chr3:93846809	46.1538	14.2857	10	0	0	5.55556
chr1:117712401	0	0	0	0	0	0		chr3:93846810	61.5385	13.3333	10	0	0	11.1111
chr1:117712435	0	0	0	0	0	0		chr3:93846961	42.8571	10	18.1818	9.09091	0	25
chr1:117712511	0	0	0	0	0	0		chr3:93847017	0	33.3333	0	0	0	0
chr1:117712513	0	0	0	0	0	0		chr3:93847018	0	33.3333	10	0	0	0
chr1:117719553	0	0	0	0	0	0		chr3:101522647	4.16667	0	0	0	0	0
chr1:117719555	0	0	0	0	0	0		chr3:124948049	0	0	0	0	0	0
chr1:117719637	10	0	0	0	0	0		chr3:138218576	0	0	0	0	0	0
chr1:117742806	0	0	0	0	0	0		chr3:138218582	0	0	0	0	0	0
chr1:117742854	0	0	0	0	0	0		chr3:138218587	0	0	0	0	0	0
chr1:117742858	0	0	0	0	0	0		chr3:139105204	0	0	0	0	0	0
chr1:117743611	0	0	0	0	0	0		chr3:139105241	3.63636	0	4	0	0	0
chr1:149913513	0	0	0	0	0	0		chr3:141881589	37.5	28.5714	25	0	9.09091	0
chr1:149913720	0	0	0	0	0	0		chr3:141882184	0	16.6667	0	0	0	0
chr1:149913726	0	0	0	0	0	0		chr3:141882185	11.1111	16.6667	0	0	0	0
chr1:149913727	0	0	0	0	0	0		chr3:141882199	88.8889	62.5	0	8.33333	0	0
chr1:150591575	0	0	0	0	0	0		chr3:141882310	7.69231	0	22.2222	0	0	0
chr1:150591586	0	0	0	0	0	0		chr3:141882608	7.69231	18.1818	37.5	0	0	0
chr1:150591736	0	0	0	0	0	0		chr3:141903671	0	33.3333	25	0	0	0
chr1:150593182	0	0	0	0	0	0		chr3:141904010	9.09091	25	0	0	0	0
chr1:150593199	0	0	0	0	0	0		chr3:141904043	0	0	0	0	0	0
chr1:150593504	0	0	1.20482	0	0	0		chr3:142566673	0	0	0	0	0	0
chr1:150593532	0	0	0	0	0	0		chr3:142736675	0	0	0	0	0	0
chr1:150666500	0	0	0	0	0	0		chr3:156259406	64.0138	66.6667	62.1951	19.75	18.9696	19.5489
chr1:150703612	0	0	0	0	0	0		chr3:156259407	57.0934	59.7701	57.561	8.75	6.72854	10.5528
chr1:150703647	0	0	0	0	0	0		chr3:157223115	0	0	0	0	0	0
chr1:150703697	0	0	0	0	0	0		chr3:172057112	0	0	0	0	0	0
chr1:150703701	0	0	0	0	0	0		chr3:172115474	0	0	0	0	0	0
chr1:150703715	0	0	0	0	0	0		chr3:173302577	0	0	0	0	0	0
chr1:150703742	0	2.77778	0	0	0	0		chr3:176744908	3.22581	0.724638	2.54237	0	0.909091	1.62602
chr1:150703752	0	0	0	1.0989	0	0		chr3:176744922	0.806452	0.719424	2.52101	0	0	0
chr1:150703781	0	0	0	0	0	0		chr3:176747197	0.847458	0.714286	1.72414	0	0	0
chr1:150703812	0	0	0	0	0	0		chr3:176749195	0	0.729927	0	0	0	0
chr1:150704412	0	0	0	0	0	0		chr3:179043023	10.5263	8.77193	13.2653	2.63158	3.33333	1.20482
chr1:150704413	0	0	0	0	0	0		chr3:180690123	0	0	1.54639	0	0.543478	0
chr1:150704476	0	0	0	0	0	0		chr3:188596827	0	0	50	0	0	0
chr1:150704483	0	0	0	0	0	0		chr3:188598686	0	0	0	0	0	0
chr1:150704500	0	0	0	0	0	0		chr3:188598699	0	0	0	0	0	0
chr1:150704544	0	0	0	0	0	0		chr3:188598702	0	0	0	0	0	0
chr1:150704548	0	0	0	0	0	0		chr3:188600755	0	0	0	0	0	0
chr1:150704633	0	0	0	0	0	0		chr3:188601266	0	33.3333	0	0	0	0
chr1:150713575	0	0	0	0	0	0		chr3:194342538	50	0	0	33.3333	0	42.8571
chr1:150725495	0	0	0	0	0	0		chr3:194342578	44.4444	16.6667	0	16.6667	0	0
chr1:151407555	0	0	0	0	0	0		chr3:194342579	0	0	0	0	0	0
chr1:151407576	0	0	0	0	0	0		chr3:194373832	51.497	55.8252	48.5207	56.1905	56.5217	56.8966
chr1:151420162	0	0	0	0	0	0		chr3:195625612	0	0	0	0	0	0
chr1:151420255	0	0	0	0	0	0		chr3:195629749	0	0	0	0	0	0
chr1:151420837	0	0	25.5814	0	0	0		chr3:195629758	0	0	0	0	0	0
chr1:151420853	0	0	0	0	0	0		chr3:195629759	0	0	0	0	0	0
chr1:151420858	0	0	0	0	0	0		chr3:196079608	2.85714	0	0	2.12766	0	0
chr1:151420895	0	0	0	0	0	0		chr3:196079620	16.3265	23.0769	10	0	0	2.5641
chr1:151421102	0	0	0	0	0	0		chr3:196079621	2.04082	7.69231	11.1111	0	0	0
chr1:151423484	0	0	0	0	0	0		chr3:196080600	29.3103	42.4242	40.7407	0	3.57143	3.92157
chr1:151425669	0	51.0638	0	0	0	0		chr3:196461234	12.1212	5.26316	10.8108	0	0	0
chr1:151425677	0	0	0	0	0	2.22222		chr3:196853262	0	1.38889	0	0	0	0
chr1:151427581	0	0	0	0	0	0		chr3:197339583	32.6923	22.9508	26.087	1.44928	0	1.49254
chr1:151428418	51.2821	0	0	0	0	0		chr3:197339633	80.8219	80	77.9661	2.15054	6.0241	4.54545
chr1:151428500	0	0	0	0	0	0		chr3:197339658	18.1818	24.3243	18.1818	0	0	0
chr1:153818299	0	0	0	0	0	0		chr3:197611048	15.6863	16.9231	16.1765	3.19149	2.5	0
chr1:153822287	0	0	0	0	0	0		chr3:197611074	21.0526	36.9565	26.6667	1.31579	0	1.85185
chr1:153827842	0	0	0	0	0	0		chr3:197611090	3.22581	0	6.06061	0	0	0
chr1:153835790	0	0	4.87805	0	0	0		chr3:197611191	31.25	14.2857	7.69231	0	0	0
chr1:153836410	0	0	0	0	0	0		chr3:197611192	23.5294	42.8571	7.69231	0	0	0
chr1:153836949	0	0	4.16667	0	0	0		chr3:197611758	2.63158	5.76923	1.42857	0	0	1.42857
chr1:153839432	0	0	0	0	0	0		chr4:766363	0	0	0	0	0	0
chr1:153839433	0	0	0	0	0	0		chr4:771378	0	4.61538	3.44828	0	0	0
chr1:153843526	0	0	0	0	0	0		chr4:772480	1.49254	1.88679	2.08333	0	0	0
chr1:153850804	0	0	0	0	0	0		chr4:772703	5.26316	9.67742	14.7059	0	0	0
chr1:153867948	0	0	0	0	0	0		chr4:773003	18.5185	20	8.33333	0	0	0
chr1:153868517	0	0	0	0	0	0		chr4:773004	10.7143	24	0	0	0	0
chr1:153873140	0	0	0	0	0	0		chr4:988754	0	0	0	0	0	0
chr1:153875059	0	0	0	0	0	0		chr4:1380585	20	16.6667	14.2857	0	0	0
chr1:153875092	11.5385	0	0	0	0	0		chr4:2650995	0	0	0	0	0	0
chr1:153875095	11.5385	0	0	0	0	0		chr4:2651021	0	0	3.0303	0	0	0
chr1:153875131	0	0	0	0	0	0		chr4:2651022	0	0	3.0303	0	0	0
chr1:153875132	0	0	20.8333	0	0	0		chr4:2651265	3.22581	6.25	0	0	0	0
chr1:153876243	0	0	8	0	0	0		chr4:2651288	0	0	0	0	0	0
chr1:153876249	0	0	7.40741	4.16667	0	0		chr4:2652802	0	0	0	0	0	0
chr1:153876275	0	0	5.06329	0	0	0		chr4:2652803	0	0	3.0303	0	0	0
chr1:153876277	0	7.69231	13.8462	0	0	0		chr4:2841320	40	30.7692	20	0	25	20
chr1:153876453	0	0	1.5625	0	0	0		chr4:2841352	81.8182	50	50	22.2222	25	66.6667
chr1:153876634	0	23.8095	1.96078	0	1.04167	0		chr4:2841360	40	38.4615	40	0	0	0
chr1:153888622	0	6.52174	13.9535	0	1.14286	0		chr4:2841388	36.3636	25	40	18.1818	14.2857	20
chr1:154187667	0	0	0	1.14943	0	0		chr4:2841396	30	26.6667	33.3333	9.52381	0	30
chr1:154190228	26.1905	7.59494	0	0	0	0		chr4:2841398	20	40	11.1111	14.2857	0	20
chr1:154937223	2.04082	11.9403	0	0	0	0		chr4:2841421	0	8.33333	11.1111	5	0	0
chr1:155360915	3.84615	3.50877	0	0.546448	0	0		chr4:2841434	0	6.66667	12.5	0	0	14.2857
chr1:155365555	2.77778	4.34783	0	0.740741	0	0.769231		chr4:2841552	0	7.14286	13.3333	0	0	0
chr1:155368663	17.4603	12	0	0	0	0		chr4:2841553	10	21.4286	53.3333	0	11.1111	0
chr1:155368796	0	0	0	0	0	0		chr4:2903750	0	0	0	0	0	0
chr1:155368831	6.66667	0	0	0	0	0		chr4:10087572	0	0	0	0	0	0
chr1:155369217	25	0	0	0	0	0		chr4:10089146	0	0.3367	0	0	0	0
chr1:155380692	0	0	0	0	0	0		chr4:17627739	3.33333	2.94118	0	0	0	0
chr1:155439112	0	0	0	0	0	0		chr4:17629440	0	18.75	14.2857	0	0	0
chr1:155441885	0	0	0	0	0	0		chr4:17802976	15	11.4754	10	0	3.06122	1.14943
chr1:155442024	0	0	0	0	0	0		chr4:17802979	48.2143	40.678	37.6812	11.6505	9.27835	11.6279
chr1:155443358	0	0	0	0	0	0		chr4:17802982	0	0	2.98507	0	0	0
chr1:155444259	0	0	0	0	0	0		chr4:17803604	31.0345	32.2034	28.0702	0	0	1.26582
chr1:155444343	0	0	0	0	0	0		chr4:17804847	22.5	9.25926	23.6842	0	1.2987	3.125
chr1:155493418	0	0	0	0	0	0		chr4:17804852	16.2162	7.54717	13.5135	0	0	0
chr1:155493445	0	0	0	0	0	0		chr4:22414269	0	0	0	0	0	0
chr1:155493466	0	0	0	0	0	0		chr4:25281527	33.3333	15.3846	29.6296	0	3.44828	0
chr1:155493550	0	0	0	0	0	0		chr4:39099567	0	0	0	0	0	0
chr1:155493580	0	0	0	0	0	0		chr4:39534647	30.7692	20	28.5714	4.34783	0	0
chr1:155493623	0	0	5	0	0	0		chr4:39534661	14.2857	5	9.52381	0	0	0
chr1:155504898	0	0	5.26316	0	0	0		chr4:39534673	20	0	0	0	0	0
chr1:155504967	0	0	0	0	0	0		chr4:39537145	11.1111	10	0	0	0	0
chr1:155505049	0	0	5.55556	0	0	0		chr4:39537159	0	0	0	0	0	0
chr1:155505051	0	0	0	0	0	0		chr4:41264297	0	0	0	0	0	0
chr1:155508507	0	0	0	0	0	0		chr4:41264893	0	0	0	0	0	0
chr1:155513625	0	4.7619	0	0	0	0		chr4:41267380	0	0	0	0	0	0
chr1:155520751	0	4.7619	0	0	0	0		chr4:41267385	0	0	0	0	0	0
chr1:155520884	0	0	0	0	0	0		chr4:41268789	0	0	0	0	0	0
chr1:155525956	0	0	0	0	0	0		chr4:52949729	0	0	0	0	0	0
chr1:155526080	5.26316	0.834327	0	4.34783	0	6.25		chr4:52949746	0	0	0	0	0	0
chr1:155526677	0	0.596659	0	0.455235	0	0.164204		chr4:52949790	0	0	0	0	0	0
chr1:155526821	5.55556	0	0.739827	0	0	0.328407		chr4:53528526	23.8095	27.7778	11.7647	0	0	0
chr1:155528612	0.140056	0	0.738007	0	0	0		chr4:53528553	5.55556	0	0	0	0	0
chr1:155528614	0.139665	0	0	0	0	0		chr4:53528730	40	20	50	9.09091	0	0
chr1:155528941	0	0	0	0	0	0		chr4:57213863	0	0	10	0	0	0
chr1:155632609	0	0	0	0	0	0		chr4:57213864	0	0	0	0	0	0
chr1:155634281	0	0	0	0	0	0		chr4:57213865	30	8.69565	10	7.69231	0	0
chr1:155638793	0.17094	0	0	0	0	0		chr4:57214614	6.66667	0	5.26316	0	0	0
chr1:155639101	0	1.90476	0	0	0	0		chr4:57214648	6.66667	13.0435	10	0	0	7.69231
chr1:155639876	0	0.943396	0	0	0	0		chr4:57214672	7.14286	7.69231	9.52381	0	0	0
chr1:155643077	0	0	0	0	0	0		chr4:57326126	10.7143	9.64187	9.0301	0.540541	0.260417	0.566572
chr1:155651328	0.833333	0	0	0	0	0		chr4:57359909	0	0.487805	0	0	0	0
chr1:155651346	0	0	0	0	0	0		chr4:71662843	0	0	14.2857	0	0	0
chr1:155651374	0	0	0	0	0	0		chr4:71662860	0	0	0	0	0	0
chr1:155653174	0	0	0	0	0	0		chr4:71663822	0	17.6471	0	0	0	0
chr1:155653364	0	16.6667	0	0	0	0		chr4:71663903	0	6.66667	0	0	0	7.69231
chr1:155653794	0	0	0	0	0	0		chr4:71663920	0	5.88235	0	0	0	0
chr1:155653867	33.3333	0	0	0	0	0		chr4:71664041	0	0	0	0	0	0
chr1:155653939	0	0	0	0	0	0		chr4:71673406	0	0	0	0	0	0
chr1:155654515	0	0	0	0	0	0		chr4:73922743	31.3953	28.5714	19.697	10	8.10811	1.33333
chr1:155654578	0	0.909091	0	0	0	0		chr4:73923043	13.75	10	15.0943	1.75439	1.96078	0
chr1:155654604	0	0	0	0	0	0		chr4:73923414	1.81818	8.92857	9.09091	0	0	0
chr1:155654658	0	0	0	0	0	0		chr4:73923449	39.1892	31.5789	36.0656	3.0303	5.97015	6
chr1:155754829	0	0	0	0	0	0		chr4:73923551	10.2564	3.44828	7.40741	0	0	6.66667
chr1:155754834	0	1.78571	0	0	0	0		chr4:73923567	6.45161	22.2222	10	0	0	0
chr1:155754872	0	0	0	0	0	0		chr4:73923592	22.2222	50	31.5789	0	0	0
chr1:155762837	0	0	0	0	0	0		chr4:84215479	50	0	0	0	0	0
chr1:155786561	0	0	0	0	0	0		chr4:84215668	0	0	0	0	0	0
chr1:155787599	0	0	0	0	0	0		chr4:87853460	0	0	13.3333	0	0	0
chr1:155874925	0	0	0	0	0	0		chr4:89180382	8.33333	2.77778	11.4286	0	0	0
chr1:155877013	0	0	0	0	0	0		chr4:103590196	0	0	0	0	0	0
chr1:155877116	0	0	0	0	0	0		chr4:109548872	6.06061	0	0	0	0	0
chr1:155877168	0	0	0	0	0	0		chr4:128758152	7.14286	0	7.14286	0	5.88235	0
chr1:155877284	0	0	0	0	0	0		chr4:128759039	0	22.2222	0	0	0	0
chr1:155879666	0	0	0	0	0	0		chr4:128760470	22.2222	5.55556	11.7647	0	0	0
chr1:155890424	0	0	0	0	0	0		chr4:128761255	17.1429	3.125	28.125	2.63158	5.55556	0
chr1:155890455	0	0	0	0	0	0		chr4:144464110	0	0	0	0	0	0
chr1:155890456	0	0	0	0	0	0		chr4:146298512	0	0	0	0	0	0
chr1:155892227	0	0	0	0	0	0		chr4:152024421	8.33333	6.89655	8.19672	0	1.23457	2.17391
chr1:155902645	0	0	0	0	0	0		chr4:153545534	0	0	0	0	0	0
chr1:156439187	0	0	0	0	0	0		chr4:153545580	0	0	40	0	11.1111	0
chr1:156439556	0	0	0	0	0	0		chr4:159595538	0	0	0	0	0	0
chr1:156439578	0	0	0	0	0	0		chr4:159599929	11.1111	4	0	0	0	0
chr1:156444058	0	0	0	0	0	0		chr4:165996287	25	18.1818	21.4286	0	0	0
chr1:156444159	0	0	0	0	0	0		chr4:165997104	23.0769	38.0952	36.3636	0	0	0
chr1:156980491	0	0	0	0	0	0		chr4:165997105	0	23.8095	36.3636	0	0	0
chr1:159999790	0	0	0	0	0	0		chr4:165997114	40	54.1667	34.7826	6.66667	0	0
chr1:160224547	1.51515	0	0	0	0	0		chr4:165997124	6.25	0	0	0	0	0
chr1:160228443	0	0	0	0	0	0		chr5:33045541	0	0	0	0	0	0
chr1:160228489	0	0	0	0	0	0		chr5:34906289	0	0	0	0	0	0
chr1:160296528	0	0	0	0	0	0		chr5:34906329	0	7.69231	7.14286	0	4.54545	0
chr1:160296534	0	0	0	0	0	0		chr5:34906737	19.0476	33.3333	21.0526	0	0	0
chr1:160297834	0	0	0	0	0	0		chr5:34906738	5.26316	11.1111	10.5263	0	5	0
chr1:160297835	0	0	0	0	0	0		chr5:34908535	2.32558	1.96078	6.25	0	0	0
chr1:160297851	0	0	0	0	0	0		chr5:34952998	4.10959	6.2069	3.10078	0	0.806452	0
chr1:160297879	0	0	0	0	0	0		chr5:34953453	4.92958	3.0303	2.25564	0	0	0
chr1:160297915	0	0	0	0	0	0		chr5:34953492	0	0.769231	0.75188	0	0	0
chr1:160302244	0	0	0	0	0	0		chr5:34953505	6.76692	6.20155	10.5263	0.735294	2.5	1.85185
chr1:160304051	0	0	0	0	0	0		chr5:34953547	2.29008	0.746269	0.833333	0	0	0
chr1:160965420	0	5.88235	0	0	0	0		chr5:34953578	5.38462	6.76692	3.27869	0	0.877193	0
chr1:160966434	0	0	0	0	0	0		chr5:37290492	32.8947	41.6667	32.7586	0	1.25	0
chr1:160967817	0	0	10	0	0	0		chr5:37290493	33.7662	28.3333	25.8621	0	2.46914	1.66667
chr1:160967833	0	0	10	0	0	0		chr5:40830052	6	3.33333	2.85714	0	0	0
chr1:160967856	5.26316	0	0	0	0	0		chr5:40830064	12	3.33333	8.33333	0	0.934579	2.1978
chr1:160967857	0	0	10	0	0	0		chr5:40830778	5.55556	3.33333	0	0	0	0
chr1:160967890	0	0	0	0	0	0		chr5:40830794	0	0	0	0	1.20482	0
chr1:160982181	10	0	0	0	0	0		chr5:40831249	0	0	0	0	0	0
chr1:160991735	4.54545	18.75	14.2857	0	0	4.16667		chr5:40831275	6.66667	13.7255	10.2564	1.04167	0	1.03093
chr1:160995765	6.66667	0	14.2857	4.34783	9.09091	0		chr5:40831353	5.26316	4.7619	10.5263	3.94737	1.04167	3.75
chr1:160995840	13.3333	0	0	0	9.09091	0		chr5:42985342	0	0	0	0	0	0
chr1:160998522	0	33.871	3.7037	0	0	0		chr5:42985415	0	0	0	0	0	0
chr1:161027082	0	20.5128	60.6061	0	0	0		chr5:43076890	0	20	10	0	0	0
chr1:161027346	43.662	4.3956	23.4375	0	1.04167	0		chr5:43076891	0	20	20	0	0	0
chr1:161029815	20	21.5686	1.85185	0	0	0		chr5:43575804	5.88235	3.7037	8.51064	0	0	0
chr1:161029827	0	3.7037	21.2766	0	0	0		chr5:44815668	22.2222	0	0	0	0	0
chr1:161029883	18	45.8333	37.5	3.7037	1.81818	0		chr5:44815675	22.2222	25	42.8571	0	0	0
chr1:161029959	8.69565	0	64.5161	0	0	1.47059		chr5:52389815	0	0	0	0	0	0
chr1:161030305	60.8696	0	0	0	0	0		chr5:54698948	0	0	0	0	0	0
chr1:166840059	0	0	0	2.06186	0	0		chr5:54698949	0	0	0	0	0	0
chr1:169448078	0	0	0	1.11111	0	0		chr5:56177872	0	0	0	0	0	0
chr1:173913131	0	0	0	0	0	0		chr5:56222898	0	7.14286	0	0	0	0
chr1:173914415	0	0	0	1.92308	0	3.7037		chr5:64963876	0	0	0	0	0	0
chr1:173922521	0	0	0	0	0	0		chr5:64963924	0	0	0	0	0	0
chr1:173922564	0	0	0	14.2857	0	0		chr5:64963944	0	0	0	0	0	0
chr1:173926216	0	0	0	0	0	0		chr5:64964623	50	11.1111	0	0	8.33333	0
chr1:173926222	0	0	0	0	0	0		chr5:64964626	50	44.4444	23.0769	0	0	0
chr1:173936375	0	0	0	0	0	0		chr5:64964627	0	11.1111	0	0	0	0
chr1:173936376	0	0.549451	0	0	0	0		chr5:64964702	66.6667	33.3333	0	0	0	0
chr1:173945489	0	0.552486	4.16667	2.94118	0	0		chr5:64964718	100	50	42.8571	0	16.6667	0
chr1:173948670	3.7037	0.555556	1.78571	0	0	0		chr5:68576744	3.57143	2.85714	6.06061	0	0	0
chr1:173949154	0.735294	1.63934	0.645161	0	0	0		chr5:72856434	0	0	0	0	0	0
chr1:173949156	0.704225	13.6612	2.68456	0	0	0		chr5:74040913	8.51064	13.1579	11.1111	0	3.22581	0
chr1:173949164	0	1.16959	8.16327	0	0	0		chr5:74041042	2.12766	0	6.25	2.43902	1.96078	2.04082
chr1:173960211	11.6788	3.48837	0.70922	0	2.06186	0		chr5:74041048	2.12766	9.67742	3.22581	7.31707	2	0
chr1:173972938	0.757576	0.60241	2.06897	0	0	0		chr5:77785359	0	0	0	0	0	0
chr1:173972970	3.0303	2.43902	0	0.52356	1.04167	0		chr5:82810339	0	0	0	0	0	0
chr1:173973967	0	2.46914	1.36986	0.543478	0.531915	0		chr5:90606148	0	0	0	0	0	0
chr1:173974030	0	2.48447	5.51724	0.558659	0	0.609756		chr5:90606152	0	0	0	0	0	0
chr1:173974100	2.34375	0.613497	5.55556	3.7037	0	0		chr5:98197592	2.43902	0	0	0	0	0
chr1:173974139	3.22581	1.93548	1.37931	0	1.1236	0.645161		chr5:114542313	20	30	60	0	0	0
chr1:173976338	0	0	0	0	0	0		chr5:114542329	33.3333	18.1818	0	0	0	0
chr1:173976726	0	0.641026	0	0	0	0		chr5:114542448	0	66.6667	83.3333	0	0	0
chr1:173979615	0	0	0.617284	0	0	0		chr5:118175165	9.52381	3.84615	4.34783	0	0	0
chr1:173982971	0	0	2.43902	0	0	2.08333		chr5:118175166	19.0476	15.3846	21.7391	0	0	5.26316
chr1:173985217	1.43885	0	0	1.80723	0	0		chr5:118175214	4.7619	3.44828	4.54545	0	0	0
chr1:175918155	0	0	0	0.60241	0	0		chr5:121362874	34	38.8889	28.8462	0	0	0
chr1:175937186	0	0	0	0	0	0		chr5:121362875	34.6939	30.9091	26.9231	0	0	0
chr1:175943984	0	0	0	0	0	0		chr5:121362904	8.77193	7.46269	1.6129	0	0	0
chr1:175944764	0	0	0	0	0	0		chr5:121366385	0	15.3846	0	0	0	0
chr1:175944840	0	0	0	1.13636	0	0		chr5:121367099	20	11.1111	9.52381	0	0	0
chr1:175960774	0	0	0	0	0	0		chr5:121367133	4.54545	0	0	0	0	0
chr1:175990232	0	0	0	0	0	0		chr5:125961447	45	42	34.6939	0	4.08163	0
chr1:175990239	0	0	0	0	0	0		chr5:125961494	14.2857	24.3902	13.6364	0	0	0
chr1:175990255	0	1	0	0	0	0		chr5:130495647	0.164339	0.564061	0.687285	0.130804	0.0613874	0
chr1:175990256	0	0	0	0	0	0		chr5:130495683	2.37122	1.93081	3.25866	0.778715	0.8521	1.19803
chr1:176012129	0	0	0	0	0	0		chr5:130495813	0.241352	0.562249	0.273973	0	0.0610501	0
chr1:176017387	0	5.88235	0	0	0	0		chr5:130497225	0.967742	0.88141	0.625	0.26178	0	0.425532
chr1:176017388	0	0	0	0	0	0		chr5:130537654	27	30	29.2035	0.689655	4.16667	2.25564
chr1:176039842	0	0	14.2857	0	0	0		chr5:130537666	88	89.4737	86.4865	12.8378	16.8919	14.0741
chr1:176039860	0	0	0	0	0	0		chr5:130537736	66.2651	67.1233	70.9677	7.76699	12.0968	7.29167
chr1:176039866	0	0	0	0	0	0		chr5:130537809	5.06329	5.7971	2.85714	0	0	0
chr1:176039896	0	0	0	0	0	0		chr5:130538066	30.1205	25	27.0833	0	1.69492	0
chr1:176039903	0	0	0	0	0	0		chr5:130538067	59.0361	51.7857	57.4468	3.79747	1.69492	1.23457
chr1:176039922	0	0	0	0	0	0		chr5:130538072	26.4368	19.2982	22.449	0	0	0
chr1:176039951	0	0	0	0	0	0		chr5:130538136	26.1905	20.6897	12.1212	0	0	0
chr1:176039985	0	0	0	0	0	0		chr5:130538137	54.7619	68.9655	51.5152	0	0	0
chr1:176040032	0	0	0	0	0	0		chr5:130538274	11.6667	9.6	9.80392	0	0	0
chr1:176040035	0	0	0	0	0	0		chr5:130538305	29.0909	24.3478	27.7778	0.609756	2.40964	0
chr1:176083816	0	0	0	0	0	0		chr5:130538309	42.3077	32.0755	34.8837	1.3245	0	1.38889
chr1:179091501	0	0	0	0	0	0		chr5:130538322	23.8636	6.52174	17.1875	0.847458	0.787402	0.862069
chr1:179097921	0	0	0	0	0	0		chr5:130538330	32.8767	40.2985	34	1.06383	0	0
chr1:179097983	0	0	0	0	0	0		chr5:130538338	50.7246	41.2698	49.0196	1.05263	0	3.09278
chr1:179098001	0	0	0	0	0	0		chr5:130538344	11.1111	12.1212	3.84615	0	0	0
chr1:179098109	0	0	0	0	0	0		chr5:133470774	0	0	0	0	0	0
chr1:179130702	0	6.61765	0	0	0	0		chr5:134115669	0	0	0	0	0	0
chr1:179157560	0	37.3016	6.38298	0	0	0		chr5:134236245	26.9231	5.55556	14.2857	0	6.45161	4
chr1:179173005	0	27.3684	47.7273	0	0	0		chr5:134236278	0	4.7619	5.88235	0	0	0
chr1:179175239	0	12.5	28.866	0	0	0		chr5:134237394	0	0	0	16.6667	0	0
chr1:179175271	0	60.1695	17.0213	0	0	0		chr5:134237399	0	20	0	0	0	0
chr1:179183078	3.22581	7.5188	68.1481	0	0	0		chr5:134237436	0	75	0	0	0	0
chr1:184669798	43.1507	6.35838	11.25	0	3.7037	3.84615		chr5:134237521	0	0	0	0	0	0
chr1:184761125	29.1667	8.13953	6.5	0	0	2.27273		chr5:134237573	0	0	0	0	0	0
chr1:184761129	22.3404	35.1515	17.3469	0	0	0		chr5:134304123	18.1818	10	28.5714	0	0	0
chr1:184761162	71	22.6415	52.459	0	6.2069	12.1951		chr5:134304270	0	0	50	0	7.69231	0
chr1:184761179	7.43802	6.01504	18.3673	0	0	0.746269		chr5:134304302	14.2857	11.1111	20	0	0	0
chr1:184761274	6.21469	5.67376	3.87597	0	2.01005	0.625		chr5:134304330	10	25	25	0	0	0
chr1:184761312	12.987	0.662252	7.80142	0	0.609756	1.36054		chr5:134304331	10	25	0	0	0	0
chr1:184762487	37.415	8.60215	0.704225	8.8	2.63158	2.91971		chr5:140045501	5.33333	4.65116	4.16667	1.2987	0	0
chr1:184762676	14.1414	36.8421	12	0	2.17391	0		chr5:140063200	0	0	0.4	0	0	0
chr1:184929271	4.9505	0	31.4286	0.526316	0.961538	0		chr5:140569935	0	0	0	0	0	0
chr1:184929324	7.07071	0	0	0.609756	0	0		chr5:140569990	0	0	0	0	0	0
chr1:184929357	0	0	0	1.30719	0	0		chr5:140569999	0	0	0	0	0	0
chr1:200621395	6.77966	0	0	0.806452	0	0		chr5:140570666	0	0	0	0	0	0
chr1:200621662	28.5714	0	0	0.877193	2.17391	0		chr5:140606613	0	0	0	0	0	0
chr1:200627605	0	0	0	0	0	0		chr5:140606618	0	0	0	0	0	0
chr1:200627654	0	0	0	0	0	0		chr5:140713302	0	0	0	0	0	0
chr1:200627755	0	0	0	0	0	0		chr5:141027399	0	0	0	0	3.7037	0
chr1:200627827	0	0	0	0	0	0		chr5:141521459	0	0	0	0	0	0
chr1:202723094	0	0	0	0	0	0		chr5:142604918	71.4286	50	16.6667	20	0	33.3333
chr1:202750311	0	0	0	2.63158	0	0		chr5:142604928	60	40	33.3333	4.16667	3.125	5.55556
chr1:202752059	0	0	0	0	0	0		chr5:142605006	13.3333	11.7647	28.5714	4.34783	0	0
chr1:202754046	0	0	0	0	0	0		chr5:142606001	0	0	0	0	3.33333	0
chr1:202754050	0	0	0	0	0	0		chr5:145137359	0	0	0	0	0	0
chr1:202756346	0	0	0	0	0	0		chr5:145138845	0	0	0	0	0	0
chr1:202772207	0	0	0	0	0	0		chr5:150035238	0	0	0	0	0	0
chr1:202874902	0	3.33333	0	0	0	0		chr5:150035315	0	0	0	0	0	0
chr1:203320200	0	0	0	0	0	0		chr5:150035632	6.66667	0	0	0	0	0
chr1:204173846	0	0	0	0	0	0		chr5:150491206	0	0	0	0	0	0
chr1:204203559	0	0	0	0	0	0		chr5:150651455	0	0	0	0	0	0
chr1:205082085	0	0	0	0	0	0		chr5:150651490	0	0	0	0	0	0
chr1:205082129	0	0	0	0	0	0		chr5:150651494	0	0	0	0	0	0
chr1:205177799	0	0	0	0	3.125	0		chr5:156904922	3.84615	7.35294	5	0	0.714286	0
chr1:205591620	0	0	0	0	0	0		chr5:156905396	6.45161	8.33333	3.44828	0.421941	0	0
chr1:205591646	0	0	0	0	0	0		chr5:156905560	17.9104	10.2941	10.6061	0	1.5748	0
chr1:205591659	0	0	0	0	0	0		chr5:171810918	0	0	0	0	0	0
chr1:208009776	0	0	0	0	0	0		chr5:171810919	0	0	0	0	0	0
chr1:211973515	0	1.5873	0	0	0	0		chr5:176492891	0	0	0	0	0	0
chr1:211997616	0	0	0	0	0	0		chr5:177039742	18.75	18.1818	18.1818	0	0	0
chr1:211998654	3.1746	0	0.534759	0	0	0		chr5:177039757	41.6667	57.8947	62.5	18.1818	3.0303	9.09091
chr1:214529725	0	0	0	0	0	0		chr5:177040314	16.6667	0	0	0	0	0
chr1:214529774	0.471698	0	0	0	0	0		chr5:177040325	0	28.5714	0	6.25	6.25	11.1111
chr1:214697871	0.465116	0	0	0	0	0		chr5:177040399	0	0	25	0	0	6.66667
chr1:217106201	0	0	0	0	0	0		chr5:177040931	21.4286	30.7692	22.2222	0	0	0
chr1:217106221	0	0	0	0	0	0		chr5:179128410	1.10803	0.887574	1.76056	0.315457	0	0
chr1:217639862	0	0	0	0	0	0		chr5:179267041	0	0	0	0	0	0
chr1:217657484	0	0.374532	0.383142	0	0.363636	0		chr5:179267309	5.55556	1.78571	8.57143	0	0	0
chr1:217657545	0	0	0	0	0	0		chr5:179267387	23.2143	15.7895	31.9149	1.40845	0	0
chr1:217658146	0	0	0	0	0	0		chr5:179309618	0	1.88679	2.38095	0	0	0
chr1:217658481	0	0	0	0	0	0		chr5:179309702	4.44444	9.25926	2.63158	5.66038	1.92308	3.44828
chr1:217658482	0	0	0	0	0	0		chr5:179316814	4.41176	0	1.53846	0	0	0
chr1:217658662	0	0	0	0	0	0		chr5:179671122	0	0	0	0	0	0
chr1:217658669	0	0	0	0	0	0		chr5:179671124	0	3.1746	0	0	0	0
chr1:217658702	0	0	0	0	0	0		chr5:180669695	0	0	0	0	0	0
chr1:217658740	0	0	0	0	0	0		chr6:3021330	0	40	33.3333	0	0	0
chr1:217662112	0	3.63636	0	0	0	0		chr6:3021465	0	28.5714	0	0	0	0
chr1:217662190	0	0	0	0	0	0		chr6:3022468	20	20	33.3333	12.5	0	0
chr1:217662301	1.88679	0	0	0	0	0		chr6:24703244	12.5	0	25	0	0	0
chr1:217663039	0	0	0	0	0	0		chr6:26135706	7.8125	1.78571	1.88679	2.85714	0	0
chr1:217770559	0	0	0	0	0	0		chr6:36066178	0	0	0	0	0	0
chr1:217771471	0	0	1.88679	0	0	0		chr6:42047354	10.9091	10	15.7895	0	0	0
chr1:220231254	0	0	3.63636	0	0	0		chr6:42856029	52.3546	53.1977	52.8517	3.2967	3.57143	2.5974
chr1:220231263	0	1.88679	1.81818	0	0	0		chr6:42856055	28.5047	23.0366	20.1117	2.27273	1.82648	1.60428
chr1:220231275	0	0	0	0	0	0		chr6:42856100	33.3333	27.6786	33.3333	3.00429	1.34529	0.578035
chr1:220231276	3.33333	0	2.5	0	0	0		chr6:42856110	90.1786	79.8883	84.8276	46.0784	42.6316	51.0949
chr1:220231330	0	0	0	0	0	0		chr6:42856116	69.0678	62.3037	65.7718	16.6667	11.3636	20.9877
chr1:220231347	0	0	0	0	0	0		chr6:42856118	15.3257	11.1111	10.3627	1.64609	0.806452	2.73224
chr1:220231455	0	0	0	0	0	0		chr6:42997493	32.3077	23.9437	20.5479	0	1.51515	3.44828
chr1:220231484	0	0	0	0	0	0		chr6:42997538	14.7059	34.3284	25.9259	2.12766	1.66667	1.72414
chr1:220231487	0	0	0	0	0	0		chr6:42997541	17.1429	23.4375	10.9091	4.16667	5	0
chr1:220231963	0	0	0	0	0	0		chr6:42997547	63.4921	65.2174	52.0833	13.7255	6.89655	9.25926
chr1:220231982	0	0	0	0	0	0		chr6:42997578	61.9718	54.7945	58.6957	14.0845	7.69231	6.45161
chr1:220231988	0	0.666667	0	0	0	0		chr6:42997593	17.1875	15.7895	15.2174	1.44928	0	0
chr1:220232066	0	0	0	0	0	0		chr6:44215786	1.90058	2.21893	2.16998	3	2.8	4.27046
chr1:220232138	2.7027	1.36054	0	0	0.534759	0		chr6:48026910	0	0	0	0	0	0
chr1:220232143	2.02703	1.36054	0.689655	0.609756	0.534759	0.564972		chr6:48026976	0	0	0	0	0	0
chr1:220336364	0	0	0	0	0	0		chr6:48026977	0	0	0	0	0	0
chr1:220336398	0	0	0	0	0	0		chr6:48027120	0	0	0	0	0	0
chr1:220336404	0	1.1236	1.0989	0	0	0		chr6:48027203	0	0	0	0	0	0
chr1:220336424	0	1.1236	1.0989	0	0	0		chr6:48028277	0	0	0	0	0	0
chr1:220336473	0	0	0	0	0	0		chr6:48028344	0	0	0	0	0	0
chr1:220436086	0	0	2.6087	0	0.609756	0		chr6:48028370	0	0	0	0	0	0
chr1:220436087	0	0	0	0	0	0		chr6:48029310	0	0	0	0	0	0
chr1:224027896	0	0	0	0	0	0		chr6:48029311	0	0	0	0	0	0
chr1:224422732	0	0	0	0	0	0		chr6:48033151	0	0	0	0	0	0
chr1:224423410	0	0	0	0	0	0		chr6:49526131	0	0	0	0	0	0
chr1:224423446	0	0	0	0	0	0		chr6:49526132	0	0	0	0	0	0
chr1:224423448	0	0	0	0	0	0		chr6:49527851	0	0	0	0	0	0
chr1:224423465	9.77444	0	0	0	0	0		chr6:52357542	50	0	0	0	0	0
chr1:224424618	0	0	0	0	0	0		chr6:52360438	50	0	0	0	0	0
chr1:224429976	3.0303	0	0	0	0	0		chr6:52360456	50	0	0	0	0	0
chr1:224437603	11.9403	0	0	0	0	1.78571		chr6:52940146	0	1.5873	0	0	0	0
chr1:224448927	11.9403	0	0	0	0	0		chr6:52940149	0	0	0	0	0	0
chr1:224449488	3.79747	0	0	1.31579	0	0		chr6:71298923	2.22222	5.88235	11.1111	0	2.22222	0
chr1:224449541	1.33333	0	0	1.31579	0	1.6129		chr6:71298929	66.6667	58.8235	88.4615	35.4839	13.6364	23.5294
chr1:224452144	1.33333	0	0	0	0	0		chr6:71298938	66.6667	40.625	78.2609	25	43.9024	37.5
chr1:224452151	0	0	0	2.35294	0	0		chr6:88223773	35.7143	27.2727	14.2857	0	0	0
chr1:224452613	0	0	0	0	0	0		chr6:90344605	6.25	10.4167	10.8696	0	0	0
chr1:224453225	0	0	0	0	0	0		chr6:99983167	9.09091	0	0	0	0	0
chr1:224453607	0	0	0	0	0	0		chr6:107362159	26.6667	11.1111	23.5294	0	0	0
chr1:224453626	3.33333	0	0	0	0	0		chr6:108363371	0	0	0	0	0	0
chr1:224457616	0	0	0	0	0	0		chr6:108363376	0	50	33.3333	0	0	0
chr1:224469865	4	0	0	0	0	0		chr6:108363889	0	50	25	0	0	0
chr1:224469876	0	0	0	0	0	0		chr6:108363895	25	50	80	0	0	0
chr1:224470063	0	0	0	0	0	0		chr6:108363897	0	0	0	0	0	0
chr1:224479914	0	0	0	0	0	0		chr6:109785946	12.5	7.69231	12.5	0	0	0
chr1:224502928	0	0	0	0	0	0		chr6:109786003	0	0	6.66667	0	0	0
chr1:224509985	0	0	0	0	0	0		chr6:111348220	0	0	0	0	0	0
chr1:224577914	0	6.06061	0	0	0	0		chr6:111590638	50	0	57.1429	11.1111	0	0
chr1:224578470	0	1.49254	0	0	0	0		chr6:131196888	0	0	4.08163	0	1.44928	0
chr1:224579344	0	10	0	0	0	0		chr6:131196894	0	0	0	0	0	0
chr1:224579366	0	16.1765	0	0	0	0		chr6:138733013	0	0	0	0	0	0
chr1:224579367	0	15.942	0	0	0	0		chr6:147886656	0	0	0	0	0	0
chr1:224584981	0	0	5.36913	0	0	0		chr6:147886671	0	0	0	0	0	0
chr1:224587552	0	9.45946	1.31579	0	0	0		chr6:147886688	0	0	0	0	0	0
chr1:224587638	0	2.66667	3.79747	0	0	0		chr6:147886733	0	0	0	0	0	0
chr1:224587643	0	0	6.41026	0	0	0		chr6:147886739	0	0	0	0	0	0
chr1:224595484	0	0	6.41026	0	0	0		chr6:147890224	0	0	0	0	0	0
chr1:224599486	0	0	1.13636	0	0	0		chr6:150045748	19.0476	7.8125	8.69565	0	0	0
chr1:224599528	0	0	6.41026	0	0	0		chr6:150045755	12.2807	24.6154	27.1429	3.65854	3.57143	0
chr1:224599627	0	0	5.47945	0	0	0		chr6:150045787	56.8966	54.386	50.8197	2.54237	3.19149	2.53165
chr1:224599652	0	9.09091	0	0	0	0		chr6:150045788	56.1404	54.386	45	4.20168	1.06383	1.26582
chr1:224602437	0	4.34783	0	0	0	0		chr6:150045928	20.3125	43.1818	27.451	1.5625	1.19048	0
chr1:224605258	0	0	0	0	2.43902	0		chr6:150045951	28.0702	21.7391	20.8333	1.51515	0	2.17391
chr1:224605292	0	0	0	0	0	0		chr6:150045998	39.2157	30	52.381	5.71429	3.57143	3.50877
chr1:225678109	0	0	3.44828	0	0	0		chr6:150046349	6.12245	15	2.5641	0	1.92308	1.69492
chr1:225678153	0	0	0	0	0	0		chr6:150046432	32.8125	30.4348	23.4043	0	2.66667	1.66667
chr1:225678254	0	12.5	8.33333	0	0	0		chr6:150046673	62.7451	50	62.1622	4.61538	1.78571	6.77966
chr1:225702158	0	0	0	0	0	0		chr6:150046678	17.6471	4.54545	10.8108	0	0	0
chr1:225748334	0	0	0	0	0	0		chr6:150046686	28.3019	21.7391	27.027	2.94118	5	0
chr1:225751915	0	0	0	0	0	0		chr6:150156314	0	0	0	0	0	0
chr1:225751919	0	0	0	0	0	0		chr6:152658142	0	0	0	0	0	0
chr1:225751955	0	0	6.25	0	0	0		chr6:170065894	0	0	0	0	0	0
chr1:225769605	0	0	0	0	0	0		chr6:170176648	0	0	0	0	0	0
chr1:225788235	0	0	0	0	0	0		chr7:886531	0	3.76344	1.51515	0	0	0.543478
chr1:225808128	0	0	0	0	0	0		chr7:1191308	0	0	0	0	0	0
chr1:225808225	0	0	0	0	0	0		chr7:1191309	0	0	0	0	0	0
chr1:225810105	0	0	0	0	0	0		chr7:1204226	88.8889	92.3077	92.3077	91.3043	100	85.7143
chr1:225812171	0	0	0	0	0	0		chr7:1523559	0	2.89855	1.49254	1.47059	0	1.16279
chr1:225812194	0	0	0	0	0	0		chr7:5538382	0.574713	0.588235	0.917431	0	0	0
chr1:225813317	0	0	0	0	0	0		chr7:6646529	0.961538	1.47059	2.5641	0	0	0
chr1:225813382	0	0	3.125	0	0	0		chr7:6679861	0	2.17391	2.32558	0	0	0
chr1:225822974	0	0	0	0	0	0		chr7:6679882	7.14286	2.27273	2.32558	0	0	0
chr1:225823011	0	0	0	0	0	0		chr7:7675665	0	0	0	0	0	0
chr1:225823020	0	0	0	0	0	0		chr7:7675675	0	0	0	0	0	0
chr1:225825009	0	0	0	0	0	0		chr7:17384887	15.7303	4.34783	7.35294	0	0	0
chr1:225825013	0	0	0	0	0	0		chr7:25160660	19.4444	21.2766	23.3333	1.53846	1.23457	1.66667
chr1:225825568	0	0	0	0	0	0		chr7:25160730	33.3333	36.3636	32.1429	3.77358	8.51064	4.87805
chr1:225825591	0	0	0	0	0	0		chr7:25160735	11.7647	23.3333	22.2222	2.08333	10.8108	8.33333
chr1:225825616	0	0	0	0	0	0		chr7:25160907	4.34783	2.43902	2.94118	0	0	0
chr1:226039219	0	0	0	0	0	0		chr7:25160913	4.25532	6.81818	15.625	0	0	0
chr1:226039358	0	0	0	0	0	0		chr7:25161424	16	22.7273	13.3333	0	0	0
chr1:226039378	0	0	0	0	0	0		chr7:27860557	1.47601	0.458716	0	0	0.706714	0.355872
chr1:226040180	0	0	0	0	0	0		chr7:35872410	0	0	0	0	0	0
chr1:226050971	0	0	0	0	0	0		chr7:38763066	22.2222	28.8462	14.5161	0	1.44928	1.5625
chr1:226050993	0.662252	0	0	0	0	0		chr7:38763068	14.9254	13.3333	12.963	0	1.5873	0
chr1:226051508	0	0	0	0	0	0		chr7:38763074	76.5625	62.5	66.6667	9.375	8.62069	5.76923
chr1:226052604	0	0	0	0	0	0		chr7:38763151	64	62.069	54.2857	7.40741	12.9032	6.89655
chr1:226057392	0	0	0	0	0	0		chr7:38763200	13.6364	5.55556	33.3333	11.1111	12	12.5
chr1:226057397	0	0	0	0	0	0		chr7:38763202	61.9048	58.8235	56.5217	12	0	0
chr1:226356731	0	0	0	0	0	0		chr7:38763212	47.3684	57.1429	33.3333	0	0	0
chr1:226358605	0	0	0	0	0	0		chr7:38763241	0	35.7143	6.25	0	0	0
chr1:226358717	0	0	0	0	0	0		chr7:38763248	0	21.4286	16.6667	0	0	0
chr1:226359145	0	0	0	0	0	0		chr7:38763282	0	0	0	0	0	0
chr1:226360163	0	0	0	0	0	0		chr7:38764259	10.3448	26.9231	20	0	0	0
chr1:226360189	0	0	0	0	0	0		chr7:38764286	20	25	6.12245	2.63158	5.55556	0
chr1:226360210	0	0	0	0	0	0		chr7:38764322	25.8065	35.4839	25	2.85714	5.88235	6.06061
chr1:226360861	0	0	0	0	0	0		chr7:44115476	2.54237	4.81928	5.20833	0	0	0
chr1:226895157	0	0	0	0	0	0		chr7:44115557	3.25203	3.61446	1.14943	0	0	0
chr1:227197315	0	0	0	0	0	0		chr7:44117896	1.85185	2.27273	6.97674	0	1.5873	0
chr1:227214558	0	0	0	0	0	0		chr7:44117941	5.45455	19.2308	6.66667	0	0	3.33333
chr1:227214622	0	0	0	0	0	0		chr7:44117943	3.63636	15.3846	0	0	0	0
chr1:227214646	0	0	0	0	0	0		chr7:44117981	4.61538	1.78571	0	1.26582	0	0
chr1:227215790	0	0	0	0	0	0		chr7:44616535	29.4118	11.5385	30.7692	0	2.7027	3.44828
chr1:227215795	0	0	0	0	0	0		chr7:44616550	5.55556	5.88235	6.89655	0	0	0
chr1:227266582	0	0	0	0	0	0		chr7:44616605	36.6667	31.7073	30.5556	2.08333	7.14286	9.52381
chr1:227269291	0	0	0	0	0	0		chr7:44616657	35.7143	21.2121	12.1212	13.2075	4.7619	7.31707
chr1:227269318	0	0	9.09091	0	0	0		chr7:44616658	19.5652	23.5294	9.375	9.09091	6.97674	2.43902
chr1:227269894	0	0	0	0	0	0		chr7:44616859	6.06061	11.9403	14.0351	2.85714	0	0
chr1:227269935	0	0	0	0	0	0		chr7:44616872	11.4286	9.375	3.77358	1.69492	0	0
chr1:227272105	0	0	0	0	0	0		chr7:44616883	40.3226	51.6667	34.6939	8.92857	6.55738	9.09091
chr1:227274653	0	0	0	0	0	0		chr7:44620289	5.28846	1.51515	4.18848	1.2	0.383142	0.436681
chr1:227276591	0	0	0	0	0	0		chr7:44810608	0	0	5.55556	0	0	0
chr1:227278372	0	0	0	0	0	0		chr7:44810618	0	0	0	0	0	0
chr1:227278455	0	0	0	0	0	0		chr7:44810678	3.57143	0	0	0	0	0
chr1:227399169	0	0	0	0	0	0		chr7:44841519	5.49451	6.8323	9.94152	0	0	0.294985
chr1:227456734	0	0	0	0	0	0		chr7:44872300	33.8583	42.3841	40.9836	1.04712	1.9802	1.46341
chr1:227456857	0	0	0	0	0	0		chr7:44872419	39.759	46.5347	40	6.48148	8.52713	2.5641
chr1:227460322	0	0	0	0	0	0		chr7:44872421	8.13953	12.6214	23.0769	0	0.724638	0.769231
chr1:227480337	0	0	0	0	0	0		chr7:44872427	35.7895	39.2857	34.7826	0.833333	1.98675	1.38889
chr1:227480404	0	0	0	0	0	0		chr7:44872473	27.5168	26.1438	34.6774	2.22222	0.512821	1.60428
chr1:227498937	0	0	0	0	0	0		chr7:44872492	2.8777	0.787402	2.75229	0	0	0
chr1:227500374	0	0	0	0	0	0		chr7:44872505	10.3175	8.40336	11.3208	0.735294	0	0.884956
chr1:229581266	0	0	0	0	0	0		chr7:44872928	5.16129	12.8378	6.66667	0.657895	0	0
chr1:229587034	0	0	0	0	0	0		chr7:44872929	4.05405	9.58904	7.14286	0	1.36986	0
chr1:229607137	0	0	0	0	0	0		chr7:44918899	7.69231	2.75229	8.04598	1.51515	0.8	2.23881
chr1:229618995	0	0	0	0	0	0		chr7:45955396	0	0	0	0	0	0
chr1:232605626	0	0	0	0	0	0		chr7:45955414	0	0	0	0	0	0
chr1:232605676	0	0	0	0	0	0		chr7:45955590	0	0	0	0	0	0
chr1:232624602	0	0	0	0	0	0		chr7:55521986	10	7.14286	7.46269	0	0	0
chr1:232624642	0	0	0	0	0	0		chr7:55525040	4	8.51064	6.55738	0	0	0
chr1:232624711	0	0	0	0	0	0		chr7:55525093	36.0656	35.6164	38.9831	6.34921	0	3.33333
chr1:232625834	0	0	0	0	0	0		chr7:55525241	26.6667	21.6216	22.449	0	0	0
chr1:232625848	0	0	0	0	0	0		chr7:55525394	44.4444	26.5625	16	0	0	0
chr1:233193506	0	0	0	0	0	0		chr7:55525401	39.0244	27.2727	26.6667	3.7037	3.27869	12.3077
chr1:235306909	0	0	0	0	0	0		chr7:55525418	20.5882	22.449	15.2174	0	2.12766	0
chr1:235313657	0	0	0	0	0	0		chr7:55525419	23.5294	24.4898	15.2174	0	0	3.50877
chr1:235313674	3.22581	0	0	0	0	0		chr7:55525732	2.7027	5.76923	13.5135	0	0	0
chr1:235322250	0	0	0	0	0	0		chr7:55525773	12.1951	22.807	14.2857	0	0	0
chr1:235364777	0	0	0	0	0	0		chr7:55525814	27.907	39.2157	32.7586	11.5385	8.47458	7.54717
chr1:235374956	0	0	0	0	0	0		chr7:55525817	6.81818	9.43396	8.33333	0	0	0
chr1:235396624	0	0	0	0	0	0		chr7:55525827	13.9535	23.5294	17.2414	0	1.72414	0
chr1:235401953	0	16.6667	0	0	0	0		chr7:55525861	8.33333	25.641	19.5122	0	0	0
chr1:235401974	0	16.6667	0	0	0	0		chr7:55525975	0	4.44444	2.5	0	0	0
chr1:235402108	0	0	0	0	0	0		chr7:55525981	15.5556	5.88235	9.52381	0	0	0
chr1:235402156	0	0	11.1111	0	0	0		chr7:55525996	31.7073	29.4118	28.2051	0	0	3.84615
chr1:235462815	0	0	0	0	0	0		chr7:55526065	17.7778	21.4286	14.2857	0	0	0
chr1:235466899	0	0	0	0	0	0		chr7:55526083	26.3158	17.5	16.9492	0	0	0
chr1:235466915	0	0	0	0	0	0		chr7:55526084	21.0526	2.5641	11.4754	0	0	0
chr1:235467427	0	0	0	0	0	0		chr7:55526128	10.7143	6.25	0	0	0	0
chr1:235469094	0	0	0	0	0	0		chr7:55526180	23.0769	19.0476	11.3636	0	0	0
chr1:235470660	0	0	0	0	0	0		chr7:55526181	0	9.52381	6.81818	0	0	0
chr1:235470726	3.33333	0	0	0	0	0		chr7:55526251	0	0	0	0	0	0
chr1:235482074	0	0	10.5263	0	0	0		chr7:55526305	40.625	38.8889	47.8261	11.4286	0	10.8108
chr1:235483537	0	0	0	2.5	0	0		chr7:55526306	6.25	2.85714	6.52174	0	0	0
chr1:235624131	0	0	0	0	0	0		chr7:55526537	7.40741	5.26316	0	0	0	0
chr1:235648794	0	0	0	0	0	0		chr7:55526538	7.14286	5.26316	4	0	0	0
chr1:235652287	0	0	0	0	0	0		chr7:55526594	33.3333	30.7692	9.375	0	2.32558	0
chr1:235913426	0	0	0	0	0	0		chr7:55526597	36.6667	30	11.1111	3.84615	13.6364	3.92157
chr1:235913428	0	0.598802	0	0	0	0		chr7:55526714	3.0303	8.92857	21.0526	0	1.88679	0
chr1:235923189	0	0	0	0	0	0		chr7:55526716	16.129	7.27273	17.5	0	0	0
chr1:235990038	2.85714	0.598802	2.73973	2.25564	1.2987	0.729927		chr7:55526758	14.8936	9.67742	14.5455	0	0	0
chr1:235990495	0	0.606061	0	0	0	0		chr7:55526837	12.1212	21.7391	6.52174	5.26316	0	0
chr1:235990498	1.42857	0.606061	1.37931	0	0	0		chr7:55526838	15.1515	26.6667	11.1111	5.45455	0	0
chr1:235990545	0.714286	0	0	0	0.632911	0		chr7:55526876	0	4.54545	0	0	0	0
chr1:235990547	0	1.80723	1.38889	2.25564	0.632911	0		chr7:55526897	21.6216	21.6216	10.7143	0	0	0
chr1:235990569	0.714286	1.77515	0	0	0	0		chr7:55526941	5.40541	3.84615	8.92857	0	0	0
chr1:235990584	0	0	0.833333	0	0	0		chr7:55526964	10.5263	27.7778	14.7541	1.26582	0	0
chr1:236727377	0	0	0	0	0	0		chr7:55526968	28.9474	44.6429	32.8125	8.75	9.09091	8.92857
chr1:236727385	0	0	0	0	0	0		chr7:55527024	24.2424	23.6842	7.89474	0	4	2.27273
chr1:236732702	0	0	0	0	0	0		chr7:55527025	15.1515	13.1579	5.26316	0	2	2.27273
chr1:244584023	0	0	0	0	0	0		chr7:55527030	0	2.85714	0	0	0	0
chr1:244584061	0	0	3.44828	0	0	0		chr7:55527076	26.087	19.1489	11.1111	1.92308	0	0
chr1:244584107	0	0	0	0	0	0		chr7:55527108	2.85714	2.27273	2.7027	0	0	0
chr1:244584259	5.26316	20	6.89655	8.33333	0	4.7619		chr7:55534465	6.66667	18.75	8.33333	0	4.16667	0
chr1:244584260	0	0	0	0	0	0		chr7:55534467	0	6.25	0	0	0	0
chr1:244584266	0	0	0	0	0	0		chr7:55535777	0	0	0	0	0	0
chr1:244585115	0	0	0	0	0	0		chr7:55535912	8.33333	7.14286	8.33333	0	0	0
chr1:244585193	0	0	3.44828	0	0	0		chr7:55535917	10	7.69231	8.33333	0	0	0
chr1:244596426	0	0	0	0	0	0		chr7:56008314	50	0	28.5714	0	0	0
chr1:246292342	0	0	0	0	0	0		chr7:56078288	8	4.28571	1.53846	0	1.66667	1.75439
chr1:246335157	0	0	0	0	0	0		chr7:56078324	20.2703	27.6316	19.5402	1.36986	1.38889	2.66667
chr1:246352163	0	0	0	0	0	0		chr7:56078332	10.8108	13.3333	5.81395	0	1.40845	3.84615
chr1:246428471	0	0	0	0	0	0		chr7:56078342	53.8462	41.0714	50	18.75	21.4286	15.942
chr1:246433029	0	0	0	0	0	0		chr7:64170359	1.69492	3.07692	0	0	0	0
chr1:246473675	0	5.55556	7.14286	0	0	0		chr7:64460931	3.7037	0	5.55556	0	3.0303	0
chr1:246473716	0	0	0	0	0	0		chr7:64464567	8.33333	4.54545	0	0	0	4
chr1:246473756	0	0	0	0	0	0		chr7:65422740	0	0	2.22222	0	0	0
chr1:246473761	0	0	0	0	0	0		chr7:65620566	45.7143	36.8421	23.0769	4.7619	3.57143	10.5263
chr1:246473782	0	0	0	0	0	0		chr7:65620734	25	30.7692	23.3333	3.57143	3.22581	0
chr1:246722537	0	0	0	0	0	0		chr7:65620759	38.8889	26.6667	17.8571	0	0	4
chr1:246724248	0	0	0	0	0	0		chr7:65620762	5.55556	18.75	0	0	0	0
chr1:247033625	0	0	0	0	0	0		chr7:65620776	26.087	33.3333	33.3333	0	0	0
chr1:247083427	0	0	0	0	0	0		chr7:65621604	0	3.7037	0	0	0	0
chr1:247094004	0	0	0	0	0	0		chr7:65621988	20	12.5	9.09091	0	0	3.7037
chr1:247293519	0	0	50	0	0	0		chr7:65621989	0	12.5	0	0	0	0
chr1:247307851	0	0	0	0	0	0		chr7:65622003	6.25	26.6667	4.7619	0	0	3.7037
chr1:247468546	12.5	3.0303	8.57143	0	3.125	2.7027		chr7:65622029	8	23.0769	21.0526	0	0	8.57143
chr1:247477072	0	0	0	0	0	0		chr7:65622039	12.5	0	15	0	0	0
chr1:247477076	0	0	0	0	0	0		chr7:65622507	17.2414	15.3846	21.4286	3.44828	2.7027	0
chr1:247477763	0	0	0	0	0	0		chr7:65622624	11.1111	12	13.0435	0	0	5.12821
chr1:247478173	0	0	0	0	0	0		chr7:65622626	25	19.2308	40.4762	5.40541	0	0
chr1:247478200	0	0	0	0	0	0		chr7:65622687	9.09091	15.7895	4.7619	3.57143	9.09091	0
chr1:247478332	0	0	0	0	0	0		chr7:65622847	0	28.5714	0	0	0	0
chr1:247483103	0	0	0	0	0	0		chr7:65622871	0	0	33.3333	0	0	0
chr1:247488797	0	0	0	0	0	0		chr7:65623011	7.69231	25	10	7.69231	0	6.25
chr1:247488800	0	0	0	0	0	0		chr7:65623014	18.1818	41.6667	36.3636	0	0	0
chr2:10119437	5.55556	0	3.125	0	0	0		chr7:65623064	15	11.7647	21.0526	0	0	0
chr2:10134373	0.793651	0	0.78125	0	0	0		chr7:65623065	23.8095	11.7647	36.8421	0	0	0
chr2:10135495	9.64912	6.38298	2.4	0	0	0		chr7:65623066	30.4348	17.6471	42.1053	0	5	0
chr2:15747868	0.793651	0.653595	1.53846	1.0989	0	0		chr7:65624380	18.1818	20	0	0	0	0
chr2:20080357	0	0	0	0	0	0		chr7:66149311	0	15.3846	0	0	0	10
chr2:20080358	0	0	0	0	0	0		chr7:66150364	9.52381	0	0	0	0	0
chr2:24760491	0	7.14286	0	0	0	0		chr7:66166217	14.2857	0	0	0	0	0
chr2:26269514	0	0	0	0	0	0		chr7:66174613	0	33.3333	0	0	0	0
chr2:26342014	0	0	0	0	0	1.6129		chr7:66174618	0	0	7.69231	0	0	0
chr2:26342159	0	0	0	0	0	0		chr7:66174655	0	0	10	0	0	0
chr2:26342426	0	0	0	0	0	0		chr7:66174745	11.1111	33.3333	0	0	0	0
chr2:26342439	0	0	0	0	0	0		chr7:66174750	11.1111	0	12.5	0	0	0
chr2:26342508	0	0	0	0	0	0		chr7:66180770	0	0	12.5	0	0	0
chr2:26342524	0	0	0	0	0	0		chr7:66180775	0	20	11.1111	0	0	0
chr2:26342608	0	0	0	0	0	0		chr7:66180870	0	0	0	0	0	0
chr2:26491751	0	0	0	0	0	0		chr7:66181445	9.09091	0	10	0	16.6667	0
chr2:29007369	0	0	0	0	0	0		chr7:73127856	0	0	0	0	0	0
chr2:29008422	0.549451	1.27119	1.24481	0	0	0		chr7:75511668	0	0	0	0	0	0
chr2:29008444	0.862069	0.833333	0.819672	0	0	0		chr7:75511852	0.826446	3.1746	0.813008	1.28205	1.42857	0.740741
chr2:29008449	0	0	0	0	0	0		chr7:75511886	2.3622	1.6	0.793651	0.625	0	0.684932
chr2:29008453	0	0	0	0	0	0		chr7:77409278	23.5294	27.2727	33.3333	0	0	0
chr2:29009105	0	0	0	0	0	0		chr7:81629583	0	0	0	0	0	0
chr2:29011798	0	0	0	0	0	0		chr7:86789800	0	0	0	0	0	0
chr2:29012115	0.657895	0	0	0	0	0		chr7:86815651	6.32911	14.4444	3.52941	1.44928	1.84049	1.69492
chr2:29012157	0	0	0	0	0	0		chr7:86816663	3.7037	1.1236	4.87805	0	1.30719	0.793651
chr2:29012221	0	0.675676	0	0	0	0		chr7:86816668	25.5814	21.978	22.3529	5.88235	8.97436	7.8125
chr2:29012222	0	0	0	0	0	0		chr7:87001058	10.5263	0	10	0	0	0
chr2:29012606	0	0	0	0	0	0		chr7:87001148	15.7895	5.55556	0	0	0	0
chr2:32534273	0	0	0	0	0	0		chr7:90015263	18.1818	3.22581	5.40541	0	0	0
chr2:32535691	0	0	0	0	0	0		chr7:90015267	9.09091	12.5	13.5135	3.92157	7.40741	0
chr2:32535692	0	0	0	0	0	0		chr7:90015268	13.6364	15.625	18.9189	1.96078	7.40741	0
chr2:32535797	0	0	0	0	0	0		chr7:90019373	38.4615	25	21.4286	0	0	0
chr2:32535836	0	0	0	0	0	0		chr7:91720832	0	4.25532	0	0	0	4.34783
chr2:32584872	0	0	0	0	0	0		chr7:91720841	0	0	0	0	0	0
chr2:32584899	0	0	0	0	0	0		chr7:91720842	0	2.17391	3.125	0	0	2.17391
chr2:32591841	0	0	0	0	0	0		chr7:91979990	4.34783	0	4.34783	0	0	0
chr2:32597655	0	0	0	0	0	0		chr7:92166602	7.14286	6.66667	7.31707	0	2.77778	0
chr2:32599453	0	0	0	0	0	0		chr7:94160152	0	0	0	0	0	0
chr2:32599479	0	0	0	0	0	0		chr7:99164229	12.5	7.57576	13.7255	4.70588	7.40741	3.44828
chr2:32730938	0	5.26316	0	0	0	0		chr7:99164232	3.125	7.57576	9.80392	0	1.25	5.08475
chr2:32737537	0	0	0	0	0	0		chr7:99164283	4.83871	4.41176	0	1.17647	0	0
chr2:32737559	0	0	0	0	0	0		chr7:99164296	5.08475	0	2.22222	2.5	0	0
chr2:32737561	0	0	0	0	0	0		chr7:99164313	5.08475	6.55738	10.2041	1.25	2.10526	2.98507
chr2:32737564	0	0	0	0	0	0		chr7:99164413	1.63934	3.22581	0	0	0	0
chr2:32746681	0	0	0	0	0	0		chr7:99164430	4.83871	3.07692	2.17391	0	0	0
chr2:32766666	0	0	0	0	0	0		chr7:99165421	0	1.44928	1.92308	0	0	0
chr2:32778555	0	0	0	0	0	0		chr7:99166549	1.72414	4.7619	0	0	0	0
chr2:32778558	0	0	0	0	0	0		chr7:99677423	0	0	3.57143	0	0	2.85714
chr2:32792177	0	0	0	0	0	0		chr7:99712522	0	2.29885	4.10959	0	0	0
chr2:32794459	0	0.395257	0	0	0	0		chr7:99712618	0	0	0	0	0	0
chr2:32799949	0	0	0	0	0	0		chr7:99712620	0	0	0	0	0	0
chr2:39702058	0	0	0	0	0	0		chr7:99712683	5.81395	5.94059	4.22535	1.1236	0	0
chr2:42517007	0	0	0	0	0	0		chr7:99716197	7.52688	3.57143	0	1.05263	0	0
chr2:42539229	1.02564	0.784314	0	0	0	0		chr7:99716198	10.7527	7.9646	0	0	0	0
chr2:42539284	0.512821	0	0.458716	0	0	0		chr7:99748353	0.940439	1.76056	2.28013	0	0	0.425532
chr2:42539288	0	0.877193	0	0	0	0		chr7:99748354	0.31348	1.76056	0.977199	0	0	0.425532
chr2:42539298	0	5	8.33333	0	0	0		chr7:99749834	0.887574	0.684932	0.320513	0	0	0
chr2:42926441	0	0	7.69231	0	7.14286	0		chr7:99749842	7.9646	6.94444	4.83871	1.0274	1.50943	1.2766
chr2:42926467	0	4.16667	7.14286	0	0	0		chr7:99749896	2.42424	1.81159	1.97368	0	0	0
chr2:42926471	11.7647	8.33333	14.2857	0	0	0		chr7:99749905	2.40964	1.42857	2.94118	0.701754	0	1.28205
chr2:42930117	0	4.16667	0	0	0	0		chr7:99952080	0	0	0	0	0	0
chr2:42930118	0	0	0	0	0	0		chr7:99952094	1.03627	0	0	0	0	0
chr2:42930179	0	0	8.33333	0	0	0		chr7:99952111	0.520833	0	0	0	0	0
chr2:42930272	0	0	0	0	0	0		chr7:99952123	0.52356	0.502513	0	0	0	0
chr2:44408269	8.33333	0	0	0	0	0		chr7:99952133	0.52356	1.50754	0	0	0	0
chr2:44437523	0	0	0	0	0	0		chr7:99952143	0.52356	0	0	0	0	0
chr2:44437642	0	0	0	0	0	0		chr7:99953528	2.28571	0.60241	0	0.531915	0	0
chr2:44438128	0	0	0	0	0	0		chr7:99953655	0	0	0	0	0	0
chr2:44442451	0	0	0	0	0	0		chr7:99953676	0	0	0	0	0	0
chr2:44442477	0	0	0	0	0	0		chr7:99953719	0	0.606061	1.38889	0	0	0
chr2:44442536	0	0	0	0	0	0		chr7:100068017	0	0	0	0.416667	0	0.44843
chr2:44449993	0	0	0	0	0	0		chr7:100452635	0	0	3.125	0	0	0
chr2:44450013	0	0	0	0	0	0		chr7:100452844	14.8148	8.95522	5	0	0	0
chr2:44450082	0	0.355872	0	0	0	0		chr7:100452845	29.6296	13.4328	6.66667	0	0	0
chr2:44450109	0.374532	0	0.411523	0	0	0		chr7:100452874	0	1.2987	0	0	0	0
chr2:44450693	0	0	0	0	0	0		chr7:100454198	0	0	0	0	0	0
chr2:44450694	0	0	0	0	0	0		chr7:100454343	0	0	0	0	0	0
chr2:44454136	0	0	0	0	0	0		chr7:100455436	12.6984	2.73973	4.34783	0	0	2.46914
chr2:44454816	0	0	0	0	0	0		chr7:100455591	0	0	1.92308	0	0	0
chr2:44455532	0	0	1.21951	0	0	0		chr7:100957851	9.09091	12.5	12.5	0	0	0
chr2:44456053	3.7037	1.47059	1.47059	0	0	0		chr7:102092622	0	0	0	0	0	0
chr2:55751637	0	0	0	0	0	0		chr7:102092629	0	0	0	0	0	0
chr2:58371112	0	0	0	0	0	0		chr7:102092639	16.6667	0	0	0	5.88235	0
chr2:61131918	0	0	0	0	0	0		chr7:102092896	0	0	0	0	0	0
chr2:61276670	0	11.7647	0	0	0	0		chr7:102093072	0	0	0	0	0	0
chr2:61276756	0	38.8889	0	0	0	0		chr7:102093336	7.14286	0	0	0	0	0
chr2:61315734	4.7619	7.69231	13.6364	0	0	0		chr7:102093337	7.14286	0	0	0	0	0
chr2:61315735	4.7619	42.8571	13.6364	0	0	0		chr7:102093343	7.14286	0	0	0	0	0
chr2:65487520	0	0	11.5385	0	0	0		chr7:102093350	7.14286	0	0	0	0	0
chr2:69040972	4.34783	0	0	0	0	0		chr7:102094677	0	9.09091	0	0	0	0
chr2:71301521	0	0	31.0345	4.34783	0	6.25		chr7:102095438	0	12.5	20	0	0	0
chr2:71614071	0	0	0	0	0	0		chr7:102095442	0	12.5	20	0	0	7.14286
chr2:71614680	0	0	0	0	0	0		chr7:102095445	0	12.5	0	0	0	0
chr2:71659424	0	0	0	0	0	0		chr7:102095446	0	0	0	0	0	0
chr2:71659953	0	0	0	0	0	0		chr7:102095491	0	0	0	10	0	0
chr2:71659959	0	0	0	0	0	0		chr7:102095509	0	27.2727	0	0	5.88235	0
chr2:71659960	0	0	0	0	0	0		chr7:105551203	0	0	0	0	0	0
chr2:74313971	0	0	0	0	0	0		chr7:107582323	0	0	0	0	0	0
chr2:74314047	0	0	0	0	0	0		chr7:107590565	0	0	0	0	0	0
chr2:85205191	0	0	0	0	0	0		chr7:121715200	57.1429	85.7143	50	0	4.16667	0
chr2:85274391	0	0	0	0	0	0		chr7:121715201	0	0	0	0	0	0
chr2:85274426	2.38095	0	0	0	0	0		chr7:128101135	30	14.2857	25	0	0	0
chr2:85274437	0	1.42857	0	0	0	0		chr7:128143162	4.83871	4.93827	3.0303	0	0.990099	1.06383
chr2:85274456	6	0	0	0	0	0		chr7:128143622	32.2581	30	25	0	4.25532	0
chr2:85274505	4	0	1.5873	0	0	0		chr7:128144035	10	14.7059	12.8205	0	0	0
chr2:85274515	0	0	0	0	0	0		chr7:128144460	14.2857	25	15.7895	0	2.63158	0
chr2:85274912	0	0	0	0	0	0		chr7:128144463	9.52381	0	10.5263	2.73973	0	0
chr2:85274914	0	0	0	0	0	0		chr7:128144501	21.4286	32.2581	11.1111	0	2.5641	0
chr2:85274957	0	0	0	0	0	0		chr7:128299306	0	11.1111	20	0	0	0
chr2:85274958	3.44828	0	0	0	0	0		chr7:128299330	0	0	14.2857	0	0	0
chr2:85274996	0	0	0	0	0	0		chr7:128301302	21.4286	13.0435	16.6667	0	2.63158	0
chr2:85275286	0	12.0879	0	0	0	0		chr7:128391674	0	1.35135	0	0	0	0
chr2:85275293	7.86517	9.09091	0	0	0	0		chr7:128406110	0	0	0	0	0	0
chr2:85275307	7.52688	26.25	20.2703	0	0	0		chr7:128406151	0	0	0	0	0	0
chr2:85275314	24.6753	10.4	8.4507	0	0	0		chr7:128451355	0	0	0	0	0	0
chr2:85807098	13.7405	7.93651	23.7288	0	0	3.0303		chr7:128453915	0	6.66667	0	0	0	0
chr2:85808577	4.1958	7.25806	11.7647	0	0	0		chr7:128453916	25	6.66667	0	0	0	0
chr2:86673571	8.51064	18.6567	10.8696	0	0	0		chr7:128453921	12.5	6.66667	0	0	0	0
chr2:96683439	18.4211	11.1111	11.7021	0	0	0		chr7:128454209	0	6.66667	0	0	0	0
chr2:96683578	17.0732	21.0526	20.7921	0	0	2.12766		chr7:128454265	0	0	0	0	0	0
chr2:97469762	13.5135	6.89655	20.5882	0	0	0		chr7:128454374	14.2857	0	0	0	0	0
chr2:97469775	13.8889	0	28.5714	0	3.33333	0		chr7:128454375	14.2857	0	0	0	0	0
chr2:97473700	0	0	15	0	0	0		chr7:128454387	14.2857	0	0	0	0	0
chr2:97473826	0	0	0	0	0	0		chr7:128454392	14.2857	0	0	0	0	6.25
chr2:99812273	0	0	0	0	0	0		chr7:129127962	33.3333	20	28.5714	0	0	0
chr2:99812815	0	0	0	0	0	0		chr7:129492662	0	0	0	0	0	0
chr2:99812843	0	0	0	0	0	0		chr7:129492663	0	0	0	0	0	0
chr2:99812857	0	0	0	0	0	0		chr7:130629624	5.88235	12.8205	8.04598	0	0	0
chr2:99992274	0	0	0	0	0	0		chr7:130629626	1.47059	2.5641	3.40909	0	0	0
chr2:101878773	0	0	0	0	0	0		chr7:130630237	7.46269	20.3125	15.493	1.20482	0	0
chr2:109071785	0	1.47059	0	0	0	0		chr7:139055227	1.04167	4.83871	0	1.16279	0	0
chr2:109077214	0	0	0	0	0	0		chr7:139055297	3.06122	2.5	0.793651	3.15789	1.94805	3
chr2:109077349	0	0	0	0	0	0		chr7:139055362	0	0	0.840336	0	0.680272	0
chr2:109389667	0	0	0	0	0	0		chr7:139055384	4	0	0	0	1.37931	0
chr2:109390821	0	11.1111	0	0	0	0		chr7:139055406	6	0.884956	0.833333	3.22581	0.684932	0
chr2:112834571	16.6667	0	0	0	0	0		chr7:139055423	3	0	0	0	0	0
chr2:112855584	0	1.47059	14.2857	0	0	0		chr7:139490719	0	0	0	0	0	0
chr2:114707232	0	0	0	0	0	0		chr7:141447238	0.428266	0.192308	0.241741	0	0	0
chr2:114707279	0	0	0	0	0	0		chr7:141447264	0	0	0	0	0	0
chr2:114707402	0	0	0	0	0	0		chr7:141447590	0.322928	0	0	0	0	0
chr2:120695401	0	0	0	0	0	0		chr7:141447646	0	0	0	0	0	0
chr2:120874221	42.8571	0	0	0	0	0		chr7:142375066	0	0	0	0	0	0
chr2:120878414	0	0	0	0	0	0		chr7:150728812	4.7619	2.94118	0	0	0	0
chr2:120931282	0	0	0	0	0	0		chr7:150728819	0	2.94118	0	0	0	0
chr2:128950475	0	0	0	0	0	0		chr7:152342903	27.907	28.7129	34.2105	2.63158	0.909091	3.2
chr2:128950481	0	0	0	0	0	0		chr7:152343700	8.42105	10.3896	12.3077	0	0.884956	0
chr2:128951026	0	0	0	0	0	0		chr7:156762748	18.9189	16.6667	24.0741	1.07527	1.31579	0
chr2:131118538	0	0.724638	0	0	0	0		chr7:156762883	37.6812	35.9375	22.8571	1.11111	0.970874	0
chr2:131119811	0	0	0	0	0	0		chr7:156762906	8.62069	11.3636	9.25926	0	0	0
chr2:131124476	0	0	0	0	0	0		chr7:156763203	21.5909	30.4348	22.9508	0.980392	0	0
chr2:131124497	0	0	0	1.2987	0	0		chr7:156764180	8.10811	18.0723	11.6883	0	0	0
chr2:131124699	0	0	0	0	0	0		chr7:156765314	12	13.3333	10	2.22222	4.54545	0
chr2:131866680	1.5625	0	0	0	0	0		chr7:157166647	0	0	5.88235	0	0	0
chr2:131866683	0	0	1.44928	0	0	0		chr7:158423967	0	40	16.6667	0	0	0
chr2:135705738	0	4.28571	0	0	0	0		chr7:158530839	0	0	0	0	0	0
chr2:135708084	7.57576	7.14286	0	0	0	0		chr7:158530842	0	2.5641	12.1212	0	0	0
chr2:135708086	7.57576	0	2.85714	0	0	0		chr7:158530855	0	2.63158	0	0	0	0
chr2:136390934	0	0	5.71429	0	2.63158	3.0303		chr7:158530891	0	5.26316	0	0	0	0
chr2:136474366	0	0	0	0	0	0		chr7:158530894	0	2.63158	0	0	0	0
chr2:136474369	0	0	0	0	0	0		chr7:158530917	0	5	0	0	0	0
chr2:136507729	0	0	0	0	0	0		chr7:158530940	0	2.5641	0	0	0	0
chr2:148797823	0	0	0	0	0	0		chr7:158530956	0	2.5641	0	0	0	0
chr2:148823610	0	0	0	0	0	0		chr7:158530957	0	0	0	0	0	0
chr2:149995189	0	1.0101	0	0	0	0		chr7:158531337	10.5263	5	0	0	3.44828	0
chr2:152280798	0	0	0	0	0	0		chr7:158531338	10.5263	5	0	0	0	0
chr2:157371848	0	0	0	0	0	0		chr7:158700352	0	15.3846	0	0	0	0
chr2:159333057	0	0	0	0	0	0		chr8:588898	8.33333	12.5	0	0	0	0
chr2:159338861	0	0	0	0	0	0		chr8:588914	20	0	11.1111	0	0	0
chr2:159500407	0	0	0	0	0	0		chr8:588915	20	66.6667	11.1111	0	11.1111	0
chr2:159500408	0	0	0	0	0	0		chr8:588972	0	0	0	0	0	0
chr2:159500478	0	0	0	0	0	0		chr8:588989	0	25	0	0	25	0
chr2:159500487	0	0	0	0	0	0		chr8:1730330	30.7692	28.5714	66.6667	8	11.7647	3.84615
chr2:159837711	0	0.892857	0	0	0	0		chr8:1730440	0	5.55556	0	0	0	0
chr2:159837712	0	0	0	0	0	0		chr8:10964825	64.2857	47.619	60	5	3.44828	0
chr2:159848689	0	0.900901	1.06383	0	0	0		chr8:10964882	40	25	40	3.57143	0	2.77778
chr2:159849857	0	0	0	0	0	0		chr8:10964941	6.66667	8.33333	20.8333	0	0	2.94118
chr2:159849903	0	0	0	0.819672	0	0		chr8:11638138	12	9.09091	0	0	0	4.54545
chr2:159850882	0	0	0	0	0	0		chr8:11700213	0	0	0	0	0	0
chr2:159983886	0	0	0	0	0	0.787402		chr8:11700284	0	0	0	0	0	0
chr2:159983892	0	0	0	0	0	0		chr8:11700363	0	0	0	0	0	0
chr2:159995597	0	0	0	0	0	0		chr8:11700373	0	0	0	0	0	0
chr2:159996575	0	0	0	0	0	0		chr8:11700526	0	0	0	0	0	0
chr2:159999297	0	0	0	0	0	0		chr8:11700676	0	0	0	0	0	0
chr2:160000986	0	0	0	0	0	0		chr8:11700677	0	0	0	0	0	0
chr2:160001026	0	0	0	0	0	0		chr8:11700685	0	0	0	0	0	0
chr2:160062088	0	0	0	0	0	0		chr8:11700737	0	0	0	0	0	0
chr2:160062118	0	0	0	0	0	0		chr8:11701283	0	0	0	0	0	0
chr2:160065416	0	0	0	0	0	0		chr8:11701295	0	0	0	0	0	0
chr2:160071190	0	0	0	0	0	0		chr8:11701296	0	0	0	0	0	0
chr2:160071201	0	0	0	0	0	0		chr8:11701323	0	0	0	0	0	0
chr2:160071237	0	0	0	0	0	0		chr8:11701343	0	0	0	0	0	0
chr2:160071255	5.12821	0	0	0	0	0		chr8:11701441	0	0	0	0	0	0
chr2:160077204	0	0	0	0	0	0		chr8:11701458	0	0	0	0	0	0
chr2:160077355	0	0	0	0	0	0		chr8:11701490	0	0	0	0	0	0
chr2:160077629	0	2.32558	0	0	0	0		chr8:11701504	0	0	0	0	0	0
chr2:160077745	0	0	0	0	1.02041	0		chr8:11701509	0	0	0	0	0	0
chr2:160571159	0	0	4.16667	0	0	0		chr8:12944799	0	0	0	0	0	0
chr2:160571957	0	0	0	0	0	0		chr8:19698344	0	2.5974	1.40845	0	0	1.38889
chr2:160571958	0	0	0	0	0	0		chr8:19698368	3.84615	2.5974	0	3.07692	0	1.40845
chr2:160571961	2.73973	0	0	0	0	0		chr8:21948391	0	0	0	0	0	0
chr2:160572030	3.8961	0	0	0	0	0		chr8:21963431	9.09091	0	0	0	0	0
chr2:160575590	0	0	0	0	0	0		chr8:21963462	0	0	0	0	0	0
chr2:160586647	0	0	0	0	0	0		chr8:21963746	0	20	0	0	0	0
chr2:160587494	0	0	0	0	0	0		chr8:22490739	0	0	0	0	0	0
chr2:160587501	0	0	0	0	0	0		chr8:38104912	12.5	8.16327	5	0	0	0
chr2:160589848	0	0	0	0	0	0		chr8:41473877	1.55039	0	1.51515	0	0	0
chr2:160589849	0	0	0	0	0	0		chr8:41473879	0	0	0	0	0	0
chr2:160591250	0	0	0	0	0	0		chr8:42387249	5.55556	4	3.33333	0	0	0
chr2:160592844	0	0	0	0	0	0		chr8:42388673	61.1111	32.1429	48.1481	3.0303	7.84314	3.125
chr2:160592997	0	0.833333	0	0	0	0		chr8:42388676	61.1111	35.7143	51.8519	9.09091	7.69231	12.5
chr2:160592998	0	0.833333	0	0	0	0		chr8:42388724	2.38095	5.40541	2.27273	0	0	0
chr2:160593899	0	0.833333	0	0	0	0		chr8:42388966	17.9487	5.26316	25	0	2.38095	1.96078
chr2:160593951	0	0	0	0	0	0		chr8:42388975	21.6216	10	35	2.32558	2.38095	8
chr2:169519946	0	0	0	0	0	0		chr8:42388981	5.55556	4.7619	5	0	2.32558	0
chr2:169531512	0	0	0	0	0	0		chr8:42388984	0	0	0	0	0	0
chr2:169535844	0	0	0	0	0	0		chr8:42389214	0	0	0	0	0	0
chr2:169535845	0	0	0	0	0	0		chr8:42389215	0	0	4.54545	0	3.125	0
chr2:169538135	0	0	0	0	0	0		chr8:42389339	36.1111	33.3333	22.5806	0	0	3.22581
chr2:169538139	0	0	0	0	0	0		chr8:42875579	10	12.5	18.1818	0	0	0
chr2:169538649	0	0	0	0	0	0		chr8:42875602	18.1818	0	33.3333	0	0	0
chr2:169570547	0	0	0	0	0	0		chr8:42875782	0	11.1111	16.6667	0	0	0
chr2:169577780	0	0	0	0	0	0		chr8:42875789	0	0	33.3333	5.88235	0	0
chr2:169592204	0	0	0	0	0	0		chr8:42875814	0	0	0	0	0	0
chr2:169592975	0	0	0	0	0	0		chr8:42875980	10	6.25	0	0	5	0
chr2:169601387	0	0	0	0	0	0		chr8:42876058	12.5	15.3846	25	0	0	0
chr2:169601467	0	0	0	0	0	0		chr8:42876082	0	0	0	0	0	0
chr2:169611312	0	0	0	0	0	0		chr8:42876098	0	16.6667	18.75	0	0	0
chr2:169614114	0	0	0	0	0	0		chr8:42876718	19.0476	29.4118	9.09091	0	0	0
chr2:169621448	0	0	0	0	0	0		chr8:42878696	8	0	0	0	0	0
chr2:169621553	0	0	0	0	0	0		chr8:42878722	0	7.69231	0	0	0	0
chr2:169621611	0	0	0	0	0	0		chr8:42878725	37.5	33.3333	16.6667	0	0	0
chr2:169624879	0	0	0	0	0	0		chr8:42878729	47.0588	38.4615	16.6667	14.2857	13.0435	8.69565
chr2:170352283	0	0	0	0	0	0		chr8:42878851	9.09091	16.6667	12.5	0	0	0
chr2:170464398	0	0	0	0	0	0		chr8:56737575	0	2.85714	1.0989	0	0	0
chr2:170470271	0	0.684932	0	0	0	0		chr8:56737580	0	1.9802	0	0	0	0
chr2:170485188	0.8	0	0	0	0	0		chr8:56980997	6.66667	12.5	4.7619	0	0	4.34783
chr2:170485371	0	0	0.75188	0	0	0		chr8:56981473	20	26.6667	0	0	2.77778	3.7037
chr2:170558928	0	0	0	0	0	0		chr8:56981486	0	7.69231	0	0	0	0
chr2:170565983	0	0	0	0	0	0		chr8:56981532	0	0	6.66667	0	0	0
chr2:171801716	0	0	0	0	0	0		chr8:56981536	0	0	0	3.33333	0	0
chr2:171802596	0.854701	0	0	0	0	0		chr8:56981943	4.7619	5.88235	13.7931	0	0	3.125
chr2:171802601	0	0	0	0	0	0		chr8:56982137	12.5	8.33333	11.1111	0	0	0
chr2:171802661	0	0	0	0	0	0		chr8:56984986	10	0	0	0	0	0
chr2:171802701	0	0	0	0	0	0		chr8:62115493	0	0	0	0	0	0
chr2:171809255	0	11.1111	0	0	0	0		chr8:62115587	94.2857	96.6667	100	91.1111	86.0465	88
chr2:171809265	0	11.1111	0	0	0	0		chr8:66641859	1.21951	1.23457	0	0	0	0
chr2:171809704	0	0	0	0	0	0		chr8:66642470	0	1.38889	5.45455	0	0	0
chr2:172577117	0	0	0	0	0	0		chr8:66642945	5.26316	6.32911	0	0	0	0
chr2:172605731	0	1.28205	0	0	0	0		chr8:66642958	0	0	0	0	0	0
chr2:178350333	0	0	1.31579	0	0	0		chr8:66642966	2.7027	2.53165	1.81818	0	2.10526	0
chr2:178350334	0	0	0	0	0	0		chr8:66643014	0	3.52941	5.08475	0	0	0
chr2:198337928	25	0	0	0	0	0		chr8:66643018	1.38889	2.35294	1.69492	0	0	0
chr2:201329400	0	0	0	0	0	0		chr8:66643071	2.66667	3.48837	5.26316	0	0	0
chr2:202000376	0	0	0	0	0	0		chr8:66643144	2.73973	0	0	0	0	0
chr2:202000509	0	0	0	0	0	0		chr8:66648766	0	0	0	0	0	0
chr2:203144952	0	6.25	0	0	0	0		chr8:66648785	0	1.85185	0	0	0	0
chr2:203153382	0	0	0	0	0	0		chr8:66648891	0	8.62069	0	0.934579	0.877193	0
chr2:203163100	0	0	0	0	0	0		chr8:67593131	0	33.3333	11.1111	0	0	0
chr2:203163167	0	0	0	0	0	0		chr8:67593132	0	33.3333	11.1111	0	0	0
chr2:203163229	0	0	0	0	0	0		chr8:67593177	0	0	0	0	0	0
chr2:203292002	0	0	0	0	0	0		chr8:67593201	0	0	0	0	0	0
chr2:203322592	0	0	0	0	0	0		chr8:67593205	20	30	30	0	0	0
chr2:203322594	0	0	0	0	0	0		chr8:67597246	25	0	0	0	0	0
chr2:203322639	0	0	0	0	0	0		chr8:67597258	50	0	0	0	0	0
chr2:203348666	0	0	0	0	0	0		chr8:67597262	0	0	0	0	0	0
chr2:203348680	0	0	0	0	0	0		chr8:67956380	0.952381	0.655738	0.514139	0	0	0
chr2:204163607	0	0	0	0	0	0		chr8:67956402	1.26183	0.655738	1.02564	0	0.297619	0
chr2:204165339	0	0	0	0	0	0		chr8:74942165	0	0	0	0	0	0
chr2:204165393	0	0	0	0	0	0		chr8:77779044	0	0	0	0	0	0
chr2:204170024	0	5.88235	0	0	0	0		chr8:86193841	0	0	0	0	0	0
chr2:208608218	0.260417	0	0	0	0	0		chr8:86193967	0	0	0	0	0	0
chr2:208608617	0.260417	0	0	0	0	0		chr8:103845281	0	0.662252	0.414938	1.42857	0.286533	0.655738
chr2:208619315	0.25974	0	0	0	0	0		chr8:118807954	0	0	0	0	0	0
chr2:208619316	0	0	0	0	0	0		chr8:121066060	0	0	0	0	0	0
chr2:208619479	0	0	0	0	0	0		chr8:121066066	0	0	0	0	0	0
chr2:208619491	0	0	0	0	0	0		chr8:121066109	0	0	0	0	0	0
chr2:208619531	0	0	0	0	0	0		chr8:121067271	0	0	0	0	0	0
chr2:208619585	0	0.294551	0	0	0	0		chr8:125133333	0	0	0	0	0	0
chr2:208619742	0	0	0	0	0	0		chr8:145656807	4.32692	6.77083	5.14286	3.68421	2.89017	4.8951
chr2:217018154	0	0.147493	0	0	0.12987	0		chr8:146199743	50	11.1111	11.1111	0	0	0
chr2:217019485	0	0	0.15949	0	0	0.15361		chr9:4729715	8.69565	0	0	0	0	0
chr2:219065986	0	0	0	0	0	0.306279		chr9:4729718	9.09091	0	0	0	0	0
chr2:219096549	0	0	0	0	0	0		chr9:4729719	4.54545	0	0	0	0	0
chr2:219096572	0.18622	0	0	0	0	0		chr9:32456318	NA	0	0	0	0	0
chr2:219099947	0.18622	0	0	0	0	0		chr9:33042258	60	0	0	0	0	0
chr2:219099951	0	0	0	0	0	0		chr9:33042267	80	0	28.5714	0	0	0
chr2:219100016	0	0	0	0	0	0		chr9:33289105	0	0	0	0	0	0
chr2:219100039	0	0	0	0	0	0		chr9:33289120	0	0	0	0	0	0
chr2:219100149	0	0	0	0	0	0		chr9:33676402	100	96.6667	100	96	100	93.75
chr2:219100173	0	0	0	0	0	0		chr9:34407071	0	0	0	0	0	0
chr2:219100666	0	0	0	0	0	0		chr9:34407072	0	0	0	0	0	0
chr2:219100788	0	0	0	0	0	0		chr9:34407094	0	0	0	0	0	0
chr2:219101355	0	22.2222	0	0	0	0		chr9:34922679	0	14.2857	75	22.2222	0	50
chr2:219101368	0	25	0	0	0	0		chr9:34922712	50	14.2857	75	22.2222	0	50
chr2:219102084	0.130548	0	35.7143	0	0	0		chr9:34922738	50	0	50	0	0	0
chr2:219102455	0	0	7.14286	5	13.3333	0		chr9:35087759	28.5714	36.3636	33.3333	0	0	0
chr2:219102470	0	8.33333	7.69231	0	0	0		chr9:37503313	7.5188	7.6087	3.50877	1.36986	2.63158	1.36986
chr2:219102473	0	0	0	0	0	0		chr9:37503346	5.12821	5	5.55556	0.641026	0.540541	0.591716
chr2:219102475	0	0	20	0	0	0		chr9:37505573	36.3636	36	34.7826	10.6383	6.38298	2.38095
chr2:219438716	23.8095	2.7027	0	0	0	0		chr9:94054637	0	0	11.1111	0	0	0
chr2:219438873	14.2857	0	6.66667	0	0	0		chr9:94054642	11.1111	0	5.55556	0	0	0
chr2:219441481	0	0	4.05405	0	0	0		chr9:94054643	22.2222	4.16667	11.1111	0	2.85714	0
chr2:219441544	0	0	2.66667	0	0	0		chr9:95398069	5.26316	0	2.22222	0	0	0
chr2:219606825	23.8095	1.40845	0	0	0	0		chr9:100418738	3.77358	0.892857	2.06186	2.27273	2.5641	1.28205
chr2:219658469	0	10.9375	0	0	0	0		chr9:100418741	2.83019	0	2.06186	1.13636	0.847458	3.84615
chr2:219658576	0	0.884956	1.31579	0	0	0		chr9:100453818	0	0	0	0	0	0
chr2:219658582	0	0	6.89655	0	0	0		chr9:100980197	0	16.6667	0	0	0	0
chr2:219663485	0	0	0	2.27273	1.25	0		chr9:100980253	0	0	0	0	0	0
chr2:219666082	0	1.72414	0	0	0	0		chr9:101803078	0	0	0	0	0	0
chr2:219667807	0	0	0	0	0	0		chr9:103216975	0	12.5	0	0	0	0
chr2:219672542	0	0	2.23881	0	0	0		chr9:103216976	33.3333	12.5	0	0	0	0
chr2:220150934	8.82353	0	0	0	0	0		chr9:103217070	42.8571	0	0	0	0	0
chr2:228403950	0	0	0	0	0	0		chr9:113169630	0	0	0	0	0	0
chr2:228404009	0	0	0	0	0	0		chr9:114353449	0	0	0	0	0	0
chr2:228404016	0	0	0	0	0	0		chr9:114800928	100	0	0	0	0	0
chr2:228404257	1.6129	0	0	0	0	3.84615		chr9:114801000	0	0	0	0	0	0
chr2:228404328	0	0	0	0	0	0		chr9:114801038	0	0	0	0	0	0
chr2:228404400	0	0	0	0	0	0		chr9:114802582	0	0	50	0	0	0
chr2:228404652	0	0	0.584795	0	0	0		chr9:127566734	0	0	0	0	0	0
chr2:228404717	0	1.84049	1.16279	0	0	0		chr9:127566741	0	0	0	0	0	0
chr2:231378559	0	0	0	0	0	0		chr9:127983611	3.10559	0.666667	3.7037	0	0	0
chr2:231378565	0	0	1.70455	0	0	0		chr9:127983614	5.59006	4.66667	7.46269	0	1.21951	0
chr2:231381523	0.584795	0	0	0	0.653595	0		chr9:130337760	0	0	0	0	0	0
chr2:231382827	0.584795	0	0.568182	0	0	0		chr9:130340063	0	0	0	0	0	0
chr2:231383447	0	0	0	0	0	0		chr9:130341068	0	0	0	0	0	0
chr2:231383512	0	0	0.568182	0	0	0		chr9:130341084	0	0	0	0	0	0
chr2:231580441	0	0	0	0	0	0		chr9:130341086	0	0	0	0	0	0
chr2:231580492	0	0.625	0.552486	0	0	0		chr9:130420202	0	0	0	0	0	0
chr2:231580598	0	0	0	0	0	0		chr9:130553279	18.1818	7.14286	11.1111	0	0	0
chr2:231585921	0	0	0	0	0	0		chr9:130553653	3.22581	14.2857	11.7647	0	0	0
chr2:231585999	0.571429	10.6667	0.552486	0	0	0		chr9:130556259	0	0	0	0	0	0
chr2:231596397	0	8.33333	50	0	0	0		chr9:130557754	0	0	0	4	0	0
chr2:231606290	0	0.311526	9.375	0	0	0		chr9:130669200	4.7619	5.26316	3.44828	0	0	0
chr2:231619363	0	0	20	0.609756	2.04082	0		chr9:130669208	0	0	0	5.88235	2.7027	5
chr2:231619375	0	0	0.263852	0	0	0		chr9:130669218	11.1111	6.25	0	0	0	0
chr2:231626684	0	2.04082	0	0	0	0		chr9:130669219	0	0	0	0	0	0
chr2:231626726	0	0	0	0	0	0		chr9:130669228	26.3158	41.1765	8.69565	8.69565	2.63158	20
chr2:231626788	13.7255	0	0	0	0	0		chr9:130669934	21.4286	8.33333	16.6667	0	10	6.25
chr2:231628604	20	0	0	0	0	0		chr9:130669957	6.66667	11.7647	0	0	4.16667	0
chr2:231628789	0.257069	0	0	0	0	0		chr9:130669961	6.66667	11.7647	4.54545	0	4.16667	0
chr2:231631287	0	12.5	0	0	0	0		chr9:130989393	0	0	0	0	0	0
chr2:231631369	0	0	10	0	0	2		chr9:130989394	0	0	0	0	0	0
chr2:231634422	0	0	16.6667	0	0	0		chr9:130989397	0	0	0	0	0	0
chr2:231637219	0	0	33.3333	0	0	0		chr9:130989432	0	0	0	0	0	0
chr2:231637280	0	0	0	0	0	0		chr9:130989435	0	0	0	0	0	0
chr2:231946947	0	0	0	0	0	0		chr9:130989442	0	0	0	0	0	50
chr2:233516378	0	0	0	0	0	0		chr9:130989555	0	0	0	0	0	0
chr2:233517724	0	0	0	0	0	0		chr9:130989561	0	0	0	0	0	0
chr2:233517837	0	12.5	0	0	0	0		chr9:130989761	0	0	0	0	0	0
chr2:233590865	12.5	0	0	0	0	0		chr9:130990253	0	0	0	0	0	0
chr2:233591804	10	9.09091	0	0	0	0		chr9:130990257	0	0	0	0	0	0
chr2:233719082	8.33333	0	0	0	0	0		chr9:130990269	0	0	0	0	0	0
chr2:234197065	8.33333	7.69231	0	0	0	0		chr9:130990638	0	0	0	0	0	0
chr2:234316138	0	0	0	0	0	0		chr9:130990639	0	0	0	0	0	0
chr2:236413999	0	0	0	0	0	0		chr9:130990651	0	0	0	0	0	0
chr2:236414947	0	0	0	0	0	0		chr9:130990716	0	0	0	0	0	0
chr2:236420992	0	0	0	0	0	0		chr9:130990717	0	0	0	0	0	0
chr2:236427740	0	0	0	0	0	0		chr9:130991409	0	0	0	0	0	0
chr2:236428609	0	0	0	0	0	0		chr9:130991433	0	0	0	0	0	0
chr2:236445332	0	0	0	0	0	0		chr9:130991439	0	0	0	0	0	0
chr2:236463480	0	0	0	0	0	0		chr9:130991755	0	0	0	0	0	0
chr2:236474434	0	0	0	0	0	0		chr9:130991769	0	0	0	0	0	0
chr2:236483524	0	0.2079	0	0	0	0		chr9:130992437	0	0	0	0	0	0
chr2:236483576	0	0	0	0	0	0		chr9:130992445	0	0	0	0	0	0
chr2:236490303	0	5.55556	0	0	0	0		chr9:130992446	0	0	0	0	0	0
chr2:236492534	0	0	0	0	0	0		chr9:130992448	0	0	0	0	0	0
chr2:236493786	0	0	0	0	0	0		chr9:130993221	0	0	0	0	0	0
chr2:236498690	0	0	0	0	0	0		chr9:130993356	0	0	0	0	0	0
chr2:236502353	0	0	0	0	0	0		chr9:131031378	0	0	1.13636	0	0	0
chr2:236502492	0	0	0	0	0	0		chr9:131031379	0	0	1.13636	2.9703	0	0
chr2:236510112	0	4.54545	0	0	0	0		chr9:131031381	0	0	1.13636	2.9703	0	1.31579
chr2:236510196	0	0	0	0	0	0		chr9:131031509	0	0	1.13636	0	0	1.33333
chr2:236510223	0	0	0	0	0	0		chr9:131033107	1.23457	3.0303	0	0	0	0
chr2:236510245	0	0	0	0	0	0		chr9:131033204	0	0	0	0	0	0
chr2:236510305	0	0	0	0	0	0		chr9:131033271	2.43902	3.0303	0	0.980392	0	0
chr2:236510310	0	0	0	0	0	0		chr9:131071723	54.0541	54.6875	57.9646	52.4229	52.0468	56.4706
chr2:236510358	0	0	0	0	0	0		chr9:131086032	0	0	0	0	0	0
chr2:236512003	0	21.6667	0	0	0	0		chr9:131089052	1.37931	1.14286	1.31579	0	0	0
chr2:236515367	0	0	0	0	0	0		chr9:131089452	1.97368	3.62694	3.10559	0	0	0
chr2:236534729	0	0	0	0	0	0		chr9:131089469	4.05405	2.65957	0.617284	0.429185	0.465116	0.497512
chr2:236534783	0	0	0	0	0	0		chr9:131089506	2.11268	3.40909	6.21118	2.58621	1.95122	1.9802
chr2:236535969	0	0	0	0	0	0		chr9:131089507	3.52113	1.13636	4.34783	0.42735	0.97561	0.497512
chr2:236538279	0	0	0	0	0	0		chr9:131089611	2.20588	1.22699	0	0	0.558659	0
chr2:236538938	0	0	0	0	0	0		chr9:131089830	2.08333	0.574713	1.3245	0	0	0.520833
chr2:236538996	0	0	0	0	0	0		chr9:131089917	0	0.561798	0	0	0.471698	0
chr2:236544487	0	0	0	0	0	0		chr9:131089920	0.645161	1.63043	0.598802	0	0	0
chr2:236545970	16.6667	0	0	0	0	0		chr9:131089927	0.636943	1.07527	0.588235	0	0	0.442478
chr2:236554798	0	0	0	0	0	0		chr9:131089937	3.77358	5.78947	6.70391	1.13636	0	2.22222
chr2:236554799	0	0	0	0	0	0		chr9:131089950	5.6962	8.71795	10.5556	1.83824	1.83486	2.65487
chr2:236554804	17.6471	0	0	0	0	0		chr9:131089952	3.79747	8.71795	8.83978	2.20588	0.458716	0.892857
chr2:236556204	0	0	0	0	0	0		chr9:131090033	5.35714	1.00503	1.74419	0	0	0
chr2:236556215	14.2857	0	0	0	0	0		chr9:131090044	4.375	3.57143	3.33333	0	0.416667	0
chr2:236556231	0	0	0	0	0	0		chr9:131092877	0.632911	0.555556	1.89873	0	0	0
chr2:236557392	0	55.0459	0	0	0	0		chr9:131093909	3.1746	5.71429	4.18848	0.355872	0	0
chr2:236558049	0	0	0	0	0	0		chr9:131093953	0	2.38095	2.09424	0	0.352113	0.362319
chr2:236558268	0	0	0	0	0	0		chr9:131093963	0.529101	1.42857	2.60417	0.330033	0	0.355872
chr2:236558742	0	0	0	0	0	0		chr9:131093965	9.52381	11.9617	8.33333	4.62046	5.55556	5.69395
chr2:236558751	0	0	0	0	0	0		chr9:131093969	2.65957	3.39806	2.07254	0	0	0
chr2:236558772	0	0	0	0	0	0		chr9:131093971	2.65957	2.43902	4.16667	0	0	0.724638
chr2:236558866	0	0	0	0	0	0		chr9:131094242	2.99401	3.64583	2.84091	0	0	0
chr2:236559560	0	0	0	0	0	0		chr9:131269654	0	0	0	0	0	0
chr2:236572682	0	0	0	0	0	0		chr9:131278375	0	1.35135	0	0	0	0
chr2:236607290	0	0	0	0	0	0		chr9:132261435	0	0	0	0	0	0
chr2:236660853	0	0	0	0	0	0		chr9:132266421	0	50	0	0	0	0
chr2:236669253	0	0	0	0	0	0		chr9:132266489	0	50	0	0	0	0
chr2:236669359	0	0	0	0	0	0		chr9:132266653	0	0	0	0	0	0
chr2:236669369	0	0	0	0	0	0		chr9:132266655	0	0	0	0	0	0
chr2:236793626	0	0	0	0	0	0		chr9:132266666	0	0	0	0	0	0
chr2:236815994	0	0	0	0	0	0		chr9:132269724	0	0	0	0	0	0
chr2:236931308	0	0	0	0	0	0		chr9:132269757	0	0	0	0	0	0
chr2:236953552	0	0	0	0	0	0		chr9:132269773	0	0	0	0	0	0
chr2:236965870	0	0	25	0	0	0		chr9:132270536	0	0	0	0	0	0
chr2:236969069	0	0	0	0	0	0		chr9:132270558	0	0	0	0	0	0
chr2:236969187	0	0	0	0	0	0		chr9:132270635	0	0	0	0	0	0
chr2:236971233	0	0	0	0	0	0		chr9:132272897	0	0	0	0	0	0
chr2:236981222	0	0	0	0	0	0		chr9:132272941	0	0	0	0	0	0
chr2:236983443	0	0	0	0	0	0		chr9:132272984	0	0	0	0	0	0
chr2:236983539	0	0	0	0	0	0		chr9:132272989	0	0	0	0	0	0
chr2:236983576	0	0	0	0	0	0		chr9:132272992	0	0	0	0	0	0
chr2:236983590	0	0	0	0	0	0		chr9:132273024	0	0	0	0	0	0
chr2:236983617	0	0	0	0	0	0		chr9:132273106	0	0	0	0	0	0
chr2:237002857	0	0	0	0	0	0		chr9:132274142	0	0	0	0	0	0
chr2:237002859	0	0	0	0	0	0		chr9:132274160	0	0	0	0	0	0
chr2:237002860	0	0	0	0	0	0		chr9:132274215	0	0	0	0	0	0
chr2:237003125	0	0	0	0	0	0		chr9:132274220	0	0	0	0	0	0
chr2:237003231	0	0	0	0	0	0		chr9:133575247	1.87713	2.33546	1.3245	0	0	0
chr2:237003538	0	0	0	0	0	0		chr9:133575333	3.15789	5.38793	5.15695	0.421941	0	0
chr2:237006958	0	0	21.831	0	0	0		chr9:133580370	1.03093	1.90476	1.94175	0	0	0
chr2:237007488	0	0	51.6667	0	0	0		chr9:133580447	2.35294	1.9802	1.81818	0	0	0
chr2:237008420	0	0	28.9256	0	0	0		chr9:133580451	18.3908	21.6981	29.7297	0	0	0
chr2:237008422	0	0	0	0	0	0		chr9:133580454	22.4719	20	20.5357	0	0	0
chr2:238415849	0	0	0	0	0	0		chr9:133580460	33.7079	16.3793	21.4953	3.52941	0	1.33333
chr2:238436579	0	0	0	0	0	0		chr9:133580498	3.0303	3.27869	0.917431	0	0	0
chr2:238436601	0	0	0	0	0	0		chr9:133580502	13	11.3821	20.5357	0	0.980392	1.0101
chr2:238436726	0	0	0	0	0	0		chr9:137686052	0	0	0	0	0	0
chr2:238436744	0	0	0	0	1.13636	0		chr9:140091748	1.16279	0.653595	0	0	0	0
chr2:238437540	0	0	0	0	3.82514	0		chr9:140091758	1.74419	1.30719	0	3.06748	0	4.23729
chr2:238455029	0	0	0	0	1.47783	0		chr9:140091759	1.74419	2.61438	1.14286	0.609756	0	0
chr2:238459366	0	0	0	0	0	0		chr10:5142715	0	0	0	0	0	0
chr2:238459375	0	0	0	0	0	0		chr10:12194947	4.54545	0	0	0	0	0
chr2:238459389	0	0	0	0	0	0		chr10:14949006	2.38095	12.963	8	1.36986	1.42857	3.50877
chr2:238459426	0	0	0	0	0	0		chr10:14949134	0	0	3.57143	0	0	3.0303
chr2:238684360	0	17.2727	0	0	0	0		chr10:14949135	0	0	3.57143	0	0	3.0303
chr2:239300755	0	0	0	0	0	0		chr10:14950122	0	0	0	0	0	0
chr2:242263985	0	0	0	0	0	0		chr10:22825581	0	0	0	0	0	0
chr2:242263986	0	0	0	0	0	0		chr10:24826395	0	0	0	0	0	0
chr2:242266350	0	0	0	0	0	0		chr10:24827345	0	0	0	0	0	0
chr2:242267308	19.2053	0	0	0	0	0		chr10:24827365	0	0	0	0	0	0
chr2:242270384	53.4483	0	0	0	0	4		chr10:24828227	0	0	0	0	0	0
chr2:242270389	23.2143	0	0	0	0	0		chr10:24828258	0	0	0	0	0	0
chr2:242270898	0	0	0	0	0	0		chr10:24828412	0	0	0	0	0	0
chr2:242270945	0	0	0	0	0	0		chr10:24828421	0	0	0	0	0	0
chr2:242276299	0	0	0	0	0	0		chr10:24828422	0	0	0	0	0	0
chr2:242277939	0	0	0	2.61438	0	0		chr10:27049996	2.75229	7.5	4.5045	2.67857	0	1.90476
chr2:242277983	0	0	0	0.561798	0	0		chr10:27050010	0	2.54237	0	0	0	0
chr2:242278740	0	0	0	0	0	0		chr10:27050012	5.40541	6.77966	5.35714	1.76991	1.08696	0
chr2:242288517	0	0	0	0	0	0		chr10:27050070	3.73832	3.53982	1.85185	1.76991	3.09278	1.0101
chr2:242376145	0	0	0	0	0	0		chr10:27050146	6.08696	2.6087	0.925926	0	1.07527	0
chr2:242377849	0	0	0	0	0	0		chr10:28814206	35	38.8889	15.3846	0	0	0
chr2:242390572	0	0	0	0	0	1.875		chr10:28814207	10	27.7778	15.3846	0	0	0
chr2:242390586	0	0	0	0	0	4.7619		chr10:28814524	12.5	5.55556	7.69231	0	0	0
chr2:242391189	0	0	0	0	0	0		chr10:28814615	51.4286	58.6207	59.4595	2.77778	2.32558	10.7143
chr2:242391327	0	0	0	0	0	0		chr10:28814618	12.1212	25.9259	27.2727	0	0	0
chr2:242391390	0	0	0	0	0	0		chr10:28814692	40	37.931	46.1538	2.5641	2.63158	5.71429
chr2:242392205	0	0	0	0	0	0		chr10:33479938	0	0	0	0	0	0
chr2:242591728	0	0	0	0	0	0		chr10:38381212	0	0	0	0	0	0
chr2:242685911	0	0	0	0	0	0		chr10:38381265	0	0	0	0	0	0
chr2:242685914	0	7.14286	0	0	0	0		chr10:43011598	0	7.69231	16.6667	0	0	0
chr2:242686540	25	0	0	0	0	0		chr10:43013321	0	16.6667	0	0	0	0
chr2:242686571	0	0	0	0	0	0		chr10:43013345	10.5263	5.88235	0	0	0	0
chr2:242686583	0	0	0	0	0	0		chr10:43013377	17.6471	7.69231	0	11.1111	0	0
chr2:242922861	0	0	0	0	0	0		chr10:43013387	78.5714	92.8571	85.7143	6.66667	26.3158	38.4615
chr2:3589525	0	0	0	0	0	0		chr10:43013442	37.5	7.14286	0	5	0	7.14286
chr2:3589526	0	0	0	0	0	0		chr10:43917503	20	0	0	0	0	0
chr2:3589551	0	0	0	0	0	2.63158		chr10:49629633	0	0	0	0	0	0
chr2:3589577	0	0	0	0	0	0		chr10:49629698	2.89855	3.57143	1.92308	0	1.68067	0
chr2:8882376	0	0	0	0	0	0		chr10:50733571	0	0	0	0	0	0
chr2:8882455	0	0	0	0	0	0		chr10:69689473	0	0	0	0	0	0
chr2:9656171	0	0	0	0	0	0		chr10:70511487	0	0	0	0	0	0
chr2:9682452	0	0	0	0	0	0		chr10:70511500	0	0	0	0.512821	0	0
chr2:9682477	0	0	0	0	0	0		chr10:70511501	0	0.520833	0.649351	1.02564	1.02041	0
chr2:10770095	0	0	27.7778	0	0	0		chr10:70517992	0	0.473934	1.0582	0	0	0
chr2:10804889	0	0	0	0	0	0		chr10:70518021	1.03627	0.492611	0	0	0	0
chr2:15660414	0	0	36.3636	0	0	0		chr10:70518898	1.60428	4.0201	1.5625	0	0	1.06952
chr2:20450819	0	0	0	0	0	0		chr10:70518902	1.07527	2.5	2.06186	0	0	0
chr2:20465958	0	0	0	0	0	0		chr10:70518989	9.80392	8.37438	7.14286	0	0.487805	0.471698
chr2:20468360	0	0	0	0	0	0		chr10:70519035	8.17308	10.2804	5.41872	3.64372	1.38889	1.42857
chr2:20468373	0	0	0	0	0	0		chr10:70519051	3.38164	6.13208	2.47525	0	0.471698	0.980392
chr2:20471213	0	0	0	0	0	0		chr10:70519069	6.34146	7.6555	6.46766	1.2987	1.44928	0.497512
chr2:20471348	0	0	0	0	0	0		chr10:70519940	4.06091	3.0303	3.53535	0.925926	0.485437	0
chr2:20471356	16.6667	0	0	0	0	0		chr10:70520501	11.7925	10.2804	9.38967	0.970874	2.33645	2
chr2:20471856	0	0	0	0	0	0		chr10:70520533	0.480769	1.45631	0	0	0	0
chr2:20514904	0	0	0	0	0	0		chr10:70520565	6.07735	5.37634	2.7933	1.02564	1.10497	1.10497
chr2:20514912	0	0	0	0	0	0		chr10:70520566	3.8674	3.76344	2.23464	0.512821	0.555556	0.552486
chr2:20535983	0	0	0	0	0	0		chr10:70520576	2.74725	2.68817	2.1978	0.518135	0	0.546448
chr2:20536614	0	0	0	0	0	0		chr10:71155818	0	0	0	0	0	0
chr2:20536678	0	20	0	0	0	0		chr10:73980019	6.14035	8.84354	9.02778	0.719424	0.925926	1.88679
chr2:20543170	0	17.6471	3.7037	0	0	0		chr10:73982950	0	0	0	0	0	0
chr2:20543568	0	42.8571	1.90476	0	0	0		chr10:73986276	0	0	0	0	0	0
chr2:20544095	0	0	0	0	0	0		chr10:73993821	5.55556	3.33333	14.2857	0	0	0
chr2:23995803	0	0	0	0	0	0		chr10:73993851	6.25	3.57143	0	0	5.88235	0
chr2:24002994	0	0.188324	0	0	0	0		chr10:73993864	0	5	0	0	5.88235	0
chr2:24003035	0	0.378072	0	0	0	0		chr10:73994692	23.8095	13.7931	25	0	0	0
chr2:24017566	88.8889	0	0	5.88235	0	0		chr10:73994699	4.34783	3.44828	0	0	0	3.57143
chr2:24057304	13.6364	0	0	0	0	0		chr10:73994707	4.34783	3.22581	0	2.12766	2.5641	3.44828
chr2:24064341	44.4444	0	0	0	0	0		chr10:73994713	22.2222	9.67742	16	0	2.7027	0
chr2:24071356	0	0	0	0	0	0		chr10:73994762	28.125	22.7273	36.3636	3.7037	2.38095	2.94118
chr2:24084866	0	6.66667	0.990099	0	0	0		chr10:75536077	2.7027	6.89655	12.8205	0	0	0
chr2:24565231	0.189036	0	0	0	0	0		chr10:75536194	35.5556	32.6087	26.6667	0	0	8
chr2:24565235	0	0	0	0	0	0		chr10:75536285	10	7.5	0	0	0	0
chr2:24565601	0	0	0	0	0	0		chr10:75536292	26.1905	18.1818	14.2857	3.0303	0	9.375
chr2:24566360	0	0	0	0	0	0		chr10:75536458	0	0	0	0	0	0
chr2:27566678	0	3.19149	0	0	0	0		chr10:75536653	3.125	9.375	20	0	0	9.52381
chr2:27566747	0	2.27273	0	0	0	0		chr10:75537390	28	30.4348	15.1515	3.22581	7.89474	10
chr2:27567163	0	4.34783	0	0	0	0		chr10:75537412	21.875	14	15.625	0	0	0
chr2:27567164	0	33.3333	0	0	0	0		chr10:75537413	10.9375	10	9.375	0	0	0
chr2:27567181	0	0	0	0	0	0		chr10:75539270	0	0	0	0	0	0
chr2:27569682	0	11.1111	0	0	0	0		chr10:75539276	0	0	0	0	0	0
chr2:27569708	0	0	0	0	0	0		chr10:82006770	0	0	0	40	0	0
chr2:27569766	3.26087	0	0	0	0	0		chr10:82194712	0	0	0	0	0	0
chr2:27577539	2.29885	0	0	0	0	0		chr10:82195468	0	0	0	0	0	0
chr2:27577619	0	0	0	0	0	0		chr10:82195918	0	0	0	0	0	0
chr2:29078737	0	0	0	0	0	0		chr10:82195928	0	0	0	0	0	0
chr2:29086263	0	0	0	0	0	0		chr10:82195933	0	0	0	0	0	0
chr2:29091863	0	0	0	0	0	0		chr10:82195983	0	0	0	0	0	0
chr2:32141570	0	0	0	0	0	0		chr10:82195988	0	0	0	0	0	0
chr2:32155168	0	0	0	0	0	0		chr10:88726158	0	33.3333	0	0	16.6667	0
chr2:32212299	0	0	0	0	0	0		chr10:89632819	0	33.3333	0	0	0	0
chr2:32215618	0	0	0	0	0	0		chr10:89632916	0	50	0	0	0	0
chr2:36810303	0	0	0	0	0	0		chr10:95072363	0	0	0	0	0	0
chr2:37127132	0	0	0	0	0	0		chr10:95079625	0	0	0	0	0	0
chr2:37164734	0	2.7027	0	0	0	0		chr10:102714552	0	3.0303	0	0	0	0
chr2:37327589	0	2.7027	0	0	0	0		chr10:103549480	5.30303	3.61446	5.51724	0	0	0.609756
chr2:37327702	0	0	0	0	0	0		chr10:103549702	2.25564	0.628931	2.18978	1.63043	0.555556	1.16279
chr2:37328013	0	0	2.22222	0	1.20482	0		chr10:104235928	0	2.77778	6.12245	0	0	0
chr2:37328034	0	0	0	0	0	0		chr10:104236039	15.3846	15.625	9.375	5.66038	3.7037	0
chr2:37328075	0	0	0	0	0	0		chr10:104236045	0	2.85714	0	0	0	0
chr2:37328082	0	0	0	0	0	0		chr10:104660776	0	0	0	0	0	0
chr2:37328087	0	0	0	0	0	0		chr10:104660826	0	0	0	0	0	0
chr2:37328097	0	0	0	0	0	0		chr10:104661224	0	0	0	0	0	0
chr2:37329214	0	0	0	0	0	0		chr10:104661227	0	0	0	0	0	0
chr2:37329283	0	0	0	0	0	0		chr10:104937351	0	0	5	0	0	0
chr2:37331750	0	0	0	0	0	0		chr10:105452783	16.6667	7.69231	0	0	0	5.26316
chr2:37338311	0	0	0	0	0	0		chr10:119028327	0	0	0	0	0	0
chr2:37338460	0	0	0	0	0	0		chr10:119028337	0	0	0	0	0	0
chr2:37339918	0	0	0	0	0	0		chr10:120864893	6.25	0	18.1818	0	0	0
chr2:37339919	0	0	0	0	0	0		chr10:121331963	8.33333	44.4444	0	0	0	0
chr2:37339935	0	0	0	0	0	0		chr10:121331969	0	0	33.3333	0	0	0
chr2:37339937	0	0	0	0	0	0		chr10:135108180	0	0	0	0	0	0
chr2:37339938	0	0	0	0	0	0		chr10:135108236	1.40845	3.61446	2.7027	0	0	0
chr2:37339960	0	0	0	0	0	0		chr10:135108937	1.42857	1.20482	0	0	0	0
chr2:37339968	0	0	0	0	0	0		chr10:135108945	0	2.38095	0	0	0	0
chr2:37339977	0	0	0	0	0	0		chr10:135110271	0	1.20482	0	0	0	0
chr2:37339995	0	0	0	0	0	0		chr10:135110275	4.34783	2.32558	1.44928	0	0	0
chr2:37380708	0	0	0	0	0	0		chr10:135114802	0	1.28205	3.1746	0	0	0
chr2:37380756	0	0	0	0	0	0		chr10:135114901	0	3.8961	0	0	0	0
chr2:37380852	0	0	0	0	0	0		chr10:135114902	1.25	3.79747	0	0	0	0
chr2:38534412	0	0	0	0	0	0		chr11:651884	0	0	0.641026	0	0	0
chr2:38534715	0	0	0	0	0	0		chr11:767880	7.14286	7.44681	9	0	0	0
chr2:38550637	0	0	0	0	0	0		chr11:767881	3.57143	7.44681	6	0	0	0
chr2:39340058	0	0	0	0	0	0		chr11:767886	4.7619	2.17391	4.90196	0	0	0
chr2:39340068	0	0	0	0	0	0		chr11:767979	9.09091	2.94118	2.85714	1.75439	0	0
chr2:39499011	0	0	0	0	0	0		chr11:767988	7.69231	2.89855	4.28571	0	0	0
chr2:39512134	2.63158	0	0	0	0	2.27273		chr11:767989	3.07692	2.89855	2.85714	0	0	0
chr2:39512139	0	0	0	0	0	0		chr11:768123	7.93651	5.71429	5.88235	0	0	0
chr2:40002383	0	0	0	0	0	0		chr11:768393	13.3758	7.74648	9.79021	0	0	0
chr2:40002388	0	1.23457	0	0	0	0		chr11:768844	16.4557	15.3846	15.2941	0.917431	1.33333	0
chr2:44582566	0	0	0	0	0	0		chr11:769738	11.6883	3.84615	5.55556	0	0	0
chr2:44584226	0	0	0	0	0	0		chr11:769742	14.1026	4.93827	6.84932	0	0	0
chr2:47390599	0	0	0	0	0	0		chr11:769748	15.1899	2.43902	4.10959	0	0	0
chr2:47394641	0	0	0	0	0	0		chr11:769784	6.32911	2.77778	1.44928	0	0	0
chr2:48070625	0	0	0	0	0	0		chr11:769895	14.1892	10	7.51445	0	0.546448	0
chr2:48101766	0	0	0	0	0	0		chr11:834212	0	10	3.57143	4.34783	0	0
chr2:48107299	0	0	1.40845	0	0	0		chr11:834238	0	5.26316	0	0	0	0
chr2:48117214	0	0	1.40845	0	0	0		chr11:834239	5.88235	0	0	0	0	0
chr2:48117332	1.51515	0	0	0	0	0		chr11:843927	9.09091	6.25	0	0	0	0
chr2:53928189	0	0	0	0	0	0		chr11:868361	11.7647	6.25	8.33333	0	0	0
chr2:53928191	0	0	0	0	0	0		chr11:868365	11.1111	0	0	0	0	0
chr2:53928361	0	0	0	0	0	0		chr11:868401	22.2222	16.6667	23.5294	0	0	0
chr2:53934975	0	0	0	0	0	0		chr11:868410	23.5294	16.6667	35.2941	0	0	0
chr2:53934977	0	0	0	0	0	0		chr11:5692273	0	0	0	0	0	0
chr2:53940231	0	0	0	0	0	0		chr11:6513945	33.3333	33.3333	27.2727	22.2222	31.5789	11.1111
chr2:54076332	0	0	0	0	0	0		chr11:8708782	44	37.5	54.955	4.54545	5.76923	5.33333
chr2:54098542	0	0	0	0	0	0		chr11:8708825	47.8261	57.6471	63.8298	5.7971	8.49673	4.58716
chr2:54099016	0	0	0	0	0	0		chr11:8708826	28.5714	23.5294	35.1064	5.07246	4.57516	6.48148
chr2:54099029	0	0	0	0	0	0		chr11:9310672	22.7273	33.3333	18.1818	0	6.66667	14.2857
chr2:54099068	0	0	0	0	0	0		chr11:9310763	9.09091	6.66667	0	0	0	0
chr2:54099796	0	0	0	0	0	0		chr11:9310817	0	0	0	0	0	0
chr2:54099797	0	0	0	0	0	0		chr11:9310823	20	17.6471	31.8182	0	0	0
chr2:54099817	0	0	0	0	0	0		chr11:9312496	0	6.66667	5.88235	0	0	0
chr2:54101176	0	0	0	0	0	0		chr11:9312506	6.66667	0	11.7647	0	0	0
chr2:54117582	0	0	0	0	0	0		chr11:9312514	0	0	0	0	0	0
chr2:54117584	0	0	0	0	0	0		chr11:9312603	20	7.14286	0	0	0	0
chr2:54117981	0	0	0	0	0	0		chr11:9312750	0	0	15	0	0	0
chr2:54165655	0	0	0	0	0	0		chr11:9312821	0	0	0	0	0	0
chr2:54165720	0	0	0.299401	0	0	0		chr11:9312846	9.09091	0	0	0	0	0
chr2:54193602	0	0	0.30303	0	0	0		chr11:9313303	0	0	0	0	0	0
chr2:54194010	0	0	0	0	0	0		chr11:9313419	18.75	21.0526	6.66667	0	0	0
chr2:55206287	0	0	0	0	0	0		chr11:9313428	0	0	0	0	0	0
chr2:55212045	0	0	0	0	0	0		chr11:9314752	20	6.66667	0	0	0	0
chr2:55781462	2.5641	0	0	0	0	2.0202		chr11:9314757	7.14286	0	0	0	0	0
chr2:55781463	0	0	0	0	0	0		chr11:9314788	16.6667	0	0	0	0	0
chr2:55782726	0	0	0	0	0	0		chr11:9314814	0	0	0	0	0	0
chr2:55794583	0	0	0	0	0	0		chr11:9315267	0	0	0	0	0	0
chr2:55794620	0	0	0	0	0	0		chr11:9315554	0	0	0	0	0	0
chr2:55794621	0	0	0	0	0	0		chr11:9315948	0	7.69231	0	0	0	0
chr2:55801127	0	0	0	0	0	0		chr11:12898945	0	0	0	0	0	0
chr2:55801237	1.35135	0	0	0	0	0		chr11:12899457	0	0	0	0	0	0
chr2:55801242	2.7027	0	0	0	0	0		chr11:12899543	0	0	0	0	0	0
chr2:55893467	0	0	0	0	0	0		chr11:12899589	0	0	0	0	0	0
chr2:55893469	0	0	0	0	0	0		chr11:16777942	16.6667	38.8889	19.0476	0	0	0
chr2:55902713	0	0	0	0	0	0		chr11:16777946	0	5	13.0435	2.85714	0	0
chr2:61423843	0	0	0	0	0	0		chr11:16777982	7.14286	12.5	3.22581	0	0	0
chr2:61425990	0	0	0	0	0	0		chr11:16777983	28.5714	16.6667	16.129	0	0	4.16667
chr2:61425998	0	0	0	0	0	0		chr11:16777998	23.8095	7.40741	36.1111	0	2.94118	0
chr2:61460960	0	0	0	0	0	0		chr11:17398771	0	0	0	0	0	0
chr2:61470924	0	0	0	0	0	0		chr11:17398814	0	0	0	0	0	0
chr2:61483190	0	0	0	0	0	0		chr11:18428945	0.0512821	0.044613	0	0.0245881	0.0240558	0.0265816
chr2:61496452	0	0	0	0	0	0		chr11:19181318	0	3.44828	0	0	0	0
chr2:61498292	0	0	0	0	0	0		chr11:19181328	0	3.44828	2.94118	0	0	0
chr2:61498301	0	0	0	0	0	0		chr11:19181345	0	3.44828	2.94118	0	0	0
chr2:61498377	0	0	0	0.487805	0	0		chr11:19182402	5.55556	6.66667	0	0	0	0
chr2:61508733	0	0	0	0	0	0		chr11:31452571	16.6667	19.0476	25	0	0	0
chr2:61509842	0	0	0.0481696	0	0	0		chr11:31452636	71.4286	64.2857	57.1429	37.5	34.2857	33.3333
chr2:61591876	0	0	0.0448029	0	0	0		chr11:31452684	14.7059	12.5	19.4444	5	0	9.30233
chr2:61593926	0	0	0.667854	0	0	0		chr11:31452835	25.7143	38.8889	42.8571	0	4.7619	2.08333
chr2:61593938	0	0	0.452694	0	0	0		chr11:32113586	0	0	0	0	0	0
chr2:61638742	0	0	0.3156	0	0	0		chr11:32113587	0	0	0	0	0	0
chr2:61732895	0	0.431034	0	0	0	0		chr11:43878407	4.16667	6.89655	6.66667	0	4.7619	0
chr2:61732965	0	0	0	0	0.258398	0		chr11:43878609	0	0	5.88235	0	0	0
chr2:61735273	0	0	0	0	0	0		chr11:43878616	7.14286	0	0	0	0	0
chr2:61735282	0	0	0	0	0	0		chr11:45934620	0.869565	0	0.943396	0	0	0
chr2:61735325	0	0	0	0	0	0		chr11:45934633	4.31034	2.75229	2.72727	0	0	0
chr2:61750812	0.732601	0	0	0	0	0		chr11:46704687	0	0	0	0	0	0
chr2:64167745	0.362319	0	0	0	0	0		chr11:46707705	1.92308	2.17391	2.04082	2.38095	0	2.22222
chr2:64167831	0	0	0	0	0	0		chr11:47190210	4.41176	4.87805	2.75862	0	0	0
chr2:64168640	0	0	0	0	0	0		chr11:47241051	0	0	1.63934	0	0	0
chr2:64168923	0	0	6.97674	1.06383	0	0		chr11:47244007	0	0	1.6129	0	0	0
chr2:64173491	0	0	0	0	0	0		chr11:47244149	2.8169	1.5873	4.91803	0	0	0
chr2:64191059	0	0	2.32558	0	0	0		chr11:47244915	1.40845	1.51515	0	0	0	0
chr2:64236588	0	0	0	0	0	0		chr11:47245465	0	0	1.69492	0	0	0
chr2:64237317	0	0	0	0	0	0		chr11:47245571	1.47059	1.5625	0	0	0	1.13636
chr2:65318858	0	0	0	0	0	0		chr11:47248058	0	0	0	0	0	0
chr2:65319285	2.5974	0	0	0	0	0		chr11:47251459	1.44928	7.46269	0	0.862069	0	0
chr2:65321606	0	0	0	0	0	0		chr11:47252371	0	0	0	0	0	0
chr2:65322443	0	0	0	0	0	0		chr11:47252416	0	0	0	0	0	0
chr2:65322605	0	0	0	0	0	0		chr11:47253323	6.41026	3.0303	1.63934	0	0	0
chr2:65323327	7.14286	0	0	0	0	0		chr11:47254001	0	0	0	0	0	0
chr2:65326895	14.2857	0	0	0.0655523	0	0		chr11:47254110	0	0	0	0	0	0
chr2:65331456	0	0	0	0	0	0		chr11:47254115	1.35135	0	1.51515	0	0	0
chr2:65335901	0	0	0	0	0	0		chr11:47254118	0	0	0	0	0	0
chr2:65346105	0	0	0	0.0797448	0	0.019015		chr11:48110957	0	0	0	0	0	0
chr2:65349483	0	8.33333	0	0.0397614	0	0		chr11:48113666	0	0	0	0	0	0
chr2:65351764	0	8.33333	0	0	0	0		chr11:48113672	0	0	0	0	0	0
chr2:69603508	0	0	45.4545	0	0	0.0465333		chr11:48119270	0	0	0	0	0	0
chr2:69605438	0	0	0	0	0	0.0466853		chr11:48124874	0	0	0	0	0	0
chr2:69606464	0	1.26582	0	0	0	0		chr11:48124936	0	0	0	0	0	0
chr2:69688849	0	0	0	0	0.0169549	0		chr11:58914226	10.9375	20.2899	13.3333	2.22222	1.06383	0
chr2:69688852	0	0	0	0	0	0		chr11:58914227	12.5	14.4928	8.69565	2.22222	1.06383	0
chr2:69688997	0	0	0	0	0	0		chr11:58914241	1.53846	0	5.76923	0	0	0
chr2:69689019	0	0	0	0	0	0		chr11:61175858	1.17647	0	1.0989	0	0	0
chr2:69689699	0.0166917	0	48	0	0.0404694	0		chr11:61177831	1.17647	1.04167	0	0	0.847458	2.35294
chr2:69690822	0	0	6.66667	0	0	0		chr11:61566461	10.5263	0	10	7.69231	0	0
chr2:69716108	0.572246	0	13.8889	0	0	0		chr11:61566464	0	0	0	0	0	0
chr2:70446984	0.725163	0	25	0	0	0		chr11:61566470	5.55556	0	15.7895	0	0	0
chr2:70447440	0.290065	0	27.5862	0	0	0		chr11:61566500	9.52381	12.5	14.2857	0	0	0
chr2:70449080	0	0	0	0	0	0		chr11:61566503	18.1818	25	14.2857	0	0	0
chr2:72689843	0	0	0	0	0	0		chr11:61566524	11.1111	0	5.55556	0	0	0
chr2:74395648	0	0	0	0.246914	0	0		chr11:61566674	0	0	0	4.54545	0	0
chr2:85544904	0	0	0	0	0	0		chr11:61566727	16.6667	36.3636	25	4.7619	0	16.6667
chr2:85546457	0	0.0168039	0	0	0	0		chr11:61581602	0	2.80374	0	0	0	0
[truncated: 7,145 more rows]
