# Supplementary material for: RNA editing contributes to epitranscriptome diversity in chronic lymphocytic leukemia
Source: Leukemia. 2020 Jul 30;35(4):1053–63. doi: 10.1038/s41375-020-0995-6 (PMC8024191; doi:10.1038/s41375-020-0995-6)
Supplement: Supplementary file 22 — Table S10 [file 41375_2020_995_MOESM22_ESM.xlsx]

## Sheet: Sheet1
	logFC	logCPM	PValue	adj,Pvalue
MYCBP2-AS1	-12.5673	7.17799	3.20574e-173	4.45758e-169
CDH16	-14.5271	6.70529	2.68855e-172	3.73816e-168
MYCBP2	14.11	7.00632	2.20489e-165	3.06546e-161
DUSP2	15.9304	6.20041	1.14935e-152	1.59782e-148
ARHGEF1	10.7813	6.54192	1.3764e-149	1.91333e-145
DUSP26	-15.4199	5.69062	8.01051e-130	1.11346e-125
TTLL13P	-9.38234	6.77262	4.01503e-123	5.58049e-119
CCDC184	-13.1498	5.32841	6.71918e-115	9.33832e-111
TTC37	9.1577	5.81993	1.26843e-114	1.76274e-110
CCDC14	13.0439	5.1592	2.79392e-110	3.88243e-106
TSPAN7	-7.35731	5.77449	1.09438e-97	1.52064e-93
C21orf91-OT1	-8.14596	5.41593	9.58625e-93	1.33191e-88
DDX11L9	-13.6185	3.89236	3.71914e-86	5.167e-82
CCDC144NL-AS1	-7.02779	5.65929	5.37329e-85	7.46458e-81
C21orf62	-8.1019	4.98208	6.81412e-84	9.46549e-80
TMEM236	-10.8217	3.79853	7.77834e-82	1.08041e-77
GALNT14	11.3917	3.50991	2.22758e-79	3.09388e-75
CCDC183-AS1	12.9483	3.22215	7.82139e-79	1.08623e-74
AHNAK	9.12538	3.65942	2.33813e-75	3.24696e-71
C21orf91	6.66793	5.43834	3.53416e-75	4.90754e-71
PAM16	-9.2168	3.37907	6.46899e-74	8.98219e-70
PAM	8.68199	3.21982	5.47205e-72	7.5974e-68
GLB1L3	-11.5003	1.78847	3.54959e-66	4.9279e-62
AHNAK2	-7.26292	2.38864	3.92531e-63	5.44912e-59
TRIM62	8.55119	1.96168	4.10456e-63	5.69754e-59
LRP1	-6.88741	2.83694	6.49603e-63	9.01648e-59
SNX3	6.01611	4.75898	3.8805e-61	5.38575e-57
DDX11L16	-11.2094	1.50163	2.09112e-60	2.90205e-56
GLB1L	11.1611	1.44587	7.97003e-60	1.106e-55
SNX32	-6.19662	4.44721	4.54062e-59	6.30057e-55
DGKI	-7.64978	2.77119	1.21327e-58	1.68341e-54
SLC7A11	-4.33552	7.0472	6.10879e-58	8.47534e-54
TTLL12	6.01165	6.91858	5.30285e-57	7.35665e-53
DDX11L2	10.2624	0.560774	2.26684e-56	3.14456e-52
ZNF431	6.00549	2.82157	2.27544e-56	3.15626e-52
TMEM234	10.2471	0.545764	4.89251e-56	6.78592e-52
FARP1	5.78487	3.54789	1.09735e-55	1.52192e-51
TMEM233	-10.2068	0.520831	1.5736e-55	2.18227e-51
CGREF1	8.33767	1.2556	4.18077e-55	5.79747e-51
ZNF224	-5.17406	5.42203	5.56534e-55	7.71691e-51
KRT72	-10.1629	0.478293	9.58891e-54	1.3295e-49
THRA	10.284	0.581963	1.04713e-53	1.45174e-49
CFAP57	-4.86475	5.05687	8.91291e-52	1.2356e-47
HEBP1	6.59504	0.94207	2.51372e-51	3.48452e-47
CADPS2	-6.58626	2.0886	2.51783e-51	3.48997e-47
LRP12	5.29506	2.81969	8.06096e-51	1.11725e-46
MYO1F	5.68209	2.83687	1.15195e-50	1.59649e-46
CDH1	5.89377	1.84388	2.87248e-50	3.98069e-46
TTC34	-6.57295	3.62479	4.95509e-50	6.86627e-46
SPIN3	6.48782	1.05121	2.02293e-49	2.80297e-45
PLK2	-6.77597	1.42456	5.9684e-49	8.26922e-45
C21orf2	5.35673	3.91787	7.20781e-49	9.98569e-45
AQP1	-6.60672	0.520032	8.8763e-48	1.22963e-43
AQP11	6.89304	0.338265	1.52769e-47	2.11616e-43
PDE9A	6.31034	0.427708	2.72892e-47	3.77983e-43
SIT1	5.46681	1.81398	6.8968e-47	9.55207e-43
ZNF22	4.4904	5.20581	1.80408e-46	2.49848e-42
EEPD1	5.6309	0.705641	1.57495e-45	2.18098e-41
INA	5.38146	0.59319	3.88395e-45	5.3781e-41
ZNF737	5.67411	1.1028	8.96498e-45	1.24129e-40
DDX11	6.86153	6.72332	5.76767e-44	7.98534e-40
FAM135B	-7.18022	0.214047	6.45251e-44	8.93285e-40
ACTN1	5.23699	0.686275	1.38503e-43	1.91729e-39
TRIM61	-5.61695	2.05445	2.92596e-43	4.05011e-39
RIMBP2	4.57386	2.82201	3.33944e-43	4.62212e-39
DNAH12	-5.47657	1.29797	5.6294e-42	7.79109e-38
CCDC120	5.11469	1.53619	1.25571e-41	1.73778e-37
FNBP1L	5.9164	1.10671	1.6376e-41	2.26612e-37
TMEM2	4.70585	1.74516	1.65805e-41	2.29425e-37
ZNF518B	5.82953	1.80071	6.27692e-41	8.68475e-37
KLHL14	-4.8741	1.03106	7.8094e-41	1.08043e-36
HOXA1	9.25769	-0.413259	1.04022e-40	1.43904e-36
LBH	4.57628	1.91513	2.1594e-40	2.9871e-36
TSPO	5.3842	0.469782	8.46814e-40	1.17131e-35
FZD8	-4.42855	4.18855	1.81448e-39	2.50961e-35
TTC3	3.20072	6.57999	2.1921e-39	3.03168e-35
RBMS1	4.65218	0.857942	3.73416e-39	5.16397e-35
PLAU	-4.83171	2.19275	5.085e-39	7.03154e-35
GABRA4	-6.81954	-0.129895	5.82757e-39	8.05778e-35
DDX11-AS1	9.57155	-0.111494	1.17684e-38	1.6271e-34
PLXNA4	-5.2295	0.274925	5.72935e-38	7.92083e-34
TLR4	5.18345	1.35895	6.83064e-38	9.44268e-34
SATB2	-4.64578	1.5148	1.08942e-37	1.5059e-33
LINC01320	-7.32999	-0.402716	1.38983e-37	1.92103e-33
NUDT13	-3.90074	5.21353	1.88126e-37	2.60009e-33
HOXA11-AS	-4.63301	0.578595	2.87741e-37	3.97658e-33
FSTL5	-4.09085	3.04357	3.13025e-37	4.32569e-33
PLEKHH2	6.49742	-0.529941	7.4885e-37	1.03476e-32
LINC01226	-5.66961	1.4856	1.54296e-36	2.1319e-32
ADORA2B	8.89923	-0.754153	1.536e-34	2.12213e-30
POMGNT2	5.93494	-0.578882	1.60026e-34	2.21076e-30
ZDHHC12	6.43117	4.64209	1.60215e-34	2.21321e-30
ARHGAP20	5.70477	-0.432071	2.19727e-34	3.0351e-30
DSG1	-3.98262	3.14962	1.8166e-32	2.50909e-28
TXNIP	3.87605	2.62304	3.99909e-32	5.52314e-28
ZKSCAN7	4.94753	-0.252504	4.02469e-32	5.5581e-28
ZNF585B	4.16194	0.268054	5.29286e-32	7.30891e-28
CCNJL	6.98738	-0.812201	1.10412e-31	1.52457e-27
SLC22A31	-4.32938	0.033634	1.8344e-31	2.53275e-27
HCK	3.77999	2.35941	3.82862e-31	5.2858e-27
THSD7A	-3.86991	1.02312	6.1009e-31	8.42229e-27
RHPN2	3.80915	1.244	1.13933e-30	1.57273e-26
TGFBR2	3.77526	1.06678	2.49807e-30	3.44808e-26
T	3.30013	5.4581	3.44859e-30	4.75975e-26
SPTSSB	4.07726	0.962909	3.6363e-30	5.01846e-26
ZNF462	-6.92622	-0.779576	4.50131e-30	6.21181e-26
LOC101448202	-5.75435	-0.644005	6.09761e-30	8.4141e-26
AARD	-3.71707	0.692338	6.35411e-30	8.7674e-26
SCD5	-3.51634	2.82279	9.28194e-30	1.28063e-25
BCAR3	3.55926	2.10058	2.54932e-29	3.51704e-25
EHD3	3.53484	0.46951	2.59724e-29	3.58289e-25
TOX	3.23431	4.90635	3.63062e-29	5.00808e-25
CPEB1	4.86412	-0.500596	6.07169e-29	8.37469e-25
TSPO2	-4.62771	-0.283849	6.38997e-29	8.81305e-25
ARHGEF19	-4.95816	5.74729	6.69783e-29	9.23697e-25
SLC7A1	2.75277	7.0184	1.15587e-28	1.59394e-24
DHRS13	3.57133	4.69592	1.45071e-28	2.00038e-24
ZNF222	8.37195	-1.24602	1.99084e-28	2.74497e-24
GTF2IRD1	5.55478	-0.579436	2.10555e-28	2.90292e-24
LTB4R	3.16547	5.10012	2.60808e-28	3.5955e-24
LINC01225	-5.05663	-0.218876	4.70034e-28	6.47942e-24
CEP19	-2.78479	6.14601	5.74269e-28	7.91572e-24
ZNF34	3.32169	1.00821	7.49287e-28	1.03274e-23
AKT3	3.2817	2.27116	8.21403e-28	1.13206e-23
IRF6	-3.3728	0.50201	1.01302e-27	1.39605e-23
FBN1	-3.45782	1.57026	1.19881e-27	1.65196e-23
LINC00888	4.06227	-0.130439	1.34352e-27	1.85124e-23
RTKN	3.46398	0.792599	2.43378e-27	3.35326e-23
SPTBN2	3.46266	4.68776	2.59112e-27	3.56979e-23
CHMP4C	3.68124	0.474513	3.39482e-27	4.6767e-23
RBPMS2	3.48964	4.60854	3.94567e-27	5.43517e-23
MYOF	4.2341	1.51427	4.97102e-27	6.84708e-23
DDAH1	-3.31061	2.39325	5.27389e-27	7.26373e-23
RNF152	-5.54601	-0.834532	6.90078e-27	9.50375e-23
EML6	-3.20851	2.12611	7.85515e-27	1.08173e-22
ARHGEF17	5.53945	0.772146	9.76233e-27	1.34427e-22
ZMAT1	3.34967	1.55481	1.26386e-26	1.7402e-22
USP45	-2.84069	5.78305	1.38953e-26	1.9131e-22
S100A11	3.37198	1.19785	2.67793e-26	3.6867e-22
KCCAT333	-3.58723	1.05644	3.64667e-26	5.02e-22
STC2	-3.5029	0.232135	4.32894e-26	5.95879e-22
TUBB6	3.14418	2.00763	4.42904e-26	6.09612e-22
LSAMP	-3.20029	2.77877	5.22886e-26	7.19648e-22
PWWP2B	3.12781	2.04239	1.15326e-25	1.58711e-21
GRIK4	-3.42843	1.5976	2.84193e-25	3.91078e-21
MYLK4	-3.1653	0.921281	4.64752e-25	6.39499e-21
ADAMTS17	-3.31786	2.69882	5.01639e-25	6.90204e-21
PAG1	3.20019	1.69447	5.11481e-25	7.03695e-21
GRIN2A	-3.19735	0.996734	5.1289e-25	7.05583e-21
TRERF1	3.07368	3.20228	7.10366e-25	9.7718e-21
ZNF354C	5.29907	-1.16192	7.57666e-25	1.04217e-20
LRRC25	4.7759	-1.01464	7.83922e-25	1.07821e-20
PGLYRP4	-3.80447	-0.34789	8.47333e-25	1.16534e-20
PPM1E	3.30633	0.655372	9.37144e-25	1.28876e-20
LCN10	3.29754	0.508438	1.11523e-24	1.53356e-20
TTC32	-2.93001	4.90699	1.48588e-24	2.04309e-20
KDM5B	-3.60373	1.81379	2.29716e-24	3.15837e-20
NME8	-3.09408	2.66713	2.30891e-24	3.17429e-20
COL5A1	-4.07396	-0.197556	2.52066e-24	3.46515e-20
RP9P	8.09624	-1.49727	3.45264e-24	4.746e-20
PLD4	4.65122	-0.52369	4.0779e-24	5.60507e-20
PRCAT47	-2.57273	6.09639	7.12552e-24	9.79331e-20
KCNN2	-3.13894	1.7594	7.66987e-24	1.05407e-19
DSG4	-3.11114	1.24212	9.37597e-24	1.28845e-19
CCR8	-3.11048	4.32554	1.52288e-23	2.09259e-19
PODXL	3.068	0.411162	2.25768e-23	3.10205e-19
ZFPM2-AS1	-3.25964	0.111843	2.45047e-23	3.3667e-19
COX4I2	8.03641	-1.55127	2.628e-23	3.61034e-19
TNFRSF18	2.97382	2.94564	2.7778e-23	3.81587e-19
PTPRF	-2.83999	4.97299	2.96412e-23	4.07152e-19
LINC00461	-2.90754	2.69307	3.5674e-23	4.89982e-19
KLF11	5.79458	-1.17982	4.19052e-23	5.75525e-19
MICAL2	3.27964	0.0692962	4.73553e-23	6.5033e-19
HPCAL1	3.01641	1.47709	5.29803e-23	7.27525e-19
BCAR1	3.18485	0.654887	5.41637e-23	7.43722e-19
SHC3	-3.04075	1.9658	7.64349e-23	1.04945e-18
TBX21	2.93151	3.2525	8.32074e-23	1.14235e-18
AGPAT4	-3.43748	0.0713215	9.32133e-23	1.27963e-18
S100A4	5.48519	-1.46056	2.09525e-22	2.87615e-18
HIST1H1C	2.30399	6.80387	2.71148e-22	3.72178e-18
LTB4R2	-3.03052	4.72517	3.44038e-22	4.72192e-18
SLIT1	-3.19244	4.38746	3.79091e-22	5.20265e-18
EPHB2	3.02816	1.02092	4.11886e-22	5.65231e-18
MATK	4.31876	0.570801	7.12515e-22	9.77713e-18
ADAP2	2.80911	2.49905	1.05326e-21	1.44518e-17
WDR44	-2.38184	6.1655	1.15468e-21	1.58422e-17
CD84	-3.0468	4.50462	1.57973e-21	2.16723e-17
BIN1	3.0924	0.429387	1.72006e-21	2.35957e-17
ZNF532	2.79954	2.88687	1.74519e-21	2.39388e-17
CSTA	-3.07627	3.68376	1.81682e-21	2.49195e-17
NCALD	-2.93175	4.34126	1.98835e-21	2.72703e-17
ATAD3C	-3.16272	-0.0179207	2.8065e-21	3.84883e-17
TMPRSS3	2.79481	2.73039	4.23316e-21	5.80494e-17
THRA1/BTR	-4.58343	-1.34914	5.90133e-21	8.09191e-17
MOXD1	2.68528	4.98971	6.41288e-21	8.7927e-17
PLCH2	2.91122	2.46299	6.86081e-21	9.40618e-17
NCR3	2.81249	1.8945	8.81931e-21	1.20904e-16
SOX4	-2.73796	2.96049	1.06274e-20	1.45681e-16
NFATC1	2.71663	1.99889	1.11013e-20	1.52165e-16
FSCN1	-2.18111	6.49222	2.11235e-20	2.89518e-16
ASB13	3.20139	-0.0402711	2.13604e-20	2.92744e-16
FLJ41278	-3.80902	-0.877717	2.52065e-20	3.4543e-16
RAB31	3.35029	-0.68418	2.63409e-20	3.60949e-16
GALNT3	-3.61706	-0.807104	4.20152e-20	5.75693e-16
KLHL3	6.53115	0.886624	4.33402e-20	5.93803e-16
ZNF469	3.91588	-1.02302	4.96351e-20	6.80001e-16
SRMS	3.14984	-0.445789	5.32341e-20	7.29254e-16
PTK2	2.79249	0.668579	5.64142e-20	7.72761e-16
TTC31	-2.2061	6.96088	9.06399e-20	1.24149e-15
PMEPA1	2.59891	2.77798	1.09025e-19	1.49321e-15
MLC1	2.93484	0.061578	1.29672e-19	1.77586e-15
IGLL5	3.27696	-0.326583	1.69876e-19	2.32628e-15
LINC01296	-7.701	-1.80971	1.81563e-19	2.48614e-15
SERINC2	-2.63993	2.91983	1.94994e-19	2.66986e-15
LPP-AS2	4.81409	-1.59416	2.24206e-19	3.06961e-15
CAPN14	3.53623	-0.775076	2.25397e-19	3.08569e-15
WHAMMP2	3.99072	-1.11019	2.5239e-19	3.45497e-15
COL6A1	-2.56354	2.07535	2.62497e-19	3.59306e-15
SYT17	2.70286	1.17658	3.34043e-19	4.57205e-15
ZNF341-AS1	-2.83893	1.23048	4.41499e-19	6.04235e-15
TTC38	-2.20426	6.13368	5.34689e-19	7.31722e-15
TBKBP1	2.71249	2.33774	6.27316e-19	8.58419e-15
SHB	-2.63656	3.12965	6.69374e-19	9.15904e-15
TNFSF11	2.60244	0.994871	8.8912e-19	1.21649e-14
LHFPL2	2.62859	1.53704	8.89615e-19	1.21708e-14
UNC13B	3.68374	-1.09487	9.77409e-19	1.3371e-14
TTC33	2.6959	3.73434	1.1266e-18	1.54107e-14
WDR43	2.1324	7.40819	1.21916e-18	1.66757e-14
ACOT4	2.6548	1.1246	1.48977e-18	2.03755e-14
KYNU	-2.68823	1.41013	2.08754e-18	2.85492e-14
FERMT2	-2.73078	1.53577	2.10384e-18	2.877e-14
HOMER3	2.72276	4.51022	2.63097e-18	3.59758e-14
ZBED2	2.52225	0.864053	2.75029e-18	3.76047e-14
SAA2	-2.80398	0.4806	2.85538e-18	3.90388e-14
DDX12P	-2.23161	6.07588	3.17819e-18	4.3449e-14
RCN3	3.77982	-1.29293	3.51173e-18	4.80053e-14
CAPN8	-3.69241	-1.11314	4.75141e-18	6.4947e-14
HMOX1	2.73131	3.81032	6.80204e-18	9.29703e-14
OBSCN	2.49946	0.762988	8.67675e-18	1.18585e-13
ADRA1B	2.72285	0.55885	9.79952e-18	1.3392e-13
DSC3	-4.06241	-1.30541	1.28124e-17	1.75081e-13
FCRL5	5.12615	-1.77279	1.43285e-17	1.95785e-13
CLIC2	-2.63253	4.6382	2.12808e-17	2.90759e-13
LINC01206	-2.84122	1.93289	2.53928e-17	3.46916e-13
LINC01055	-2.67227	0.897428	3.11284e-17	4.25245e-13
CYBB	3.71619	-1.35317	3.33522e-17	4.55591e-13
BCL11B	-2.57098	4.37125	3.47004e-17	4.73972e-13
SYNM	2.46013	0.860011	4.12463e-17	5.63342e-13
ASS1	-2.55335	1.28175	4.86102e-17	6.63869e-13
TRIP6	2.59571	4.04227	8.55185e-17	1.16784e-12
PLCB2	2.58507	0.796153	8.72203e-17	1.19099e-12
IL13RA1	2.54654	1.14104	8.90572e-17	1.21599e-12
CKAP4	2.52827	1.54146	9.17017e-17	1.252e-12
CLEC7A	-2.44055	2.21649	9.18496e-17	1.25393e-12
MOCOS	3.7119	-1.35002	9.87227e-17	1.34766e-12
CCR6	2.45844	3.49811	1.12389e-16	1.5341e-12
NTNG1	-4.33712	-1.56104	1.30615e-16	1.78277e-12
METRNL	3.21625	0.0343782	1.39246e-16	1.90043e-12
SERPINA9	2.3736	2.5616	1.45142e-16	1.98076e-12
TRPM2	-2.50473	0.282605	1.48926e-16	2.03224e-12
LINC00882	-4.9273	-1.83847	1.62762e-16	2.22088e-12
FAM169A	-2.2549	5.32851	1.63887e-16	2.23607e-12
IQCJ	-2.73593	-0.203376	1.76616e-16	2.40957e-12
DOCK5	2.32088	2.74392	1.84293e-16	2.51412e-12
MEST	2.97586	-0.714871	2.34484e-16	3.19859e-12
SNX9	2.36308	1.99864	2.7426e-16	3.7409e-12
ZNF256	7.42399	-2.08782	2.89285e-16	3.94556e-12
HNRNPLL	-2.47896	1.2843	3.09135e-16	4.21598e-12
KCNN3	2.45257	4.14647	3.55454e-16	4.84732e-12
DTNB	2.28218	0.959061	4.046e-16	5.51712e-12
CBS	-2.12848	5.79723	4.05931e-16	5.53486e-12
ARHGAP19-SLIT1	-2.66123	1.23352	4.25546e-16	5.80189e-12
DLL1	3.37453	-1.22611	4.82109e-16	6.57259e-12
DHRS12	-2.39614	3.57257	4.9067e-16	6.68881e-12
DGKG	-3.18271	-1.07255	5.51118e-16	7.51229e-12
SPIRE1	2.32281	2.43281	6.99802e-16	9.5383e-12
PPP1R26	2.46455	3.70477	8.5903e-16	1.17077e-11
C12orf54	-7.238	-2.20249	8.81922e-16	1.20188e-11
MTUS1	-1.8447	6.31382	1.08086e-15	1.47288e-11
DBNDD1	2.32811	2.9246	1.29415e-15	1.76341e-11
ARHGAP25	5.58127	-2.06991	1.31537e-15	1.7922e-11
SH3PXD2B	2.90142	-0.255835	1.38141e-15	1.88203e-11
CHDH	-2.51518	0.804204	1.40049e-15	1.90789e-11
CPS1	-2.93885	-1.00319	2.0041e-15	2.72998e-11
ZNF629	2.22991	1.81841	2.70236e-15	3.68088e-11
SLC9A3R2	2.4785	-0.473189	2.75309e-15	3.74971e-11
RALGPS2	3.42113	-1.45116	2.92282e-15	3.98059e-11
CXCR2	-3.7737	-1.54976	3.21249e-15	4.37477e-11
HPGD	-3.02374	-1.10695	3.27968e-15	4.46594e-11
BEX5	2.39521	0.941904	5.70716e-15	7.77087e-11
C1orf233	2.22188	2.1172	7.2692e-15	9.89702e-11
CALCRL	-2.30742	0.400237	1.06141e-14	1.445e-10
PTPRG	-2.85471	-0.32895	1.13338e-14	1.54287e-10
SLC2A4	2.49708	-0.31174	1.15815e-14	1.57647e-10
MAP2	-2.62116	1.538	1.17981e-14	1.60584e-10
ALDH1L2	-2.34073	3.002	1.27685e-14	1.73779e-10
AATK	2.47469	0.112466	1.69655e-14	2.30884e-10
CERCAM	2.13103	2.7061	1.76598e-14	2.40315e-10
ITGB1	2.2674	4.3072	2.00092e-14	2.72266e-10
DNMT3A	2.17019	2.72153	2.20345e-14	2.99802e-10
IGSF3	-2.17794	0.892158	2.21279e-14	3.0105e-10
ZFPM1	2.15288	2.59918	2.29898e-14	3.12754e-10
LINC01428	-2.48656	-0.409204	2.40562e-14	3.27237e-10
LINC00707	-5.42132	-2.10745	2.44303e-14	3.32301e-10
MCC	-2.2159	1.23452	2.52197e-14	3.43013e-10
GGT8P	-5.42879	-2.10012	2.66533e-14	3.62485e-10
TRIM47	3.51648	-1.68412	3.04798e-14	4.14495e-10
CGN	-2.19983	1.83289	3.21191e-14	4.36756e-10
DNAH11	3.42436	0.633736	3.45697e-14	4.70045e-10
AMER2	-2.24485	0.240823	4.06572e-14	5.52775e-10
NKILA	3.30043	-1.17138	4.09124e-14	5.56204e-10
TMEM52	3.51656	-1.68222	4.27549e-14	5.8121e-10
MLF1	5.40997	-2.21194	4.35351e-14	5.91772e-10
DOK2	-2.77838	-0.714141	5.37155e-14	7.30101e-10
TBC1D30	-2.06531	0.714196	5.48699e-14	7.45736e-10
DDR2	-2.29094	3.76729	6.71145e-14	9.12086e-10
NLRP4	-4.0706	-1.78392	7.35485e-14	9.9945e-10
TBC1D9	2.37443	0.763147	8.32368e-14	1.13102e-09
MYLK	2.28527	0.103117	8.58412e-14	1.16632e-09
UPP1	2.11955	0.3473	8.78087e-14	1.19297e-09
HSPB1	2.12914	4.90364	9.59829e-14	1.30393e-09
DIP2C	-2.23965	1.46177	1.00668e-13	1.36747e-09
DTHD1	-2.19616	0.450574	1.0521e-13	1.42907e-09
PSTPIP2	-2.14831	3.42176	1.1954e-13	1.62359e-09
CFAP58	-2.1422	1.29215	1.19608e-13	1.62439e-09
CLDN16	-2.57376	-0.182118	1.49249e-13	2.0268e-09
FCGR2B	2.15883	1.75655	1.56004e-13	2.11838e-09
OR2B6	2.25729	0.0347395	1.57424e-13	2.1375e-09
SLFN13	2.14547	0.788287	1.92852e-13	2.61835e-09
YAP1	-4.29363	-1.92662	2.00108e-13	2.71667e-09
OCA2	-3.74088	-1.79575	2.05407e-13	2.7884e-09
FAM213A	7.05733	-2.39287	2.70596e-13	3.67306e-09
TANC2	2.18502	0.259493	2.79562e-13	3.79449e-09
PTHLH	4.33829	-1.66813	3.21119e-13	4.35823e-09
WWTR1	2.30651	0.0754656	3.21274e-13	4.36002e-09
TLR9	2.14965	1.3843	3.30369e-13	4.4831e-09
CDC42BPA	-2.57083	-0.714767	4.11838e-13	5.58823e-09
LINC00674	2.27518	0.378841	4.25636e-13	5.77503e-09
MYLK3	2.26694	0.676641	4.48325e-13	6.08242e-09
GNAQ	-5.20247	-2.28457	4.88858e-13	6.63185e-09
BCL6	2.11614	1.38751	5.11922e-13	6.94423e-09
KCNC3	2.21061	2.7034	5.17376e-13	7.01769e-09
CEP192	1.86904	5.74474	5.38424e-13	7.30264e-09
LIN28B	-6.96826	-2.42147	5.51744e-13	7.48275e-09
SCN3A	-1.99948	0.932527	5.57095e-13	7.55477e-09
GREB1	1.96446	2.07329	5.88719e-13	7.98303e-09
ZNF382	2.07174	1.44473	6.17815e-13	8.37696e-09
SNTB1	2.51403	-0.976246	6.25901e-13	8.48596e-09
PDE7B	2.53191	-0.90441	6.7305e-13	9.12454e-09
PHACTR2	2.04844	1.58719	7.09131e-13	9.61298e-09
PLCH1	-2.86881	-1.23275	7.30481e-13	9.90168e-09
TUBB3	2.16488	0.83061	7.90321e-13	1.0712e-08
TRANK1	-2.11905	1.44139	1.14355e-12	1.54986e-08
NDUFA4L2	-2.73214	-1.09156	1.31074e-12	1.77632e-08
HS3ST1	-2.26158	-0.360634	1.35156e-12	1.8315e-08
LOC105369532	-3.79373	-2.00834	1.40267e-12	1.90062e-08
NFIX	2.02535	2.87067	1.4827e-12	2.00892e-08
CHST6	-2.44218	-0.488304	1.5858e-12	2.14844e-08
IGDCC4	-2.1168	4.12998	1.72103e-12	2.33148e-08
TLR2	6.99603	-2.44267	1.82486e-12	2.47195e-08
MNX1-AS1	2.25343	-0.572063	1.94236e-12	2.63092e-08
DOK7	2.81729	-1.37605	2.04876e-12	2.77485e-08
MAP9	4.54548	-2.25739	2.82078e-12	3.82019e-08
EEF1A2	2.34934	0.277533	2.88133e-12	3.90189e-08
CEP170B	2.69999	-1.14439	2.89948e-12	3.92618e-08
DNM1P46	-2.16765	-0.271576	3.07005e-12	4.15684e-08
NPM2	2.13827	-0.456937	3.76254e-12	5.0941e-08
THBS1	-2.25579	-0.551284	4.43277e-12	6.00108e-08
SERPINB6	2.03343	4.17403	4.44411e-12	6.01599e-08
PRKAG2	-1.90149	5.03313	4.60013e-12	6.22674e-08
LYL1	1.99073	2.68924	4.84535e-12	6.55818e-08
CSRNP3	-2.71297	-1.27089	4.93457e-12	6.67845e-08
RGS12	9.17476	6.03869	5.14504e-12	6.96278e-08
MUC19	-3.57909	-1.92562	5.32092e-12	7.20028e-08
CD101	-2.30052	-0.596985	5.56537e-12	7.5305e-08
KCNIP2	-1.90184	3.00979	5.59502e-12	7.57007e-08
RIMKLA	2.5714	-0.120025	6.03405e-12	8.16347e-08
ADAP1	1.88271	5.47047	7.25255e-12	9.81125e-08
JPH4	-1.90882	0.873996	7.33012e-12	9.91545e-08
ANO10	1.87614	2.35057	7.44971e-12	1.00765e-07
RHOBTB1	-2.30294	-0.823762	7.59254e-12	1.02689e-07
CUX2	-3.40177	-1.85251	7.61128e-12	1.02935e-07
DSC1	-3.72666	-2.06123	8.50562e-12	1.15021e-07
SLC8A1	3.66748	-1.95728	9.02208e-12	1.21996e-07
NRN1	-1.9886	4.10789	1.16206e-11	1.57123e-07
GJA3	2.42348	-0.0200808	1.17391e-11	1.58712e-07
CALN1	-5.0274	-2.42475	1.40844e-11	1.90406e-07
NRARP	1.80522	5.36801	1.40973e-11	1.90567e-07
RASSF6	2.00467	1.69969	1.54547e-11	2.08901e-07
CAPG	2.02141	0.649434	1.54634e-11	2.09004e-07
SMAD1	-2.01599	1.52384	1.67616e-11	2.26533e-07
RBMS3	-1.96682	1.08957	1.70051e-11	2.29807e-07
FAM43A	1.96639	3.45856	1.94037e-11	2.62202e-07
PROSER2	1.91788	1.83811	1.96203e-11	2.65109e-07
CTSW	2.33127	-0.202851	2.00618e-11	2.71054e-07
SORCS3	-6.74299	-2.59864	2.01289e-11	2.71942e-07
ADAM23	-1.97926	4.65012	2.01558e-11	2.72285e-07
C1orf106	2.8337	-0.843	2.02223e-11	2.73162e-07
HADHA	1.56107	7.82129	2.06512e-11	2.78936e-07
ARHGEF26	-4.40679	4.73138	2.18511e-11	2.95122e-07
CPAMD8	2.83414	-1.66989	2.4355e-11	3.28914e-07
ANO7	2.05221	0.196159	2.50133e-11	3.3778e-07
PLXND1	2.71091	-1.22506	2.51877e-11	3.4011e-07
OR2T33	-6.74459	-2.59694	2.68673e-11	3.62762e-07
COL9A1	-2.19351	0.696846	2.90694e-11	3.92466e-07
MYO10	-1.8191	2.08514	3.16188e-11	4.26854e-07
TAF1B	1.94353	3.72701	3.28725e-11	4.43745e-07
KIAA0895	2.30792	-1.07992	3.30026e-11	4.45469e-07
ATF5	-1.51295	6.58249	3.51654e-11	4.74627e-07
TLL1	-3.67887	-2.09806	3.87149e-11	5.22496e-07
CHAC1	-1.84092	3.08633	4.53448e-11	6.11928e-07
SESN3	1.93742	1.36104	4.78877e-11	6.46196e-07
TOX2	-1.93366	4.64427	4.96923e-11	6.70499e-07
CARD11	1.96647	4.05299	4.9994e-11	6.74519e-07
LTBP2	-1.78251	0.97993	5.42411e-11	7.31767e-07
ZNF516	1.91809	3.70405	5.50787e-11	7.43012e-07
SPARC	-1.56017	8.32821	5.73517e-11	7.73617e-07
MPEG1	1.81093	0.896443	5.80677e-11	7.83217e-07
HHEX	1.92544	3.82365	5.83091e-11	7.86415e-07
LINC01340	-2.03725	-0.501126	5.89622e-11	7.95165e-07
HIP1R	1.85177	2.70344	6.04048e-11	8.14559e-07
FUCA2	1.91002	3.67889	6.67285e-11	8.99767e-07
TTLL1	1.97394	-0.242069	7.07469e-11	9.53881e-07
LIN7A	-1.85457	0.523036	7.53756e-11	1.01621e-06
PDCD1	1.85317	1.76568	7.84401e-11	1.05745e-06
CCR4	-2.1335	-0.570817	8.18264e-11	1.10302e-06
DNAJC6	1.85027	2.94541	8.36453e-11	1.12745e-06
TMEM237	2.05993	3.89255	8.72765e-11	1.17631e-06
C4BPB	-3.45096	-2.0268	9.91007e-11	1.33558e-06
VSTM2L	2.63888	-1.61203	1.00129e-10	1.34934e-06
TIMP1	1.84277	1.79068	1.08359e-10	1.46014e-06
ZNF818P	1.79384	0.304515	1.24283e-10	1.67459e-06
KCNMB4	1.87248	0.117546	1.24626e-10	1.67908e-06
JCHAIN	1.69183	6.09417	1.25994e-10	1.69739e-06
FILIP1	-1.87067	3.63231	1.33942e-10	1.80433e-06
C11orf21	3.23285	-2.09371	1.3598e-10	1.83166e-06
SETD7	1.86355	3.63829	1.4807e-10	1.99435e-06
ARVCF	1.78593	0.749451	1.63342e-10	2.19989e-06
PTAFR	1.76856	5.55047	1.6542e-10	2.22772e-06
SHISA8	1.73573	1.85381	1.65979e-10	2.23507e-06
PAK6	1.78753	0.2969	1.67258e-10	2.25213e-06
PLEKHG6	-1.79149	1.76415	1.93696e-10	2.60792e-06
PLEKHH1	2.24148	-1.01934	1.96229e-10	2.64182e-06
F2R	-1.45242	6.56764	1.99805e-10	2.68978e-06
HIST1H2BO	1.97369	-0.424531	2.07332e-10	2.79089e-06
ERC2-IT1	-1.99863	-0.565305	2.08251e-10	2.80306e-06
NCAM1	-2.19907	-0.857217	2.1726e-10	2.9241e-06
HSPA7	2.05656	-0.142846	2.25786e-10	3.03863e-06
AMICA1	2.35572	-1.34409	2.28722e-10	3.07791e-06
ANK3	-1.76149	4.85544	2.31289e-10	3.11222e-06
JAG1	1.80742	3.11708	2.32067e-10	3.12246e-06
RHOBTB2	1.78202	5.03335	2.34043e-10	3.14881e-06
WDR4	1.55364	6.03208	2.60115e-10	3.49933e-06
TTC28	-1.83498	2.35558	2.66637e-10	3.58681e-06
PITPNM2	1.91399	-0.336659	2.66936e-10	3.59055e-06
MLXIP	1.85397	3.84903	2.87364e-10	3.86505e-06
CES4A	-1.76452	0.877903	3.03054e-10	4.07578e-06
MC4R	-2.2762	-1.11514	3.6647e-10	4.92829e-06
DUSP23	1.719	0.327594	3.73074e-10	5.01673e-06
ERC2	-1.88378	0.00224194	3.9999e-10	5.37826e-06
DIRAS1	2.31627	0.0214303	4.24944e-10	5.71337e-06
INADL	4.30486	-2.44496	4.25989e-10	5.72699e-06
GPR84	-1.90497	-0.38256	4.33093e-10	5.82207e-06
CCL22	1.62754	5.99173	4.65519e-10	6.25751e-06
CCR5	-2.72816	-1.64891	5.12367e-10	6.88672e-06
GUSBP5	2.24015	-1.1284	5.52726e-10	7.42864e-06
CYSLTR2	-3.28005	-2.15684	5.56201e-10	7.47479e-06
C20orf195	1.90996	-0.364908	5.69414e-10	7.65179e-06
ATP8B1	1.75214	0.504612	5.95543e-10	8.00231e-06
TP73-AS1	3.60718	-1.79289	5.96781e-10	8.01834e-06
EOMES	-1.76766	2.46829	6.09392e-10	8.18719e-06
TMEM136	-1.67325	2.10739	6.73564e-10	9.04866e-06
ZNF432	-1.80564	3.3814	6.9585e-10	9.34735e-06
IL1B	-2.82006	-1.5759	7.01799e-10	9.42656e-06
EGOT	-1.70598	2.15859	7.35145e-10	9.87373e-06
ZNF625	2.0373	-0.316713	8.28138e-10	1.11219e-05
CHI3L2	1.6745	4.93547	9.45831e-10	1.27016e-05
PSEN2	1.6827	2.80081	9.80649e-10	1.31682e-05
PDZRN3	-1.77258	4.25197	9.94752e-10	1.33565e-05
SMC6	1.43434	7.04223	1.00465e-09	1.34885e-05
JAKMIP1	-1.80968	0.396053	1.08115e-09	1.45144e-05
ABCG1	-1.70393	1.107	1.12183e-09	1.50595e-05
GPRIN3	-1.72157	2.62937	1.18845e-09	1.59525e-05
GPR157	1.77428	0.140146	1.23416e-09	1.65649e-05
LOC101927181	-1.65768	2.43788	1.42205e-09	1.90854e-05
LEF1-AS1	-2.94543	-2.02517	1.55616e-09	2.08837e-05
C10orf55	-3.01447	-1.97243	1.62806e-09	2.1847e-05
SNX18	-6.64291	5.7049	1.73716e-09	2.33092e-05
NOTCH2	-1.77517	3.95511	1.80924e-09	2.42745e-05
FLT1	1.70694	4.82498	1.8508e-09	2.48304e-05
GK	-1.83007	4.38286	1.85132e-09	2.48355e-05
FOSL1	1.67078	1.03361	1.89621e-09	2.54357e-05
JUP	2.83842	-2.05453	1.90322e-09	2.55278e-05
GLT1D1	2.29307	-0.917949	1.91879e-09	2.57349e-05
ZFPM2	-3.69305	-2.40046	1.93134e-09	2.59012e-05
LRRC2	4.02521	1.13211	2.08244e-09	2.79255e-05
DPP4	1.80221	-0.555812	2.18528e-09	2.93024e-05
STMN4	-2.32877	-1.48293	2.19822e-09	2.94737e-05
ZNF630	4.80302	-2.68966	2.26321e-09	3.03428e-05
GNAI1	-2.20631	-1.10907	2.32072e-09	3.11116e-05
NCR2	-1.64512	0.478591	2.33911e-09	3.13558e-05
NLRP6	1.86238	-0.217549	2.38446e-09	3.19613e-05
RYR3	-1.65088	2.53264	2.46937e-09	3.3097e-05
RAB20	1.78679	0.230415	2.53082e-09	3.39181e-05
KCNH1	-1.90111	-0.474434	2.53356e-09	3.39522e-05
OGFRL1	1.6365	3.06743	2.55015e-09	3.4172e-05
F12	1.96302	-0.293832	2.82678e-09	3.78761e-05
LRRN1	-1.70433	2.40323	2.92711e-09	3.92175e-05
SORT1	1.64512	2.83307	2.93382e-09	3.93045e-05
CD200	-1.78684	3.44891	3.36482e-09	4.50752e-05
SPINT1	1.57773	0.583236	3.71074e-09	4.97054e-05
F2RL3	1.62419	2.72695	3.93206e-09	5.2666e-05
STK32C	1.62441	1.54387	4.1532e-09	5.56238e-05
ODC1	1.33143	9.16475	4.33933e-09	5.81123e-05
TSIX	-3.63158	-2.44525	4.48496e-09	6.00581e-05
TP53I3	1.63426	1.69073	4.6047e-09	6.1657e-05
CD24	-7.05697	5.37695	4.80777e-09	6.43712e-05
LOC285626	3.07318	-2.2158	5.31109e-09	7.11049e-05
BDNF-AS	-2.04547	-1.06857	5.66321e-09	7.58134e-05
SCML1	1.72509	4.15262	5.71321e-09	7.64771e-05
FCRLB	1.59992	0.955442	5.75097e-09	7.69768e-05
KIAA1804	2.13555	-1.32216	6.25191e-09	8.36756e-05
UBE2QL1	-1.58549	4.83074	6.51421e-09	8.71797e-05
ZNF287	1.68581	-0.016607	6.5205e-09	8.72573e-05
2002-03-01	-1.78128	-0.163741	6.59624e-09	8.82643e-05
PRICKLE1	1.68523	0.29149	6.65276e-09	8.9014e-05
TRIB2	1.70871	4.45372	7.15442e-09	9.5719e-05
PGLYRP2	-2.17113	-1.13605	7.26512e-09	9.71928e-05
LAT	-5.8769	6.81958	7.29115e-09	9.75337e-05
LPP	1.57089	2.69569	7.73801e-09	0.000103504
ARRDC4	1.91746	-0.828719	7.85216e-09	0.000105023
SLC37A2	1.74098	4.72879	8.18742e-09	0.000109498
NAPSB	1.84241	2.85712	8.41798e-09	0.000112574
TMEM253	-3.55595	1.34616	8.58039e-09	0.000114737
RBFOX2	2.81212	-2.07259	8.96815e-09	0.000119913
MYO7B	2.0457	-1.17172	9.12283e-09	0.000121972
ACSS2	1.5371	1.84981	9.24304e-09	0.00012357
FZD9	1.80692	-0.650449	9.75579e-09	0.000130415
TMEM184B	6.3381	4.17094	1.01782e-08	0.000136052
ASIC3	-1.55062	0.517881	1.04112e-08	0.000139156
HIST1H2AL	1.62017	0.0774187	1.08574e-08	0.000145109
DUSP6	-1.57845	2.16927	1.14703e-08	0.000153289
ACKR3	1.51592	2.06728	1.15737e-08	0.000154659
CDK18	-6.51277	4.02576	1.16192e-08	0.000155256
WHAMMP3	1.78809	1.10138	1.17445e-08	0.000156918
WBP11P1	-5.10949	5.06478	1.28818e-08	0.000172101
IFITM2	1.64752	2.97212	1.29606e-08	0.000173141
RIMS2	-2.04448	-1.22967	1.52888e-08	0.000204228
BCL2L11	1.66638	3.98079	1.56639e-08	0.000209223
RASGRP2	1.67754	2.85397	1.60097e-08	0.000213825
LACTB2	-1.55795	5.00285	1.60709e-08	0.000214626
EIF2B4	1.54316	4.98465	1.66185e-08	0.000221923
CXCR4	-1.62837	3.95723	1.74668e-08	0.000233234
SFXN3	-1.58479	1.4823	1.75456e-08	0.000234268
TLL2	-1.53059	3.08028	1.75717e-08	0.0002346
SPOCK2	-1.58226	1.23786	1.8349e-08	0.000244959
LINC00504	-1.89034	-0.395077	1.86054e-08	0.000248364
NLRP3	2.37353	-0.381901	1.88796e-08	0.000252005
CCDC85A	-1.28324	6.34519	1.88986e-08	0.00025224
ITGA11	-3.11482	-2.28277	1.89052e-08	0.000252309
PARD6G-AS1	1.84486	-0.84718	2.00281e-08	0.000267274
LINC00877	-1.46795	0.56797	2.00498e-08	0.000267544
LINC01315	2.51683	-1.10001	2.05437e-08	0.000274115
ROCK2	1.53088	5.42587	2.08156e-08	0.000277722
CPM	2.78535	-2.09067	2.15576e-08	0.0002876
GHRL	-1.53781	0.947739	2.16408e-08	0.000288689
CTTN	-1.5312	2.3095	2.23301e-08	0.000297861
VCAM1	-1.52566	2.5695	2.26498e-08	0.000302103
DSE	-1.54497	4.92436	2.3024e-08	0.000307071
CD2	-2.29818	-1.58583	2.37365e-08	0.00031655
EPHB6	1.60983	1.75131	2.40964e-08	0.000321325
PRKD3	1.48933	5.50268	2.45176e-08	0.000326917
GRAMD1B	-1.54243	2.4203	2.4959e-08	0.000332779
ERBB4	-3.52865	-2.52255	2.65366e-08	0.000353786
TMEM240	-5.84524	3.14327	2.77382e-08	0.000369778
COL4A3	1.498	1.88931	2.82983e-08	0.000377217
ROBO1	-1.71585	-0.439974	2.88351e-08	0.000384343
PLD1	-1.78992	0.0763365	2.98058e-08	0.000397251
PPM1G	1.31188	8.50384	3.14242e-08	0.00041879
MAST1	1.51817	1.11441	3.29969e-08	0.000439717
CX3CR1	-2.02602	-1.18857	3.3622e-08	0.000448013
TPRG1	-1.50113	5.33768	3.64964e-08	0.000486279
ZFP69	1.54059	1.28896	3.65825e-08	0.000487389
GK5	1.65474	4.55596	3.71767e-08	0.000495268
SMKR1	1.47642	0.937194	3.72969e-08	0.000496832
ZNF697	-1.67845	-0.0272039	3.79847e-08	0.000505956
ARHGAP42	-7.25725	6.00932	3.91882e-08	0.000521948
IL6R	2.41929	-1.77522	3.92233e-08	0.000522376
SGCD	-2.28168	-1.44378	3.95762e-08	0.000527036
RPP25	1.51592	2.95415	3.9625e-08	0.000527647
SF3B6	1.3582	6.07645	4.0493e-08	0.000539165
PHGDH	-1.57754	1.26781	4.06506e-08	0.000541223
IL18R1	-1.2237	6.38433	4.12904e-08	0.000549699
CMPK2	2.12388	-0.919762	4.15309e-08	0.000552859
RGAG1	-3.49567	-2.54625	4.1716e-08	0.000555281
CLEC3B	2.78503	-2.0902	4.22485e-08	0.000562327
KCNMA1	-1.43241	0.634165	4.28283e-08	0.000570002
SNAP25	-1.65623	4.55904	4.29146e-08	0.000571108
FILIP1L	-1.45348	0.715357	4.44605e-08	0.000591636
TSPAN6	1.60904	1.19052	4.50083e-08	0.000598881
ABCA10	-1.49974	0.242791	4.81055e-08	0.000640044
DEPDC7	1.57215	-0.00631516	4.89334e-08	0.00065101
PQLC3	1.5443	1.7072	5.02525e-08	0.000668509
GJB6	1.64372	-0.461925	5.08903e-08	0.000676942
LIPH	-1.54537	3.61918	5.27371e-08	0.000701456
TCL1A	1.7474	2.4651	5.46473e-08	0.00072681
HTR3A	-2.06683	-1.45962	5.71273e-08	0.000759736
UTS2R	-1.77411	-0.698236	5.72259e-08	0.00076099
DLG5	-1.23885	6.34456	5.80968e-08	0.000772513
TRIM60	-2.8452	-2.10041	5.94061e-08	0.000789863
HTR7	-1.56282	3.70167	5.98142e-08	0.00079523
MYLK2	-1.55759	0.801354	6.24003e-08	0.00082955
NLGN4X	-1.62066	4.4178	6.30802e-08	0.000838525
SLC5A6	1.3303	6.05568	6.63888e-08	0.000882441
FAM129A	-1.26892	7.55601	6.83704e-08	0.000908711
FAM71F2	-1.64906	-0.43328	6.88202e-08	0.00091462
THBS4	-1.56659	-0.105985	7.95279e-08	0.00105685
C18orf65	2.37335	-1.91	8.101e-08	0.00107646
MAPRE3	1.63597	-0.16757	8.42745e-08	0.00111975
HELZ2	1.56713	4.96216	8.44525e-08	0.00112204
TSPAN9	2.18965	-1.61586	8.50824e-08	0.00113032
PCTP	1.46741	2.85336	8.5499e-08	0.00113577
ADA	-1.30894	6.03059	8.59619e-08	0.00114183
NRTN	1.73773	-0.750407	8.63781e-08	0.00114727
RGS16	-1.29461	7.06388	8.68787e-08	0.00115384
CABP1	1.58804	2.03741	8.70645e-08	0.00115622
INHBE	-1.54308	0.756796	8.9141e-08	0.0011837
PTPN3	-1.44219	2.45346	1.01642e-07	0.0013496
PTPRVP	-1.39341	0.430068	1.02251e-07	0.00135759
ULK2	1.46846	1.38125	1.02636e-07	0.0013626
NRG2	-1.45969	2.06623	1.03075e-07	0.00136832
TRIM9	-1.51923	1.63711	1.05611e-07	0.00140189
TRMT61B	1.50177	3.90317	1.05961e-07	0.00140641
CAND2	1.48042	1.54848	1.06434e-07	0.00141259
GNG11	-1.53132	3.75988	1.0885e-07	0.00144455
OCRL	1.46204	2.74357	1.12051e-07	0.00148692
PIFO	1.69147	-0.350599	1.13962e-07	0.00151216
C2orf72	2.20466	-1.84254	1.14157e-07	0.00151463
BHLHE40	-1.35262	5.84555	1.15703e-07	0.00153504
OSGIN1	1.93846	-0.150709	1.16557e-07	0.00154624
WNT5A	-1.62423	3.77341	1.18111e-07	0.00156674
RTN2	1.57784	0.00263206	1.19941e-07	0.0015909
TACSTD2	-1.51737	0.843422	1.23071e-07	0.0016323
FMO5	1.93434	-1.46866	1.25043e-07	0.00165832
MIOX	-1.68683	-0.209179	1.2682e-07	0.00168176
TNFRSF10A	1.45024	2.43194	1.27075e-07	0.00168501
KHK	1.41381	2.3713	1.31502e-07	0.00174358
TMEM231	3.47993	4.8834	1.33726e-07	0.00177294
LINC01305	-2.50007	-2.06066	1.36295e-07	0.00180687
LINC01104	-1.58569	2.02075	1.38492e-07	0.00183585
GBGT1	1.4856	3.54449	1.39821e-07	0.00185333
ADTRP	-1.48759	2.33461	1.44135e-07	0.00191036
LIPI	-1.73955	-0.221626	1.49426e-07	0.00198034
C10orf10	-1.546	0.489261	1.5194e-07	0.00201351
CR1	1.60256	3.366	1.55394e-07	0.00205912
STAT5A	1.5064	3.27428	1.57614e-07	0.00208839
NOL4L	-1.51116	3.36675	1.64795e-07	0.00218337
PLG	-1.71303	-0.997833	1.71282e-07	0.00226914
AFF3	1.40949	5.35448	1.76057e-07	0.00233223
IER5L	1.44658	0.800809	1.76127e-07	0.00233298
MAGEB1	-2.65894	-2.23606	1.78602e-07	0.00236558
HHAT	-1.46966	3.39873	1.90737e-07	0.00252613
DHFRL1	-1.49445	3.68422	1.95892e-07	0.0025942
ZNF761	-1.50192	4.68791	2.05224e-07	0.00271758
UTRN	-1.42576	4.855	2.08246e-07	0.00275739
TINCR	1.98998	-1.61555	2.09063e-07	0.002768
GIMAP6	-1.17417	6.55312	2.09561e-07	0.00277438
LINC00663	-1.50287	-0.413621	2.20638e-07	0.0029208
CNFN	2.17436	-1.70442	2.20951e-07	0.00292473
SNHG11	-4.06311	6.66179	2.21678e-07	0.00293413
EPS8L2	1.45507	1.98515	2.21781e-07	0.00293527
LINC01088	-2.59124	-1.99531	2.2231e-07	0.00294205
C21orf33	1.30858	5.84543	2.23086e-07	0.00295209
OTP	1.52412	3.43548	2.3895e-07	0.00316179
ZNF252P	4.42539	3.02982	2.41486e-07	0.0031951
ERC1	-1.42264	5.31056	2.5084e-07	0.00331862
PIK3CG	1.46814	3.4312	2.57257e-07	0.00340325
TTC27	1.32818	5.57804	2.58036e-07	0.0034133
NMB	1.38887	0.438035	2.61328e-07	0.00345659
HADHB	1.25544	6.11652	2.71738e-07	0.003594
MMRN1	-1.40831	4.96319	2.7714e-07	0.00366517
HIST1H2BJ	1.43222	1.26899	2.89596e-07	0.00382961
FOSL2	2.88721	-2.34864	3.07236e-07	0.00406258
NOL10	1.22156	6.11826	3.17893e-07	0.00420319
WNT3	1.90955	-1.43347	3.21096e-07	0.00424522
CCL1	-2.89057	-2.44511	3.22851e-07	0.00426809
APELA	-1.48114	3.50049	3.38852e-07	0.00447928
INHBC	-1.60743	-0.753245	3.39109e-07	0.00448234
ARHGEF11	-3.7326	6.04124	3.44114e-07	0.00454815
FCGR2C	1.68443	-0.888199	3.44165e-07	0.00454848
ADCY3	1.14246	6.34624	3.46906e-07	0.00458436
LRRC37A8P	-1.38867	0.0872072	3.89382e-07	0.0051453
LINC00305	-2.05624	-1.68355	4.04368e-07	0.00534292
HCG22	-1.3764	1.7196	4.33229e-07	0.00572382
RRAS	3.49555	4.59646	4.429e-07	0.00585115
DBN1	1.41839	1.91134	4.49468e-07	0.00593748
CTH	-1.41945	3.40735	4.67784e-07	0.00617896
C20orf194	2.21457	-1.74344	4.8112e-07	0.00635464
RNF144B	1.91756	-1.31165	4.94823e-07	0.00653513
SHOX2	-1.49988	1.35016	4.98283e-07	0.00658033
DPYS	-2.56552	-2.30351	5.24312e-07	0.00692354
PREB	1.14317	6.69706	5.42095e-07	0.00715782
LINC01347	2.16629	-1.96517	5.61464e-07	0.00741301
ARHGAP26	-1.23247	6.10091	5.6866e-07	0.00750745
PLEKHA1	1.76426	-0.895301	5.86151e-07	0.00773777
MAATS1	-1.42768	3.69546	5.91158e-07	0.00780329
RGS6	-1.43362	3.72845	6.09018e-07	0.00803842
SEMA3A	-1.34196	2.26441	6.09586e-07	0.00804532
VEGFA	-1.25753	5.81875	6.25726e-07	0.00825771
POT1-AS1	-1.73883	-0.867091	6.35995e-07	0.00839258
ADRB1	-1.34299	0.950649	6.43659e-07	0.00849308
TLR3	2.11099	-1.9118	6.57562e-07	0.00867587
TIGIT	-1.36817	2.44265	6.75308e-07	0.00890934
TNFRSF13C	1.41387	3.23775	6.90948e-07	0.00911498
DTX3L	1.4596	3.59261	6.9963e-07	0.00922882
NID1	1.43692	3.79586	7.02545e-07	0.00926656
AGRN	1.3269	5.41083	7.5644e-07	0.00997669
FBXO6	1.32015	2.01894	7.63344e-07	0.010067
FAM129B	1.60079	-0.952061	7.66404e-07	0.0101066
DHRS1	-1.37361	4.81394	7.94654e-07	0.0104783
LOC101929715	2.19575	-2.03732	8.13676e-07	0.0107283
C2orf48	1.36714	1.30903	8.34547e-07	0.0110027
TFEC	-1.32951	2.10408	8.3575e-07	0.0110177
ADAMTS12	2.16349	-1.96339	8.50812e-07	0.0112154
NKX3-1	1.31734	0.387793	9.04411e-07	0.011921
NUAK1	-1.96428	-1.60148	9.22896e-07	0.0121638
ADARB2	-1.64705	0.337587	9.33856e-07	0.0123073
PTPRG-AS1	-1.41771	0.172184	9.354e-07	0.0123267
FEZ2	1.40064	3.45486	9.41476e-07	0.0124058
MCTP2	2.37001	-1.90526	9.47421e-07	0.0124832
GIMAP7	-1.4158	3.47153	9.54945e-07	0.0125814
SPINT2	2.1708	-2.0578	1.00809e-06	0.0132806
LOC101927069	-1.68705	-0.938291	1.05489e-06	0.013896
GZMM	1.2611	0.580208	1.06113e-06	0.0139772
TMEM145	1.32313	0.288528	1.06888e-06	0.0140783
CAV2	-1.3328	2.25959	1.08303e-06	0.0142635
RASL11A	1.58736	-1.03674	1.13027e-06	0.0148845
PSAT1	-1.12243	7.22489	1.31195e-06	0.0172757
ZAK	1.38819	4.67541	1.35807e-06	0.0178817
RFX2	1.30984	2.39772	1.3707e-06	0.0180466
LYRM9	-1.32217	0.685245	1.37709e-06	0.0181294
ARSD	1.39249	-0.347298	1.45217e-06	0.0191164
BBS12	-2.43612	2.97802	1.52038e-06	0.0200127
HIST1H4H	1.29386	0.481772	1.53417e-06	0.0201927
HAPLN3	1.32677	0.153524	1.5518e-06	0.0204233
CHRNA6	-1.54933	4.48933	1.56158e-06	0.0205504
CDKN1A	-1.08925	6.8179	1.58589e-06	0.0208688
FZD2	1.36259	1.59508	1.62448e-06	0.0213748
KIF3C	1.34319	0.542762	1.64047e-06	0.0215836
PTMS	1.34557	1.82216	1.65713e-06	0.0218011
OR6S1	-1.64087	-1.1332	1.6658e-06	0.0219136
SEMA4B	-1.35443	3.91528	1.73588e-06	0.0228338
FZD3	1.3552	3.68652	1.74113e-06	0.0229011
HSPG2	1.73074	-1.34727	1.74205e-06	0.0229114
VAV3	-1.34817	3.37032	1.77422e-06	0.0233328
TUBB4A	1.40811	4.49687	1.80794e-06	0.0237744
TRPV3	1.30468	0.456236	1.80892e-06	0.0237854
LOC100507195	-1.57199	-0.84185	1.83116e-06	0.024076
ZCCHC24	1.36434	-0.155735	2.03096e-06	0.026701
ADM2	-1.29887	5.01106	2.05057e-06	0.0269568
HS1BP3	1.29032	1.81755	2.05185e-06	0.0269716
TSPAN11	5.60149	3.3525	2.06757e-06	0.0271761
NUDT22	-2.66528	7.33653	2.07653e-06	0.0272918
ADAM29	-2.09897	-1.57936	2.0845e-06	0.0273945
RPS6KL1	1.29055	2.45143	2.14271e-06	0.0281573
IL18RAP	-1.30469	1.80075	2.16427e-06	0.0284385
ADAM19	-1.06834	6.88527	2.32093e-06	0.0304946
FAM129C	1.29172	3.06827	2.32804e-06	0.0305858
VASH2	-1.19969	6.02589	2.33895e-06	0.0307268
ARHGEF40	1.38392	-0.0627088	2.35979e-06	0.0309982
DDX55	-2.88232	8.71488	2.36054e-06	0.0310057
TM6SF1	-1.34277	3.64884	2.36576e-06	0.0310719
GRM8	-1.46655	-0.729518	2.36621e-06	0.0310754
CENPA	1.25227	5.36747	2.38938e-06	0.0313774
RNASEH1	1.21065	5.6488	2.40277e-06	0.0315507
MMP9	-1.38524	0.100472	2.45794e-06	0.0322727
RPS7	1.09914	7.56465	2.46149e-06	0.0323169
EPS8L1	1.52754	-0.911868	2.52135e-06	0.0331002
ZNF219	-1.26182	0.869426	2.52693e-06	0.033171
COL24A1	-1.20794	5.9991	2.53471e-06	0.0332706
FYB	-1.38896	1.80147	2.68845e-06	0.0352859
C6orf58	-2.47003	-2.36995	2.69204e-06	0.0353303
PEX11A	-3.17475	3.94915	2.73607e-06	0.0359055
PARP9	1.31495	2.49007	2.73694e-06	0.0359141
CTSV	1.29007	2.46316	2.92498e-06	0.0383787
PRKCB	-1.0664	6.50506	2.97623e-06	0.0390481
SOAT2	-1.44126	-0.00678769	3.01089e-06	0.0394999
IMPA2	1.34383	4.66871	3.02735e-06	0.0397128
CPSF3	1.06756	6.53281	3.06251e-06	0.0401709
YPEL2	1.32055	1.61605	3.14996e-06	0.0413149
CPNE5	-1.27004	2.86446	3.15583e-06	0.0413887
CD6	-4.12985	5.03634	3.17741e-06	0.0416685
BAIAP2L2	-2.06131	-1.93427	3.19863e-06	0.0419436
AMBP	1.86736	-1.00292	3.20447e-06	0.0420171
GPN1	1.19503	5.65532	3.27176e-06	0.0428961
CXCL9	1.29988	1.07999	3.37098e-06	0.0441936
DDR1	-1.20309	5.56659	3.38791e-06	0.0444121
FABP6	-1.58651	-1.12675	3.4227e-06	0.0448647
PRLR	-1.34795	0.359533	3.50156e-06	0.0458949
CSTF3-AS1	-1.32563	1.26554	3.52809e-06	0.0462391
NR4A3	1.20046	0.466727	3.53064e-06	0.0462691
APOL1	-1.33408	3.28941	3.66426e-06	0.0480165
PHLDA3	-1.40212	0.0961905	3.67879e-06	0.0482032
RNF144A-AS1	1.45744	-0.0412302	3.69318e-06	0.048388
SLC44A1	-1.02986	6.27388	3.76453e-06	0.0493192
ADGRL2	-1.55493	-0.921894	3.8558e-06	0.050511
TRAF3IP3	-1.03006	6.39089	3.86098e-06	0.050575
LOC101927697	1.29017	3.09318	3.94612e-06	0.0516863
MROH5	2.57515	-2.39915	3.96478e-06	0.0519267
HIST1H2AC	1.30035	3.43999	4.00057e-06	0.0523915
GIPR	1.32811	4.17339	4.00831e-06	0.0524888
EIF2AK2	1.23053	5.38735	4.27468e-06	0.0559726
LOC100505530	-1.27061	2.72102	4.36026e-06	0.0570888
NGB	-2.71546	-2.56645	4.37724e-06	0.0573069
INPP1	-1.27891	3.27317	4.37759e-06	0.057307
USP46	2.17394	5.21791	4.43562e-06	0.0580622
HIST1H2AE	1.25231	1.36084	4.48193e-06	0.058664
COL16A1	1.6798	-1.48383	4.50611e-06	0.058976
TMEM185B	2.81534	4.554	4.62835e-06	0.0605712
ID2	1.0946	6.63829	4.82931e-06	0.0631964
SLC35E4	1.23804	2.68937	4.8589e-06	0.0635787
DNAH6	-1.335	-0.031832	4.90124e-06	0.0641279
SNX17	1.05448	6.57388	5.14864e-06	0.0673596
LOC389641	1.19969	2.111	5.23566e-06	0.0684929
SYT11	-1.31167	3.73121	5.23596e-06	0.0684929
CEBPA	1.2352	0.394388	5.32352e-06	0.0696317
DOK3	1.14771	5.86762	5.39408e-06	0.0705491
LOC102723766	-1.2818	3.50439	5.49749e-06	0.0718961
SLC25A3	2.04865	7.69627	5.58126e-06	0.0729862
HERC5	-1.25021	0.367667	5.61755e-06	0.0734551
GTF3C2	1.01308	6.33175	5.67904e-06	0.0742535
GEMIN6	1.33684	4.45193	5.76917e-06	0.0754261
KISS1R	1.67891	-1.53515	6.10638e-06	0.0798287
AKIP1	-1.27443	1.46852	6.19538e-06	0.080986
GNLY	1.34958	3.32761	6.23293e-06	0.0814706
GGT7	1.21738	2.32853	6.2991e-06	0.0823292
SOCS2	-1.34992	1.13255	6.30048e-06	0.0823409
MAPK10	-1.22992	1.88529	6.40201e-06	0.0836615
LDAH	1.18976	5.34968	6.54959e-06	0.0855835
LRRC42	6.07761	3.8623	6.67309e-06	0.0871906
GPC1	1.26044	-0.0492904	6.84108e-06	0.0893787
SSC5D	-1.66795	-0.95383	6.85687e-06	0.0895781
ANKRD29	-1.22845	0.303406	6.86575e-06	0.0896874
MYCL	1.33388	1.5013	6.89131e-06	0.0900143
SOCS2-AS1	-1.89515	-1.51787	6.99317e-06	0.0913377
MYL9	2.39024	-2.37243	7.00748e-06	0.0915177
PDIA6	1.04043	8.37289	7.05093e-06	0.0920781
GSPT2	1.21628	2.88079	7.06377e-06	0.0922387
MORN2	1.20838	2.38411	7.17435e-06	0.0936754
RDM1	-1.15765	0.953368	7.27006e-06	0.0949179
HIST1H2BG	1.19509	1.12983	7.54249e-06	0.0984672
SPATA16	-1.80185	-1.40706	7.73296e-06	0.100946
IGF1	-1.2759	1.60043	7.79745e-06	0.10178
BTBD19	-6.13229	4.89973	7.8958e-06	0.103056
LOC728730	1.50417	-1.09476	7.89845e-06	0.103083
DNAJC27	4.33412	4.77216	7.93896e-06	0.103603
RHOB	1.21653	0.682049	8.01705e-06	0.104615
GRHL1	1.25812	1.28862	8.10201e-06	0.105715
ANO5	-1.3351	4.58037	8.60903e-06	0.112322
CEBPZ	1.00402	6.6165	8.68418e-06	0.113294
ZNF155	1.19221	0.847765	8.74828e-06	0.114121
PPP1CB	1.03202	7.4454	8.81448e-06	0.114976
DLG5-AS1	-1.39172	-0.589838	8.85827e-06	0.115538
SLC6A8	1.64382	-1.40772	8.92886e-06	0.11645
HIST1H2BK	1.14768	5.65369	9.18389e-06	0.119767
RAB38	-1.21519	4.85764	9.32816e-06	0.121639
RRM2	1.02514	8.36504	9.38116e-06	0.122321
KALRN	-2.28732	-2.34559	9.40158e-06	0.122578
IFNG-AS1	-1.51504	2.29923	9.56038e-06	0.124639
ZBTB20	-1.40369	-0.243702	9.95593e-06	0.129786
CHRNA3	-1.26019	1.19133	9.96036e-06	0.129833
GDAP1L1	-2.13419	-2.19482	9.99051e-06	0.130216
EFR3B	2.15137	-2.17791	1.00453e-05	0.130921
LHFPL3-AS2	-1.86829	-1.25344	1.02288e-05	0.133301
APOL6	-1.17607	5.29605	1.02455e-05	0.13351
KATNAL2	1.20416	3.0744	1.05442e-05	0.137391
CCR1	1.94318	-2.11544	1.10062e-05	0.143399
ZNF320	1.19186	1.72378	1.10146e-05	0.143498
LINC00152	1.2146	1.99918	1.11859e-05	0.145718
RAB10	1.00092	7.10511	1.12589e-05	0.146658
EFCAB5	-1.17192	0.948323	1.14552e-05	0.149204
DLGAP3	1.23417	0.366681	1.15213e-05	0.150053
ASPHD1	1.62264	-1.37025	1.16511e-05	0.151732
CCDC121	1.46698	-1.00408	1.21876e-05	0.158707
TMEM189	2.71475	3.07556	1.21939e-05	0.158777
FBXO32	-5.65431	2.25839	1.23764e-05	0.161141
ACKR1	-1.62183	-1.27897	1.25285e-05	0.163108
RAB11FIP1	1.16525	5.33994	1.25333e-05	0.163158
UACA	1.41132	-1.15508	1.25378e-05	0.163204
CCR7	-0.988561	6.89052	1.25393e-05	0.163212
LINC01260	-1.51175	-0.642357	1.27677e-05	0.166171
MMP15	1.95127	-1.86185	1.27854e-05	0.166389
LOC101926933	-1.70025	-1.65345	1.29381e-05	0.168364
UBXN2A	1.24873	4.29668	1.31937e-05	0.171676
HLA-DOA	-0.97657	6.59466	1.31988e-05	0.17173
LHFP	-1.22855	3.32825	1.33152e-05	0.173231
IRF8	1.02078	7.33442	1.33633e-05	0.173843
GJB2	1.17333	2.246	1.33685e-05	0.173897
RUNDC3A-AS1	-1.23959	1.87726	1.34138e-05	0.174473
CFAP46	-1.37347	-0.734669	1.35711e-05	0.176506
SLC16A10	1.19624	2.12464	1.36749e-05	0.177843
TYRO3	1.29111	1.08117	1.37733e-05	0.179108
EPN2	1.25321	0.151456	1.39394e-05	0.181254
ABCA5	-1.16326	5.46749	1.40029e-05	0.182066
TUBA8	1.25909	3.682	1.41032e-05	0.183356
CDC42EP3	1.10704	5.91131	1.43553e-05	0.186619
SHISA9	-1.5175	-1.0184	1.46194e-05	0.190037
GCNT2	1.22733	3.40792	1.48598e-05	0.193148
MCPH1-AS1	-1.34392	-0.755858	1.52764e-05	0.198548
LDLRAD4	1.13593	0.417832	1.59544e-05	0.207344
SLC23A2	-1.14562	5.37966	1.62912e-05	0.211705
SPINK2	1.20191	0.0979261	1.64114e-05	0.21325
DLG2	1.27757	-0.10977	1.67164e-05	0.217196
LOC100652768	-1.17259	0.560582	1.70619e-05	0.221668
HIST1H2AB	1.66227	-1.60499	1.74898e-05	0.22721
BEX4	2.20566	-2.13194	1.77405e-05	0.23045
NAB2	1.1915	4.77768	1.77735e-05	0.23086
ZNF347	1.16417	1.79471	1.87662e-05	0.243735
VILL	1.92406	-2.03641	1.88175e-05	0.244383
PPP4R1	1.26684	4.50945	1.90855e-05	0.247844
CORO2A	1.50483	-1.28001	1.91781e-05	0.249028
MT1X	1.18535	2.39607	1.95185e-05	0.253428
C9orf91	2.74007	3.4292	1.95313e-05	0.253575
PLXNB1	1.1432	2.05781	1.9617e-05	0.254668
CHPT1	1.2223	4.69921	2.02943e-05	0.263441
SOX2-OT	-1.18462	2.97621	2.06404e-05	0.267913
ARHGEF4	1.22304	3.94508	2.12573e-05	0.275899
PCDHB14	-2.02669	-2.05269	2.13089e-05	0.276547
TNFRSF10D	1.16801	2.42757	2.17823e-05	0.282669
DAZL	1.24406	0.311055	2.18562e-05	0.283606
YWHAQ	0.981732	8.20988	2.1869e-05	0.28375
ACP1	0.999061	6.92639	2.24466e-05	0.291223
CXCR5	-1.85634	-1.9046	2.27403e-05	0.29501
GALNTL6	2.28321	-2.44872	2.28811e-05	0.296814
CD22	4.81102	6.83884	2.29361e-05	0.297504
CSGALNACT1	-1.49414	-1.0345	2.29992e-05	0.2983
P4HA2	1.17546	1.73285	2.3232e-05	0.301295
LOC100499489	1.32713	-0.920896	2.34736e-05	0.304405
FAM212A	-1.19318	3.32815	2.35143e-05	0.30491
MS4A6E	-1.13884	2.41418	2.36177e-05	0.306228
VPS37B	-1.24472	4.50601	2.37742e-05	0.308233
ST3GAL5	1.30665	-0.221769	2.38695e-05	0.309445
MYCBPAP	-1.19448	0.0450754	2.40598e-05	0.311888
OVOL1	-1.69605	-1.65599	2.48003e-05	0.321462
ZNF573	3.03045	2.89964	2.50322e-05	0.324442
GAMT	-1.09563	5.60132	2.51058e-05	0.325371
KLHDC1	-2.0255	-1.49267	2.55105e-05	0.330591
ADRB2	-1.27078	-0.351886	2.62468e-05	0.340106
LY9	-1.21967	4.06771	2.63038e-05	0.340818
DPY30	1.2482	4.59711	2.63328e-05	0.341168
CDK11A	-2.11001	6.41401	2.71899e-05	0.352245
SUSD3	1.21805	4.29712	2.75187e-05	0.356478
UBTD1	1.13051	2.02859	2.80734e-05	0.363634
ESPNL	1.23138	-0.089107	2.8435e-05	0.36829
MEMO1	1.1975	3.90106	2.85428e-05	0.369658
CPB2-AS1	-1.23586	0.186382	2.8888e-05	0.3741
LOC100506548	-1.0571	5.739	2.89571e-05	0.374965
LINC01599	-1.22071	0.0630393	2.95233e-05	0.382268
TNN	-1.45379	-1.30201	3.03313e-05	0.392699
NPW	1.42654	-0.306709	3.14035e-05	0.406549
GS1-259H13,2	-1.25247	-0.684316	3.173e-05	0.410745
GALNT12	1.18992	3.74522	3.22998e-05	0.418089
FRY	-1.20143	3.92828	3.2504e-05	0.420699
FAM98A	0.951873	7.14475	3.2635e-05	0.422362
GNA15	-1.18072	3.55948	3.31655e-05	0.429194
CCDC92	1.13814	2.97754	3.34493e-05	0.432833
HIST1H2AJ	1.27618	-0.333437	3.34579e-05	0.432912
TBC1D22A-AS1	6.12663	2.21147	3.42073e-05	0.442574
TMTC2	-1.14844	2.86254	3.47934e-05	0.450122
CLCF1	1.32867	-0.815263	3.53229e-05	0.456936
HGSNAT	-1.10412	5.44557	3.56111e-05	0.46063
E2F6	1.1277	3.16235	3.56892e-05	0.461604
CAD	0.96428	8.19411	3.5719e-05	0.461954
ARL14	4.43979	3.88989	3.5927e-05	0.464608
OST4	1.08197	5.62533	3.69229e-05	0.47745
FBXO36	-4.64045	3.17901	3.7129e-05	0.480078
GPR156	-7.55346	4.21968	3.75672e-05	0.485707
SESN2	-1.11073	5.28374	3.80589e-05	0.492026
SPACA3	-1.17228	2.59458	3.81266e-05	0.492862
EEF1DP3	-1.18908	-0.291381	3.8375e-05	0.496036
IAH1	1.17826	4.27743	3.84071e-05	0.496412
CHST4	-2.05385	-2.37047	3.84137e-05	0.496459
MAPK13	1.12646	1.36189	3.88968e-05	0.502663
EVA1B	1.1297	0.234025	4.02603e-05	0.520243
LINC01480	1.21645	1.34654	4.03682e-05	0.521597
STOX1	1.51748	-1.44627	4.08053e-05	0.527204
FLNB	-1.06291	5.67521	4.11391e-05	0.531476
RNASET2	1.12621	3.04723	4.11426e-05	0.53148
LINC01087	-1.18779	3.20127	4.19568e-05	0.541956
PEX11G	-3.54722	3.06397	4.19759e-05	0.54216
ANO9	-1.08324	5.45201	4.28586e-05	0.553519
DRP2	-1.19433	-0.178154	4.30701e-05	0.556208
SYTL5	-2.34379	-2.62453	4.31315e-05	0.556957
NETO2	-1.16598	4.62846	4.36689e-05	0.563853
PDGFRB	-2.05428	-2.1394	4.40392e-05	0.568591
GNAO1	-1.1001	1.5628	4.45399e-05	0.575011
ZNRF1	-1.12381	4.8103	4.47199e-05	0.57729
CHST2	1.02533	6.01976	4.48433e-05	0.578837
LOC100505549	1.07381	2.19955	4.49464e-05	0.580124
SDSL	-1.14969	1.68905	4.49877e-05	0.580611
FCGR2A	1.43287	-1.32409	4.51013e-05	0.582032
LOC100507406	-1.51707	-1.2601	4.52718e-05	0.584187
TBC1D12	-1.07722	5.35237	4.59992e-05	0.593527
ZNF792	1.0823	1.73942	4.61873e-05	0.595908
NRBP1	1.02596	5.87776	4.65781e-05	0.600904
KCND2	-1.1019	2.0788	4.66158e-05	0.601344
PTRHD1	1.19355	4.0611	4.66594e-05	0.601859
LATS2	1.08619	2.70282	4.74461e-05	0.61196
TTLL7	1.10615	1.11472	4.78536e-05	0.617168
PCOLCE	1.10237	0.21321	4.82613e-05	0.622378
DNAJB13	-7.07917	3.65926	4.95322e-05	0.638718
LTC4S	1.62043	-1.63225	4.96529e-05	0.640224
IMPG2	-1.37253	-1.11874	4.98018e-05	0.642095
ATRAID	1.07044	5.41077	5.00013e-05	0.644617
ITGB1BP1	1.01338	5.8446	5.0082e-05	0.645607
SLC30A3	1.42991	-1.24429	5.16561e-05	0.665847
UNQ6494	-1.14319	1.56713	5.19971e-05	0.670191
SYNGR1	1.37786	-1.17433	5.27785e-05	0.680209
CA2	1.67993	-1.76434	5.28679e-05	0.681309
ANKRD24	-1.10143	1.22355	5.31029e-05	0.684284
HIST1H3G	1.10311	0.287807	5.33076e-05	0.686868
SEMA4A	-0.933561	7.15946	5.33297e-05	0.6871
CRTAP	1.05822	2.15609	5.37593e-05	0.692581
BCL7A	1.12089	2.61472	5.44405e-05	0.701303
TGM5	-1.08341	1.76457	5.51453e-05	0.710327
ITSN2	1.01478	6.0102	5.51728e-05	0.710626
LOC100506159	-1.77189	-1.73436	5.55144e-05	0.71497
GAS2	-1.14803	4.15533	5.59798e-05	0.720908
SLC35F6	1.13887	3.8652	5.62113e-05	0.723833
LINC00886	-1.06917	2.23326	5.63579e-05	0.725664
TCAF2	-1.11836	1.98854	5.77231e-05	0.743185
HAGHL	1.02375	5.75161	5.80578e-05	0.747436
KIF13A	1.1801	4.50249	5.94521e-05	0.765326
LRFN1	1.14698	0.17852	5.95144e-05	0.766069
LPIN1	0.929728	6.49385	5.96462e-05	0.767706
ALDOB	-1.2383	-0.772223	5.96519e-05	0.76772
FAM64A	2.04498	-2.475	6.06468e-05	0.780463
DISP1	-1.09601	0.673229	6.08936e-05	0.783579
LINC00944	1.41058	-1.47346	6.23843e-05	0.802699
DLL3	1.11247	1.04858	6.27053e-05	0.806767
PLA2G4C	-1.07221	2.8214	6.29673e-05	0.810074
ITGAL	-0.924724	7.14147	6.46823e-05	0.832073
HLA-DPB1	-0.932225	7.66702	6.53008e-05	0.839965
ADI1	1.0555	5.41339	6.61733e-05	0.85112
TMEM56-RWDD3	-5.13709	2.67892	6.67399e-05	0.858342
GGT6	-1.49008	-1.41429	6.71537e-05	0.863597
PEBP4	-1.26583	-0.529369	6.72369e-05	0.8646
USP51	-5.09065	5.14642	6.76505e-05	0.86985
SWAP70	0.90694	7.16724	6.82048e-05	0.87691
BAIAP2	1.09594	3.25947	6.91421e-05	0.88889
OR2V1	-1.82375	-2.09869	7.00128e-05	0.900015
TNFRSF4	1.06049	2.6397	7.01075e-05	0.901162
PRKAR2B	1.60738	-1.81243	7.12445e-05	0.915706
ECHDC3	1.05218	2.32639	7.252e-05	0.932027
MED14OS	-5.62857	4.46219	7.30495e-05	0.938759
AARS2	-2.00119	7.57841	7.32093e-05	0.94074
ERICH3	1.03837	5.98888	7.61747e-05	0.978768
MGAT4A	1.12357	3.3654	7.6176e-05	0.978768
SARS2	-1.71674	6.4378	7.65292e-05	0.983171
CRIP1	1.13281	3.42486	7.75004e-05	0.995571
A1BG	0.509314	2.68282	0.0634157	1
A1BG-AS1	-0.0444157	0.225862	0.878596	1
A4GALT	0.686555	-1.90266	0.0940264	1
AAAS	0.170367	5.08578	0.518344	1
AACS	0.0369977	5.94925	0.883563	1
AAED1	0.490155	3.95254	0.0831881	1
AAGAB	0.00378345	6.11812	0.98768	1
AAK1	-0.229417	6.39893	0.300605	1
AAMDC	-0.0114174	2.43293	0.974178	1
AAMP	0.0863285	6.81611	0.701168	1
AANAT	-0.166175	-1.02359	0.64826	1
AAR2	-0.00647781	5.53557	0.98065	1
AARS	1.10621	8.17668	0.0491787	1
AASDH	-0.179555	4.34521	0.526527	1
AASDHPPT	0.0169898	6.66389	0.94033	1
AASS	-0.986492	4.53466	0.000937474	1
AATBC	-0.423906	0.00241476	0.128902	1
AATF	0.215436	6.99618	0.35046	1
ABALON	0.390927	0.17172	0.165955	1
ABAT	-0.119953	3.70449	0.669027	1
ABCA11P	-0.232985	3.18505	0.393516	1
ABCA12	-1.02578	-0.325161	0.00174458	1
ABCA1	0.349866	-0.0749415	0.217855	1
ABCA17P	-0.170098	0.273396	0.544512	1
ABCA2	-0.259733	4.91774	0.33168	1
ABCA3	-0.249121	2.57939	0.35287	1
ABCA6	-0.163408	3.94325	0.565612	1
ABCA7	-0.773388	5.54614	0.00340183	1
ABCA9	-0.935988	0.455021	0.000358327	1
ABCB10	0.0731685	5.62912	0.773634	1
ABCB1	-0.650878	0.947973	0.0112556	1
ABCB4	-0.620085	2.87815	0.0253964	1
ABCB6	-0.210034	5.90606	0.40608	1
ABCB7	0.162456	5.20885	0.542747	1
ABCB8	-0.218386	5.06553	0.406585	1
ABCB9	-0.819273	-1.14985	0.0367957	1
ABCC10	0.00592051	4.36012	0.984788	1
ABCC1	-0.260493	6.96664	0.263096	1
ABCC2	0.59947	-0.132565	0.0428668	1
ABCC3	-1.02241	-1.41669	0.00334811	1
ABCC4	-0.00269004	6.05742	0.991583	1
ABCC5	-0.411858	4.82767	0.129577	1
ABCD1	0.264112	3.03448	0.328579	1
ABCD2	-1.00986	3.32975	0.000313499	1
ABCD3	0.233469	6.15314	0.323459	1
ABCD4	-0.0589547	5.11243	0.824287	1
ABCE1	0.189706	7.90558	0.404534	1
ABCF1	0.249769	7.93535	0.273659	1
ABCF2	0.0621606	7.46438	0.781762	1
ABCF3	0.170189	6.45857	0.451224	1
ABCG2	0.435878	-2.02598	0.322072	1
ABHD10	0.0287345	4.93088	0.914094	1
ABHD11	0.682294	4.69071	0.446157	1
ABHD12	0.485842	5.36575	0.641821	1
ABHD1	-5.61544	3.12007	0.00481903	1
ABHD12B	-1.10818	4.59278	0.565163	1
ABHD13	0.594982	4.65631	0.550655	1
ABHD14A	1.51355	1.72573	0.268211	1
ABHD14B	0.865766	6.1595	0.110605	1
ABHD15	0.397546	4.27886	0.669878	1
ABHD16A	0.204564	4.71755	0.582621	1
ABHD16B	0.597986	3.38893	0.472327	1
ABHD17A	0.25709	5.23477	0.336426	1
ABHD17B	-0.242684	5.32725	0.353153	1
ABHD17C	0.121504	4.9608	0.648525	1
ABHD18	-0.17034	3.93447	0.545808	1
ABHD2	-0.430431	6.54973	0.0578676	1
ABHD3	-0.0628934	5.75005	0.802357	1
ABHD4	-0.891936	1.99401	0.00108865	1
ABHD5	0.151262	4.04791	0.597834	1
ABHD6	0.411123	5.50462	0.115232	1
ABHD8	-0.0592136	2.4738	0.829509	1
ABI1	0.030039	6.34395	0.892071	1
ABI2	-0.123236	5.74864	0.622897	1
ABI3	0.544438	6.58012	0.0166142	1
ABI3BP	-0.569463	-1.87615	0.146249	1
ABL1	-0.573759	8.09565	0.0121882	1
ABL2	-0.0641939	5.19186	0.810787	1
ABLIM1	1.04291	3.91796	0.000331189	1
ABLIM2	1.39261	-1.57878	0.000330201	1
ABR	0.0242202	6.12297	0.919142	1
ABRACL	-0.062914	5.60894	0.808832	1
ABT1	0.241595	6.35672	0.276864	1
ABTB1	0.103809	1.74419	0.723415	1
ABTB2	0.247307	1.1694	0.368059	1
ACAA1	-0.0838106	6.09052	0.727789	1
ACAA2	0.138478	6.17933	0.561243	1
ACACA	0.0386911	7.1506	0.865668	1
ACACB	0.550008	2.51702	0.0378963	1
ACAD10	-0.452883	5.26301	0.0872256	1
ACAD11	-0.722967	0.790485	0.00690491	1
ACAD8	-0.00156311	5.41894	0.995938	1
ACAD9	0.0327514	6.46686	0.886673	1
ACADM	-0.150437	6.72712	0.507784	1
ACADS	-0.272776	2.10725	0.296183	1
ACADSB	-0.268357	5.67256	0.290748	1
ACADVL	-0.375608	6.48153	0.0985206	1
ACAP1	0.2768	5.83502	0.261242	1
ACAP2	-0.0146822	6.41116	0.947137	1
ACAP3	0.0097598	6.44863	0.965593	1
ACAT1	0.337366	6.81782	0.130551	1
ACAT2	0.396952	5.92471	0.115927	1
ACBD3	-0.0821729	6.21309	0.726827	1
ACBD4	-0.154355	3.90275	0.581086	1
ACBD5	-0.0875691	4.92488	0.741112	1
ACBD6	0.059258	6.22731	0.796722	1
ACBD7	1.11559	-1.00207	0.000421101	1
ACD	0.122372	5.6145	0.633541	1
ACER2	-0.297046	0.0675807	0.317814	1
ACER3	-0.0968087	4.68405	0.733821	1
ACHE	-0.580159	3.83019	0.040688	1
ACIN1	0.151545	8.2052	0.507749	1
ACKR2	1.15756	-2.35585	0.01172	1
ACKR4	-0.147095	-1.13669	0.681275	1
ACLY	0.158882	8.87478	0.486159	1
ACMSD	-1.01981	-2.34424	0.0475341	1
ACO1	0.576419	5.06198	0.0292261	1
ACO2	-0.0485269	7.53689	0.831327	1
ACOT1	0.0653954	0.479549	0.955614	1
ACOT13	0.162488	4.94613	0.860937	1
ACOT2	0.0111847	4.53526	0.970658	1
ACOT7	0.095007	6.82679	0.671137	1
ACOT8	0.0968566	3.71468	0.733997	1
ACOT9	0.115915	4.74904	0.674778	1
ACOX1	-0.140874	4.98144	0.597858	1
ACOX3	0.149993	4.74903	0.588202	1
ACP2	-0.323579	3.59043	0.245652	1
ACP5	-0.39053	0.864091	0.152362	1
ACP6	-0.543016	3.21173	0.0475968	1
ACPT	0.486296	-1.80191	0.236462	1
ACRC	-0.284408	0.948348	0.300419	1
ACRV1	-0.475295	0.448719	0.078441	1
ACSBG1	-1.01833	-0.559954	0.00274327	1
ACSBG2	0.0994932	0.527527	0.731029	1
ACSF2	-0.268573	3.44421	0.343285	1
ACSF3	-0.0414427	5.4813	0.8758	1
ACSL1	-0.320885	6.59933	0.148902	1
ACSL3	0.203757	6.84584	0.361447	1
ACSL4	-0.036144	7.51156	0.873189	1
ACSL5	-0.0349393	6.42015	0.871971	1
ACSM3	0.526268	-0.201116	0.0790539	1
ACSM4	-0.096878	0.0532107	0.7603	1
ACSS1	-0.0755906	5.65268	0.76655	1
ACTA2	-0.770511	2.34538	0.00355524	1
ACTB	0.146662	13.3747	0.499311	1
ACTG1	0.32357	11.923	0.135341	1
ACTG1P17	-0.0874259	0.635916	0.771461	1
ACTG1P20	0.0204475	3.21909	0.942525	1
ACTG1P4	0.176071	-2.06648	0.744016	1
ACTL10	0.512043	1.85879	0.0655724	1
ACTL6A	0.175173	6.85504	0.430025	1
ACTN3	-0.228402	1.28083	0.416694	1
ACTN4	-0.113602	8.17069	0.622057	1
ACTR10	0.0377186	5.52265	0.885886	1
ACTR1A	0.139155	7.06407	0.543316	1
ACTR1B	0.103701	5.71274	0.679205	1
ACTR2	-0.0693236	9.6282	0.754245	1
ACTR3	0.112141	9.09895	0.613563	1
ACTR3B	0.66732	4.15956	0.0163744	1
ACTR3C	-0.389829	-0.036933	0.168488	1
ACTR5	0.432179	4.11533	0.126187	1
ACTR6	0.275202	5.57363	0.282676	1
ACTR8	0.158646	5.66668	0.532891	1
ACTRT3	-0.0130956	-0.681639	1	1
ACVR1	-0.283852	0.763505	0.272463	1
ACVR1B	0.371038	1.24924	0.181088	1
ACVR1C	-0.531971	-1.07411	0.119826	1
ACVR2A	-0.766676	3.07276	0.00481141	1
ACVR2B	0.0531792	3.95609	0.853602	1
ACVR2B-AS1	0.488353	-0.898007	0.122494	1
ACY1	-0.322963	-0.790799	0.306804	1
ACY3	-0.395546	2.91552	0.149038	1
ACYP1	-0.192206	4.52249	0.508905	1
ACYP2	-0.45668	1.6018	0.113233	1
ADAL	-0.63842	4.28055	0.0237125	1
ADAM10	-0.292179	7.31698	0.20723	1
ADAM11	0.745191	-1.3696	0.0368874	1
ADAM15	0.645283	4.82417	0.0168683	1
ADAM17	0.669254	4.89314	0.0128517	1
ADAM1A	-0.486334	3.21554	0.0747204	1
ADAM20P1	-0.174584	-1.87794	0.761876	1
ADAM22	-0.861421	5.59412	0.000920965	1
ADAM8	-0.192406	7.31701	0.405822	1
ADAM9	0.0563533	5.72268	0.821521	1
ADAMTS13	-0.879723	1.58107	0.00135226	1
ADAMTS6	-0.646357	1.35417	0.0176633	1
ADAMTS7	1.08278	0.741132	0.000100576	1
ADAMTSL4	-0.230012	-1.3846	0.547346	1
ADAMTSL4-AS1	-0.346857	-2.03218	0.450867	1
ADAMTSL5	0.074099	0.864138	0.783711	1
ADAR	0.536433	8.95672	0.0165774	1
ADARB1	-0.566228	3.68948	0.0496265	1
ADAT1	-0.328235	5.34772	0.208376	1
ADAT2	-0.0971807	4.26955	0.731774	1
ADAT3	0.338943	3.26829	0.224948	1
ADCK1	0.065315	3.25563	0.81103	1
ADCK2	0.197737	3.32239	0.470745	1
ADCK3	0.0686885	4.9783	0.796506	1
ADCK4	-0.179617	4.40196	0.534928	1
ADCK5	0.0721436	4.60439	0.806136	1
ADCY10P1	-0.620756	0.505101	0.0347497	1
ADCY5	-0.394863	-1.47093	0.321674	1
ADCY7	-0.303647	7.53818	0.184426	1
ADD1	0.0502555	6.93419	0.827706	1
ADD3	-0.899456	5.60735	0.000502549	1
ADGRB2	0.188198	-1.62958	0.670706	1
ADGRD1	-0.605803	4.60467	0.0351913	1
ADGRE5	-0.0412719	6.2582	0.855357	1
ADGRF3	0.242955	2.86281	0.363191	1
ADGRG1	-1.4733	-2.15124	0.00168645	1
ADGRG5	-0.855283	6.15752	0.000346083	1
ADGRL1	0.206293	2.08947	0.437343	1
ADH5	0.161695	6.6685	0.482083	1
ADHFE1	1.29355	-1.73614	0.00122561	1
ADIPOR1	-0.148728	6.52503	0.509423	1
ADIPOR2	0.156444	7.24883	0.4948	1
ADIRF	0.0117855	-1.0507	1	1
ADK	-0.137099	6.97065	0.559457	1
ADM5	-0.0376666	2.80028	0.891339	1
ADNP	-0.346895	7.54586	0.280529	1
ADNP2	0.585652	6.64881	0.0653761	1
ADNP-AS1	0.255403	1.19797	0.340473	1
ADO	0.0422248	6.72591	0.852478	1
ADORA2A	-0.655004	-0.910421	0.0438339	1
ADORA2A-AS1	0.400524	0.176609	0.154701	1
ADPGK	-0.223972	6.57736	0.317274	1
ADPGK-AS1	-0.401383	-0.32438	0.17492	1
ADPRH	-0.0230489	5.51197	0.930619	1
ADPRHL1	-0.0527004	0.813613	0.863206	1
ADPRHL2	0.375392	5.30559	0.152499	1
ADPRM	-0.377131	0.998129	0.145205	1
ADRBK1	-0.0302377	8.59151	0.895779	1
ADRBK2	-0.000409455	5.29638	0.999448	1
ADRM1	0.329796	7.3646	0.158407	1
ADSL	0.20747	7.58271	0.362672	1
ADSS	0.161636	6.80314	0.468266	1
AEBP2	-0.137676	5.32306	0.598187	1
AEN	-0.27536	6.7936	0.218386	1
AES	0.0899989	8.12881	0.697659	1
AFF1	-0.448339	6.38626	0.0486401	1
AFF4	-0.19471	5.72643	0.440822	1
AFG3L1P	-0.0584089	5.57095	0.817728	1
AFG3L2	0.209625	7.15599	0.352689	1
AFMID	0.156023	5.01814	0.560102	1
AFTPH	-0.184829	6.87376	0.407109	1
AGA	-0.283405	2.78112	0.288447	1
AGAP2	-0.151937	4.91202	0.572042	1
AGAP3	0.140675	6.53504	0.539203	1
AGAP4	-0.0409123	1.20372	0.885425	1
AGAP5	-0.315751	2.03281	0.253102	1
AGAP6	-0.223565	4.44241	0.439484	1
AGBL2	-0.582564	1.0215	0.0351598	1
AGBL3	-0.317918	2.05259	0.227266	1
AGBL5	0.982691	5.4626	0.000199328	1
AGER	-0.257565	3.75474	0.358916	1
AGFG1	-0.0716746	7.2072	0.753396	1
AGFG2	-0.0755392	5.08683	0.776088	1
AGGF1	-0.067307	6.26421	0.760827	1
AGK	-0.271244	5.6663	0.284011	1
AGL	-0.156058	5.72282	0.531517	1
AGMAT	-0.386826	4.05257	0.179511	1
AGO1	0.148963	6.06002	0.543949	1
AGO2	0.312505	4.6287	0.284405	1
AGO3	-0.0996153	4.12808	0.728463	1
AGO4	0.905628	2.75967	0.000802942	1
AGPAT1	-0.0481269	6.04958	0.842953	1
AGPAT2	0.540627	4.50654	0.0628779	1
AGPAT3	-0.207709	7.68114	0.369885	1
AGPAT5	-0.119171	7.56487	0.602335	1
AGPS	-0.0636908	6.64428	0.77558	1
AGRP	-0.148094	-1.2739	0.707011	1
AGTPBP1	0.178178	6.07317	0.460626	1
AGTRAP	0.049333	3.2974	0.861057	1
AHCTF1	0.0414879	6.36464	0.853461	1
AHCTF1P1	-0.00742163	4.67803	0.980307	1
AHCY	-0.0355092	8.27205	0.877603	1
AHCYL1	-0.0329861	7.27683	0.886884	1
AHCYL2	-0.595186	4.87636	0.0259162	1
AHDC1	0.735339	4.15759	0.00841377	1
AHI1	-0.108512	3.65465	0.697731	1
AHR	0.578351	6.42276	0.00802175	1
AHRR	-0.208921	6.72547	0.355692	1
AHSA1	0.244272	8.01862	0.28406	1
AHSA2	-0.156873	6.16517	0.508383	1
AICDA	0.780627	9.03295	0.000721605	1
AIDA	-0.134934	3.17494	0.627713	1
AIF1	0.156582	2.1412	0.568184	1
AIF1L	-0.0483288	-1.47358	0.936466	1
AIFM1	-0.028869	7.19305	0.898804	1
AIFM2	0.501266	5.23292	0.0591359	1
AIFM3	1.16333	-1.45828	0.00108257	1
AIG1	0.0081801	3.16707	0.978737	1
AIM1	-0.478897	6.22791	0.0375763	1
AIM2	0.988723	1.15404	0.000282159	1
AIMP1	0.0238422	6.79539	0.915764	1
AIMP2	0.125899	5.62367	0.624374	1
AIP	0.142015	6.35915	0.528994	1
AK1	-0.78147	1.52775	0.0105335	1
AK2	0.109725	8.20332	0.630772	1
AK3	-0.218548	5.36711	0.399244	1
AK6	0.166602	5.62881	0.515111	1
AK8	-0.260949	-2.0296	0.584652	1
AK9	-0.225139	1.16262	0.404822	1
AKAP10	-0.121633	4.12401	0.66567	1
AKAP11	0.0751251	7.6742	0.746707	1
AKAP13	-0.415889	7.38223	0.076219	1
AKAP1	0.16773	6.96752	0.476333	1
AKAP2	0.0516054	-0.869315	0.927094	1
AKAP3	-0.534899	1.36332	0.050495	1
AKAP5	0.526841	2.79716	0.0495736	1
AKAP7	0.651142	0.363699	0.0115838	1
AKAP8	0.142565	6.63014	0.522848	1
AKAP8L	-0.00348512	6.52547	0.988108	1
AKAP9	-0.370702	7.09651	0.104184	1
AKIRIN1	0.00472909	7.47814	0.983389	1
AKIRIN2	0.204696	6.41467	0.350166	1
AKNA	-0.0445195	8.20904	0.846631	1
AKR1A1	-0.0767276	7.48803	0.735683	1
AKR1B1	0.130327	6.89667	0.557926	1
AKR7A2	-0.3709	5.62267	0.152094	1
AKR7A2P1	-0.135233	0.269736	0.666799	1
AKR7A3	-0.571408	-1.28744	0.0914147	1
AKR7L	0.148136	-0.710486	0.684514	1
AKT1	0.225327	7.65947	0.327263	1
AKT1S1	-0.0326489	6.00694	0.895089	1
AKT2	-0.0039643	7.37871	0.986463	1
AKTIP	0.0545252	3.41722	0.846029	1
ALAD	-0.149484	5.42198	0.567431	1
ALAS1	0.0827082	6.46125	0.71465	1
ALCAM	-0.401655	6.61132	0.0734871	1
ALDH16A1	0.16443	5.85105	0.508683	1
ALDH18A1	0.129543	8.19183	0.573203	1
ALDH1A3	0.868779	0.331842	0.00113738	1
ALDH1B1	0.303852	6.0285	0.206976	1
ALDH2	-0.916542	0.684914	0.00596125	1
ALDH3A2	0.134481	4.52438	0.643597	1
ALDH3B1	-0.331624	0.255269	0.233367	1
ALDH4A1	0.0306871	5.33365	0.90689	1
ALDH5A1	0.425143	4.92114	0.10914	1
ALDH6A1	-0.463218	4.4869	0.111212	1
ALDH8A1	-0.845281	-1.9571	0.0470975	1
ALDH9A1	-0.334106	6.25927	0.139561	1
ALDOA	0.183557	10.5355	0.396266	1
ALDOC	0.650348	4.52326	0.0265452	1
ALG10	-0.051644	3.73273	0.857931	1
ALG10B	-0.400256	4.47344	0.16979	1
ALG11	-0.227067	3.02201	0.398202	1
ALG12	-0.117665	5.40015	0.653029	1
ALG13	-0.189003	5.24451	0.478248	1
ALG14	0.1386	3.4198	0.629949	1
ALG1	0.103836	4.09041	0.714153	1
ALG1L9P	0.325007	-1.71434	0.487773	1
ALG2	-0.0609567	6.85659	0.78673	1
ALG3	0.15368	5.90169	0.542917	1
ALG5	0.109764	5.37067	0.675834	1
ALG6	0.010341	4.64794	0.971927	1
ALG8	-0.112667	5.45195	0.669875	1
ALG9	-0.234151	3.79467	0.405067	1
ALKBH1	0.145332	4.51862	0.615592	1
ALKBH2	0.407797	4.6191	0.155877	1
ALKBH3	0.0736595	4.72987	0.794276	1
ALKBH3-AS1	-0.453416	-1.29784	0.182555	1
ALKBH4	0.119097	4.10053	0.673272	1
ALKBH5	-0.167854	6.14154	0.478481	1
ALKBH6	0.125373	4.62969	0.657525	1
ALKBH7	0.181348	4.95326	0.5063	1
ALKBH8	-0.0379151	4.78958	0.890328	1
ALMS1	0.125528	5.22791	0.643004	1
ALMS1-IT1	0.0231781	0.422661	0.95889	1
ALOX12	-0.297045	1.40646	0.277087	1
ALOX12-AS1	-0.427099	-0.500917	0.152876	1
ALOX15P1	-1.10258	-2.09575	0.0133319	1
ALOX5	0.629806	1.08898	0.0295276	1
ALOX5AP	0.109073	5.03772	0.682666	1
ALPK1	-0.627635	1.47445	0.0200425	1
ALPK2	-0.516872	6.66708	0.0245434	1
ALS2	-0.0054077	4.0568	0.986498	1
ALS2CR12	-0.639716	-1.30924	0.0638894	1
ALX3	0.22722	0.824956	0.403187	1
ALYREF	0.409482	8.00236	0.0755231	1
AMACR	-0.0774664	0.266743	0.789965	1
AMBRA1	-0.0889048	5.8599	0.71866	1
AMD1	0.217582	6.9608	0.348234	1
AMDHD1	0.401066	0.46417	0.14414	1
AMDHD2	0.255254	4.80071	0.349662	1
AMER1	0.27585	5.62482	0.28963	1
AMFR	0.0306508	6.46391	0.89248	1
AMH	-0.493196	2.01779	0.0603231	1
AMIGO1	-0.387383	-1.80687	0.33027	1
AMIGO3	-0.488089	3.9037	0.0846583	1
AMMECR1	0.0376315	6.13878	0.873968	1
AMMECR1L	0.0971281	5.48367	0.711062	1
AMN1	0.228564	1.99917	0.397155	1
AMN	-0.382772	-0.446736	0.241958	1
AMOT	0.101685	3.5332	0.714942	1
AMPD2	-0.266771	6.42137	0.217016	1
AMPD3	-0.676506	3.96051	0.0168683	1
AMPH	-0.652937	-1.08143	0.0462049	1
AMT	-0.575202	2.52973	0.0308473	1
AMY2B	-0.588614	2.54075	0.0292286	1
AMZ1	-0.430445	3.33828	0.126947	1
AMZ2	-0.259309	5.79183	0.298044	1
AMZ2P1	-0.430264	2.97773	0.106262	1
ANAPC10	0.100013	3.96858	0.731564	1
ANAPC11	0.272407	6.00653	0.28224	1
ANAPC13	0.0359951	5.70705	0.886372	1
ANAPC1	-0.0456855	6.45969	0.842111	1
ANAPC15	0.302237	3.30101	0.279887	1
ANAPC16	-0.210418	6.52818	0.353673	1
ANAPC2	0.0356434	7.1644	0.875474	1
ANAPC4	0.0293089	5.65738	0.908367	1
ANAPC5	0.0845454	7.78469	0.714895	1
ANAPC7	-0.100102	7.05613	0.664142	1
ANG	0.593321	-0.561807	0.0453046	1
ANGEL1	-0.562241	5.55334	0.0292088	1
ANGEL2	-0.168892	5.19192	0.521788	1
ANGPT2	-0.110585	-1.73603	0.853634	1
ANGPTL2	0.464037	0.864381	0.077454	1
ANGPTL6	-0.107067	3.44908	0.702123	1
ANK1	0.487242	0.4868	0.0640583	1
ANK2	-0.581494	3.18617	0.0323683	1
ANKAR	0.136031	1.50053	0.628624	1
ANKDD1A	-0.297291	3.51846	0.282817	1
ANKDD1B	0.220667	0.623036	0.467175	1
ANKEF1	-0.43709	1.72641	0.105971	1
ANKFY1	-0.0211323	5.40461	0.935873	1
ANKH	0.0963328	5.46558	0.713348	1
ANKHD1	0.14051	3.66098	0.626871	1
ANKHD1-EIF4EBP3	-0.412302	-0.140244	0.173014	1
ANKIB1	-0.322245	6.839	0.150443	1
ANKLE1	0.777624	5.72217	0.00210408	1
ANKLE2	0.0570056	7.36032	0.807945	1
ANKMY1	-0.058776	3.73212	0.836907	1
ANKMY2	-0.207135	0.380208	0.437484	1
ANKRA2	-0.701208	3.51621	0.0123447	1
ANKRD10	-0.173848	7.44728	0.440692	1
ANKRD1	-1.17824	6.48266	0.554805	1
ANKRD11	1.41489	6.79309	0.368668	1
ANKRD12	-0.0158123	7.03761	0.946637	1
ANKRD13A	-0.655272	6.83022	0.105081	1
ANKRD13B	0.497981	4.95435	0.0863788	1
ANKRD13C	-0.0348804	5.46455	0.89511	1
ANKRD13D	-0.335156	4.94612	0.734046	1
ANKRD16	0.111684	2.71904	0.675094	1
ANKRD17	-0.135686	7.8487	0.557698	1
ANKRD19P	0.00638914	1.14031	1	1
ANKRD2	-0.654724	-1.47301	0.451273	1
ANKRD22	-1.62525	-1.83617	9.40186e-05	1
ANKRD23	0.10921	3.26952	0.692578	1
ANKRD26	-0.135071	5.84388	0.585633	1
ANKRD27	0.105637	7.06503	0.645673	1
ANKRD28	-0.21106	6.48862	0.349499	1
ANKRD31	-0.0679601	-0.654052	0.885046	1
ANKRD33B	-0.135343	7.30369	0.564972	1
ANKRD34A	-0.321867	1.13533	0.236686	1
ANKRD36	0.0481565	2.39547	0.860136	1
ANKRD36B	0.0440464	1.47247	0.880328	1
ANKRD36BP1	-0.159805	3.17272	0.575861	1
ANKRD36C	-0.0224447	2.78722	0.935978	1
ANKRD37	-0.25309	2.85905	0.350002	1
ANKRD39	0.575835	3.82126	0.0392594	1
ANKRD40	0.130341	6.30051	0.559577	1
ANKRD42	0.246368	3.41717	0.381668	1
ANKRD44	0.168983	5.51852	0.520975	1
ANKRD44-IT1	0.531836	-1.71481	0.197893	1
ANKRD46	0.0634078	4.40931	0.827087	1
ANKRD49	-0.177718	4.53958	0.545081	1
ANKRD52	-0.101547	7.45907	0.65772	1
ANKRD53	-0.161279	-2.20832	0.806366	1
ANKRD54	0.101107	5.02371	0.705454	1
ANKRD61	-0.246361	0.964108	0.345163	1
ANKRD6	0.704963	1.85707	0.622561	1
ANKRD65	-0.429408	0.385122	0.747713	1
ANKRD9	0.492755	3.3043	0.0728731	1
ANKS1A	-0.0132372	4.70982	0.963859	1
ANKS3	0.240269	3.85606	0.397635	1
ANKS6	0.749708	5.59784	0.00384753	1
ANKZF1	0.119366	5.6705	0.636361	1
ANLN	0.00820676	6.91853	0.971951	1
ANO3	-1.26716	-1.2629	0.000603073	1
ANO6	-0.544732	6.29288	0.0148351	1
ANO8	-0.326454	4.172	0.24635	1
ANP32A	0.275572	8.68955	0.235283	1
ANP32A-IT1	-0.415424	0.33769	0.11563	1
ANP32AP1	0.308861	4.70182	0.279	1
ANP32B	0.261096	9.76209	0.236428	1
ANP32C	0.379938	3.01572	0.158569	1
ANP32D	0.0267623	-1.64308	1	1
ANP32E	0.112524	8.11789	0.621352	1
ANTXR2	0.540369	0.302991	0.0434051	1
ANTXRLP1	-0.245289	-0.983445	0.459706	1
ANXA11	0.199893	6.28884	0.366936	1
ANXA2	0.533774	6.1496	0.0270399	1
ANXA2P1	0.653373	-0.0278059	0.0287772	1
ANXA2P2	0.484515	5.21431	0.0712062	1
ANXA2R	0.809343	-0.250777	0.00782813	1
ANXA3	-0.236467	-1.81008	0.571428	1
ANXA4	-0.0728997	4.66822	0.797555	1
ANXA5	-0.565446	7.4991	0.0128353	1
ANXA6	0.144496	9.25046	0.511269	1
ANXA7	-0.007075	7.59807	0.975732	1
ANXA9	-0.123876	0.768483	0.672661	1
AOC2	0.210814	2.22315	0.418882	1
AOC3	0.732203	1.20005	0.00747958	1
AP1AR	-0.122304	5.53485	0.636838	1
AP1B1	0.163873	7.91432	0.472782	1
AP1G1	-0.223376	7.25295	0.332127	1
AP1G2	-0.390712	5.47276	0.135893	1
AP1M1	0.00031881	6.40693	0.999209	1
AP1S1	0.0385508	6.74	0.86555	1
AP1S2	-0.146096	4.96603	0.584351	1
AP1S3	0.0774791	5.84858	0.75468	1
AP2A1	-0.00871949	7.26423	0.969963	1
AP2A2	-0.148843	6.28564	0.504809	1
AP2B1	-0.0715913	7.54245	0.754305	1
AP2M1	0.0311587	8.28105	0.892267	1
AP2S1	0.126534	6.33249	0.57734	1
AP3B1	-0.104883	6.57195	0.638854	1
AP3D1	0.0989848	8.74304	0.662555	1
AP3M1	-0.255124	7.31172	0.274506	1
AP3M2	-0.347872	6.09175	0.1492	1
AP3S1	0.336961	4.80104	0.21798	1
AP3S2	0.344439	-1.59234	0.421714	1
AP4B1	0.187595	5.07334	0.479058	1
AP4B1-AS1	-0.308177	0.457763	0.28748	1
AP4E1	0.118285	5.59149	0.650263	1
AP4M1	-0.0847065	3.95811	0.76414	1
AP4S1	-0.44271	3.60465	0.109311	1
AP5B1	-0.122952	5.78562	0.621202	1
AP5M1	-0.149097	6.38185	0.497384	1
AP5S1	-0.278316	3.48756	0.316314	1
AP5Z1	0.0932075	6.69103	0.680449	1
APAF1	-0.00936047	5.31273	0.972326	1
APBA3	-0.0699867	4.70929	0.804712	1
APBB1	0.701713	-0.513052	0.0130832	1
APBB1IP	-0.0471928	4.44299	0.871131	1
APBB2	-0.336905	4.23881	0.235918	1
APBB3	-0.0511491	3.78018	0.858226	1
APC2	-0.742181	4.58345	0.335447	1
APC	0.966211	4.77708	0.219822	1
APEH	0.190673	7.73626	0.411207	1
APEX1	0.158849	8.62288	0.490762	1
APEX2	-0.100894	5.72004	0.685974	1
APH1A	0.016981	7.9336	0.940797	1
APH1B	-0.424438	3.94075	0.130431	1
API5	0.0596625	7.97509	0.795791	1
APIP	0.17361	5.53135	0.503529	1
APITD1	-0.021019	3.07523	0.941629	1
APLF	-0.211626	2.4956	0.43012	1
APLP1	0.0172445	-1.26016	1	1
APLP2	-0.694668	5.00361	0.00952142	1
APMAP	0.0473681	6.21151	0.839888	1
APOA1BP	0.0136052	6.18629	0.953987	1
APOBEC2	-0.102594	-0.178872	0.768523	1
APOBEC3B	0.153286	3.06525	0.570894	1
APOBEC3C	-0.0986082	6.33986	0.65601	1
APOBEC3D	-0.262639	4.39396	0.367712	1
APOBEC3F	-0.529492	4.03038	0.0663905	1
APOBEC3G	-0.004216	5.95884	0.987185	1
APOBEC3H	-0.776059	-0.251307	0.00592929	1
APOBR	0.895446	2.75523	0.00247244	1
APOE	0.585855	-1.95585	0.188339	1
APOL2	-0.0589485	5.11329	0.824841	1
APOL3	-0.977956	3.89193	0.000618993	1
APOLD1	-0.851894	2.89722	0.00163497	1
APOM	-0.0602124	0.894778	0.846269	1
APOO	-0.0232315	3.88668	0.935625	1
APOOL	-0.0846595	5.12153	0.752341	1
APOOP5	-0.251049	-0.759071	0.450232	1
APOPT1	0.409325	4.9152	0.126215	1
APP	-0.732042	7.24009	0.00146382	1
APPBP2	-0.181654	5.76337	0.471493	1
APPL1	0.105009	6.12571	0.658488	1
APPL2	-0.0505357	4.12724	0.85957	1
APRT	0.522267	7.49437	0.0212525	1
APTR	0.142485	3.97542	0.617976	1
APTX	-0.191687	6.22443	0.403139	1
AQP3	-0.892509	-0.578956	0.00337474	1
AQR	-0.0958654	6.89818	0.668512	1
ARAF	-0.00603793	6.26684	0.978604	1
ARAP1	-0.207728	7.15996	0.362579	1
ARAP2	-0.0838022	5.78241	0.739073	1
ARCN1	-0.0881158	8.17628	0.703365	1
AREL1	-0.102561	6.49066	0.650716	1
ARF1	-0.0191734	9.0374	0.931021	1
ARF3	-0.381007	7.05026	0.101343	1
ARF4	-0.131173	7.35391	0.58572	1
ARF4-AS1	-0.32976	0.25718	0.253467	1
ARF5	0.211576	6.69069	0.352825	1
ARF6	-0.134448	7.90176	0.555147	1
ARFGAP1	0.0718596	7.06501	0.75354	1
ARFGAP2	0.124192	7.12409	0.583969	1
ARFGAP3	-0.430334	6.28739	0.0535893	1
ARFGEF1	-0.178847	6.43088	0.414192	1
ARFGEF2	-0.169929	7.03632	0.463796	1
ARFIP1	0.0298342	5.12705	0.910715	1
ARFIP2	-0.0292844	6.26285	0.897235	1
ARFRP1	-0.160217	4.98359	0.550445	1
ARG2	0.0137143	3.52174	0.96297	1
ARGFXP2	-0.173035	-1.43868	0.705792	1
ARGLU1	-0.277286	8.27756	0.228509	1
ARHGAP10	-0.304126	5.81009	0.225346	1
ARHGAP11A	0.129656	7.41085	0.576942	1
ARHGAP11B	-0.275509	3.78055	0.328143	1
ARHGAP12	-0.175901	4.53141	0.548302	1
ARHGAP1	-0.0700753	5.81936	0.777366	1
ARHGAP15	-0.126496	5.7072	0.612264	1
ARHGAP17	0.289736	7.9039	0.203108	1
ARHGAP18	-0.544591	4.32007	0.0575645	1
ARHGAP19	-0.0331674	6.89357	0.881617	1
ARHGAP21	-0.155552	6.00691	0.532813	1
ARHGAP23	-0.874211	6.07937	0.000335153	1
ARHGAP24	0.52727	3.43257	0.0591326	1
ARHGAP27	-0.112099	5.56351	0.657783	1
ARHGAP30	0.154797	8.41556	0.502114	1
ARHGAP31	0.0337191	6.16401	0.887807	1
ARHGAP31-AS1	0.241438	-0.00993064	0.39114	1
ARHGAP33	-0.215297	5.01328	0.429627	1
ARHGAP35	-0.0134258	7.00398	0.954331	1
ARHGAP44	0.801447	-1.96574	0.0530557	1
ARHGAP4	1.46853	6.89072	0.27921	1
ARHGAP5	-0.942651	3.8871	0.000813947	1
ARHGAP6	-0.380351	5.98743	0.13228	1
ARHGAP9	0.547747	5.96479	0.0328205	1
ARHGDIA	0.394841	9.30544	0.0718371	1
ARHGDIB	0.13677	8.22679	0.552205	1
ARHGEF10	0.15319	-1.21714	0.711951	1
ARHGEF12	0.729994	6.47478	0.36096	1
ARHGEF18	1.59869	5.52639	0.17874	1
ARHGEF25	-0.405183	1.0661	0.126742	1
ARHGEF2	0.566617	6.69329	0.229381	1
ARHGEF34P	-0.422611	-1.91197	0.314693	1
ARHGEF35	-2.04573	1.3954	0.00308029	1
ARHGEF3	0.673742	3.2668	0.215154	1
ARHGEF37	0.140323	0.292649	0.643962	1
ARHGEF38	-0.344236	-1.32541	0.370924	1
ARHGEF39	-0.0401453	4.33913	0.889159	1
ARHGEF5	-0.411834	2.33696	0.117784	1
ARHGEF6	-1.26027	-1.12179	0.00013969	1
ARHGEF7	0.0507601	7.78775	0.827168	1
ARHGEF9	-0.546076	5.32881	0.0396765	1
ARID1A	-0.117163	8.22903	0.614728	1
ARID1B	-0.001723	6.77894	0.994274	1
ARID2	-0.0650423	5.64647	0.799393	1
ARID3A	0.172848	5.97348	0.493974	1
ARID3B	-0.425895	5.80337	0.0860313	1
ARID4A	-0.0780727	5.5001	0.765576	1
ARID4B	-0.409107	6.28156	0.0653841	1
ARID5A	0.0425915	7.19875	0.853848	1
ARID5B	0.122617	5.67497	0.631772	1
ARIH1	-0.185483	6.94246	0.424587	1
ARIH2	-0.138736	6.61557	0.534325	1
ARIH2OS	0.146416	-0.327923	0.641588	1
ARL10	0.333516	1.66922	0.249983	1
ARL11	0.550397	1.96559	0.0381039	1
ARL1	0.0241922	5.58467	0.986946	1
ARL13B	-1.24582	4.9732	0.0503296	1
ARL14EP	-0.202489	5.34073	0.439234	1
ARL15	0.0109049	2.00867	0.972718	1
ARL16	0.15819	5.23731	0.554286	1
ARL17A	-0.345756	1.28011	0.203377	1
ARL2	0.210638	4.63963	0.460288	1
ARL2BP	0.188988	5.54148	0.469231	1
ARL3	-0.0776487	4.86546	0.773681	1
ARL4A	0.387219	3.76959	0.170695	1
ARL4C	0.0604521	6.01332	0.8064	1
ARL4D	0.603129	1.2015	0.0282489	1
ARL5A	-0.256123	6.88968	0.248319	1
ARL5B	0.06125	5.03568	0.820011	1
ARL6	-0.197168	2.2882	0.457366	1
ARL6IP1	-0.115271	8.02199	0.612831	1
ARL6IP4	0.172538	7.65614	0.45859	1
ARL6IP5	-0.320467	7.88304	0.163092	1
ARL6IP6	-0.100093	5.54922	0.696885	1
ARL8A	-0.144203	4.41951	0.618624	1
ARL8B	-0.158553	6.58823	0.478512	1
ARMC10	0.141975	4.99425	0.595993	1
ARMC12	-0.734886	-1.03139	0.0256627	1
ARMC1	0.0953439	6.45428	0.670586	1
ARMC2	-0.356345	-1.64682	0.378297	1
ARMC5	0.301279	5.0397	0.264318	1
ARMC6	0.237678	6.60649	0.284816	1
ARMC7	0.00152854	4.23495	0.99696	1
ARMC8	-0.0683838	5.97237	0.785688	1
ARMC9	0.12598	4.61009	0.660585	1
ARMCX3	-0.290095	6.17485	0.224076	1
ARMCX6	-0.33012	3.34351	0.234574	1
ARMT1	0.048611	4.7856	0.860238	1
ARNT	-0.116617	6.14902	0.622954	1
ARNTL	0.135507	4.90835	0.608823	1
ARNTL2	0.0726243	6.62519	0.744738	1
ARPC1A	-0.146973	7.00932	0.524543	1
ARPC1B	0.115515	8.71182	0.619274	1
ARPC2	0.00995131	8.79898	0.965154	1
ARPC3	0.126053	7.00797	0.585564	1
ARPC4	0.162216	7.59523	0.482283	1
ARPC5	-0.0099391	8.44889	0.96582	1
ARPC5L	0.145499	7.99232	0.522118	1
ARPP19	-0.135227	7.76776	0.560469	1
ARR3	-0.882744	-0.625988	0.00846456	1
ARRB2	-0.100387	4.05476	0.728325	1
ARRDC1	0.242967	5.15507	0.360121	1
ARRDC1-AS1	-0.0471658	5.69183	0.850911	1
ARRDC2	0.399546	3.87533	0.153834	1
ARRDC3	-0.326909	4.41478	0.25931	1
ARRDC3-AS1	-0.348248	1.50215	0.204199	1
ARSA	-0.199135	5.00064	0.457465	1
ARSB	0.143823	3.80256	0.605522	1
ARSG	-0.0886205	1.68644	0.73965	1
ARSK	-0.14587	3.80494	0.600609	1
ARTN	-0.571958	0.0891927	0.0510942	1
ARV1	0.141353	4.34317	0.620401	1
ASAH1	0.0495454	5.47699	0.851041	1
ASAP1	-0.443315	5.67243	0.082989	1
ASAP1-IT2	-0.720491	-2.13565	0.159072	1
ASAP2	-0.0560042	-2.12292	1	1
ASB12	-1.66682	5.12882	0.192557	1
ASB14	0.0584608	0.0473895	0.848671	1
ASB16	-0.178706	2.96892	0.51838	1
ASB16-AS1	-0.523235	4.25745	0.0616994	1
ASB3	-0.0955301	0.981923	0.728798	1
ASB6	0.153556	6.19994	0.513698	1
ASB7	-0.0827037	4.4108	0.77593	1
ASB8	-0.161848	4.36121	0.574409	1
ASCC1	-0.213383	5.14145	0.421572	1
ASCC2	-0.0101257	6.33596	0.963848	1
ASCC3	-0.390681	6.60371	0.0808507	1
ASCL1	0.850477	6.17899	0.000502883	1
ASF1A	-0.172967	4.52003	0.554982	1
ASF1B	-0.231028	7.43234	0.314429	1
ASH1L	-0.183429	6.30749	0.42167	1
ASH1L-AS1	0.0384696	2.89525	0.889732	1
ASH2L	0.0705928	5.66317	0.780489	1
ASIC1	0.710658	-1.05874	0.0269058	1
ASL	0.438441	5.41626	0.0936567	1
ASNA1	0.385913	6.29253	0.0842476	1
ASNS	-0.777426	6.65088	0.000600107	1
ASNSD1	0.0999244	6.46052	0.659071	1
ASPHD2	-0.0281786	4.02746	0.92366	1
ASPM	-0.0142316	7.50794	0.950587	1
ASPRV1	0.00812543	-1.47378	1	1
ASPSCR1	0.148841	5.25414	0.580072	1
ASRGL1	0.00237646	4.38584	0.994639	1
ASTE1	0.286605	3.26878	0.29271	1
ASTN2	-0.519092	4.11157	0.0664683	1
ASUN	0.409213	6.9129	0.076914	1
ASXL1	-0.088342	7.77326	0.703513	1
ASXL2	0.997762	4.82092	0.000349291	1
ATAD1	-0.120864	5.48672	0.644951	1
ATAD2	-0.129123	7.95961	0.573831	1
ATAD2B	0.982561	5.13485	0.000262586	1
ATAD3A	0.245358	7.22353	0.285908	1
ATAD3B	0.42839	6.85837	0.0569447	1
ATAD5	0.00311526	5.86745	0.990593	1
ATAT1	-0.184896	3.58478	0.506347	1
ATE1	0.0715805	5.19852	0.789048	1
ATE1-AS1	-0.273511	-0.476165	0.331369	1
ATF1	0.190061	3.92181	0.498012	1
ATF2	-0.360796	6.2023	0.125744	1
ATF3	-0.713732	3.76969	0.011283	1
ATF4	-0.162498	8.66282	0.482422	1
ATF6	-0.174154	6.13157	0.462213	1
ATF6B	-0.282658	6.95097	0.222635	1
ATF7	-0.0187846	4.16301	0.947123	1
ATF7IP2	-0.45733	4.32825	0.107833	1
ATF7IP	-0.0117423	6.23497	0.959782	1
ATG101	0.408309	4.48862	0.165067	1
ATG10	-0.300909	2.94228	0.262723	1
ATG12	-0.039329	5.44528	0.882028	1
ATG13	-0.118194	5.92721	0.63432	1
ATG14	-0.139199	4.50686	0.631895	1
ATG16L1	0.267473	5.38706	0.299426	1
ATG16L2	-0.194941	5.28104	0.471699	1
ATG2A	-0.200071	5.05119	0.451364	1
ATG2B	-0.198798	6.04936	0.417852	1
ATG3	0.17434	6.71459	0.440216	1
ATG4A	-0.13272	4.37473	0.644049	1
ATG4B	0.0517187	6.48473	0.820886	1
ATG4C	0.157737	4.27273	0.582307	1
ATG4D	-0.0269657	5.0407	0.919669	1
ATG5	0.144051	5.00729	0.59068	1
ATG7	0.127129	4.55738	0.662154	1
ATG9A	0.0148111	5.98079	0.953443	1
ATHL1	0.121592	5.42965	0.644225	1
ATIC	0.122233	8.53287	0.592886	1
ATL1	-0.376343	0.169759	0.181338	1
ATL2	0.684152	6.07416	0.00470731	1
ATL3	-0.608142	6.00225	0.0140791	1
ATM	0.20207	6.42782	0.365389	1
ATMIN	0.0926138	5.79169	0.70924	1
ATN1	-0.0499324	6.93554	0.831185	1
ATOX1	-0.299732	5.60928	0.247628	1
ATP10D	-0.465557	5.68162	0.0693567	1
ATP11A	0.107991	6.37098	0.639524	1
ATP11B	-0.291925	6.49552	0.197475	1
ATP11C	0.521179	4.67791	0.0677416	1
ATP13A1	-0.00365253	7.08347	0.987386	1
ATP13A2	0.17966	4.11895	0.524664	1
ATP13A3	-0.126331	8.20944	0.582221	1
ATP13A4	-0.359809	0.786615	0.193715	1
ATP1A1	0.08595	9.25494	0.693599	1
ATP1A1-AS1	-0.229342	1.27219	0.404085	1
ATP1A3	0.00219282	2.10468	1	1
ATP1B1	-0.374781	2.31815	0.154656	1
ATP1B3	0.19112	7.06814	0.4059	1
ATP2A1	-0.0683668	1.28018	0.808378	1
ATP2A1-AS1	0.316143	2.49039	0.243901	1
ATP2A2	0.0353905	9.4445	0.873026	1
ATP2A3	-0.336864	6.03173	0.162795	1
ATP2B1	0.238112	7.45493	0.288752	1
ATP2B4	0.798748	0.221984	0.0040523	1
ATP2C1	-0.209349	7.66423	0.363104	1
ATP2C2	0.591084	-2.08487	0.197696	1
ATP4A	-1.82062	-2.19188	0.000132636	1
ATP5A1	0.122969	9.78265	0.572301	1
ATP5B	0.0541365	10.4852	0.80178	1
ATP5C1	0.134292	7.88643	0.558294	1
ATP5D	0.0342692	7.02936	0.883141	1
ATP5E	0.825152	-0.557991	0.0107479	1
ATP5EP2	0.132721	2.76002	0.628177	1
ATP5F1	0.203805	8.15883	0.38059	1
ATP5G1	0.051347	7.59359	0.824838	1
ATP5G2	0.040248	6.61794	0.85968	1
ATP5G3	0.222099	9.00126	0.332168	1
ATP5H	-0.001709	7.27163	0.994398	1
ATP5I	0.327217	6.55076	0.159758	1
ATP5J2	0.103499	7.42089	0.662675	1
ATP5J	0.154832	7.17027	0.504506	1
ATP5L	0.18491	8.13693	0.425843	1
ATP5L2	0.131234	-0.589906	0.706223	1
ATP5O	0.0439007	8.03794	0.849702	1
ATP5S	-0.105445	3.69299	0.708965	1
ATP5SL	0.188699	5.94338	0.450258	1
ATP6AP1	-0.112556	5.95447	0.655888	1
ATP6AP1L	-0.656308	3.1741	0.0165555	1
ATP6AP2	-0.301169	6.58254	0.181479	1
ATP6V0A1	-0.523316	6.42869	0.0195484	1
ATP6V0A2	0.0977539	6.10054	0.684065	1
ATP6V0B	0.18573	7.12724	0.414832	1
ATP6V0C	0.120699	7.23196	0.598404	1
ATP6V0D1	0.0952806	6.03475	0.692412	1
ATP6V0E1	0.131356	5.77388	0.602466	1
ATP6V0E2	0.110767	4.66038	0.696523	1
ATP6V0E2-AS1	0.114745	0.50073	0.660042	1
ATP6V1A	-0.144813	6.61888	0.518114	1
ATP6V1B2	0.142414	6.62609	0.52193	1
ATP6V1C1	0.220451	5.30326	0.398532	1
ATP6V1C2	0.943266	2.33404	0.00040318	1
ATP6V1D	-0.0609698	4.61328	0.832462	1
ATP6V1E1	0.149357	6.06783	0.538223	1
ATP6V1E2	0.093366	0.703423	0.754029	1
ATP6V1F	0.00759045	6.47813	0.97386	1
ATP6V1G1	-0.202862	5.98852	0.418733	1
ATP6V1G2	-0.2325	1.16499	0.403388	1
ATP6V1H	0.101302	4.99462	0.705206	1
ATP7A	-0.548315	4.17423	0.0497079	1
ATP7B	-0.292951	-0.243085	0.340696	1
ATP8A1	-0.775859	7.27112	0.000820812	1
ATP8B2	-0.618836	6.26822	0.00633839	1
ATP8B3	-0.210212	0.100302	0.444972	1
ATP8B5P	-0.139969	-0.59012	0.679167	1
ATP9B	-0.062183	4.61209	0.829111	1
ATPAF1	0.0175849	6.28698	0.937391	1
ATPAF2	0.102325	3.31966	0.71053	1
ATPIF1	0.104657	7.68034	0.654117	1
ATR	-0.17539	6.56081	0.435054	1
ATRIP	0.191136	5.11304	0.469417	1
ATRN	-0.234731	5.21925	0.383758	1
ATRX	-0.122517	7.66507	0.593982	1
ATXN10	0.0189609	7.08613	0.933465	1
ATXN1	0.757917	5.07104	0.00428179	1
ATXN1L	0.127372	5.9658	0.616279	1
ATXN2	-0.134894	5.77034	0.594007	1
ATXN2L	-0.120444	8.63599	0.603907	1
ATXN3	0.111816	4.07354	0.692926	1
ATXN7	-0.098319	5.34905	0.707113	1
ATXN7L1	-0.951249	-1.49734	0.00932278	1
ATXN7L2	0.0445026	3.93905	0.874507	1
ATXN7L3	0.177263	6.8695	0.425336	1
ATXN7L3B	-0.177189	7.12597	0.434147	1
AUH	0.122068	2.89358	0.649983	1
AUNIP	-0.0724455	3.90944	0.795458	1
AUP1	0.113584	7.64143	0.620286	1
AURKA	0.151883	7.07862	0.502221	1
AURKAIP1	0.515951	7.54012	0.0258939	1
AURKAPS1	-0.0731608	1.65932	0.796249	1
AURKB	0.238245	6.22153	0.31059	1
AURKC	0.608818	-1.00848	0.0576656	1
AUTS2	-0.147891	8.19528	0.523906	1
AVEN	0.277303	4.75045	0.314141	1
AVIL	-0.228688	1.19051	0.41879	1
AVL9	-0.236279	6.94992	0.307821	1
AVPI1	0.915868	0.489589	0.000588845	1
AVPR2	-0.351282	0.0667572	0.281448	1
AXIN1	0.341418	5.48561	0.194439	1
AZI2	-0.0922998	5.07929	0.728204	1
AZIN1	-0.114384	8.0539	0.617121	1
AZIN1-AS1	0.698311	-0.449516	0.0141924	1
AZIN2	-0.231428	-1.612	0.556972	1
B2M	-0.236349	10.7509	0.279311	1
B3GALNT1	0.852053	2.25166	0.00114714	1
B3GALNT2	-0.0128076	5.23156	0.962259	1
B3GALT4	0.181012	0.648235	0.504927	1
B3GALT6	0.359856	5.94692	0.155373	1
B3GAT3	-0.218936	5.30376	0.404102	1
B3GLCT	0.612866	2.23588	0.0214219	1
B3GNT2	-0.518268	6.85327	0.0207149	1
B3GNT7	-0.156754	3.88351	0.576022	1
B3GNT8	-0.0636697	-1.85541	0.92316	1
B3GNT9	-0.249705	1.22474	0.367588	1
B3GNTL1	-0.0248651	2.50435	0.931834	1
B4GALNT1	0.314764	1.06251	0.258724	1
B4GALT1	-0.535262	7.82249	0.0210481	1
B4GALT1-AS1	0.163522	-0.64748	0.593678	1
B4GALT2	0.112388	6.28982	0.612535	1
B4GALT3	-0.115371	5.72811	0.64361	1
B4GALT4	-0.215468	3.77356	0.445828	1
B4GALT5	0.0985679	5.91309	0.696741	1
B4GALT6	-0.363956	6.644	0.104814	1
B4GALT7	0.157268	4.66982	0.579122	1
B4GAT1	-0.233303	3.93112	0.403355	1
B9D1	-0.274312	1.76606	0.345882	1
B9D2	0.0739772	2.05033	0.78391	1
BAAT	-0.177861	-2.02847	0.75235	1
BABAM1	0.149742	6.90809	0.519815	1
BACE1	-0.460224	2.63245	0.0854235	1
BACE1-AS	0.0991284	0.0234113	0.746929	1
BACH1	-0.468441	5.02611	0.0809914	1
BAD	0.264995	4.4046	0.364122	1
BAG1	0.334943	7.15921	0.14261	1
BAG2	0.300568	5.89497	0.231013	1
BAG3	0.813979	4.42547	0.00522518	1
BAG4	0.157849	5.52652	0.545002	1
BAG5	-0.0221032	6.54775	0.922999	1
BAG6	0.139255	7.83484	0.542589	1
BAHCC1	0.346746	-2.02518	0.442528	1
BAHD1	0.179971	5.63736	0.480627	1
BAIAP2-AS1	0.190507	1.58232	0.4918	1
BAIAP2L1	-0.594752	7.39822	0.0105393	1
[truncated: 11,906 more rows]
