# Supplementary material for: RNA editing contributes to epitranscriptome diversity in chronic lymphocytic leukemia
Source: Leukemia. 2020 Jul 30;35(4):1053–63. doi: 10.1038/s41375-020-0995-6 (PMC8024191; doi:10.1038/s41375-020-0995-6)
Supplement: Supplementary file 23 — Table S11 [file 41375_2020_995_MOESM23_ESM.xlsx]

## Sheet: Sheet1
Gene ontology pathways
	Term	Ont	N	Up	Down	P,Up	P,Down	P,Up,adj	P,Down,adj
GO:0005886	plasma membrane	CC	2642	275	264	5.45304e-17	5.55635e-19	1.08308e-12	1.1036e-14
GO:0071944	cell periphery	CC	2694	278	265	1.09605e-16	4.11216e-18	2.17687e-12	8.16717e-14
GO:0004888	transmembrane signaling receptor activity	MF	334	49	65	1.02795e-07	2.50623e-17	0.00203996	4.97738e-13
GO:0060089	molecular transducer activity	MF	481	60	78	1.27308e-06	8.12768e-16	0.0252387	1.61408e-11
GO:0007155	cell adhesion	BP	763	84	105	2.00756e-06	8.22846e-16	0.0397958	1.63401e-11
GO:0031224	intrinsic component of membrane	CC	2525	202	245	0.0012368	8.71497e-16	1	1.73053e-11
GO:0022610	biological adhesion	BP	766	84	105	2.35038e-06	1.08045e-15	0.0465846	2.14534e-11
GO:0038023	signaling receptor activity	MF	450	59	74	2.93727e-07	2.20108e-15	0.00582697	4.37024e-11
GO:0044459	plasma membrane part	CC	1269	154	147	1.73722e-14	3.31335e-15	3.45012e-10	6.57833e-11
GO:0016021	integral component of membrane	CC	2464	195	236	0.0025748	1.80265e-14	1	3.57879e-10
GO:0007186	G protein-coupled receptor signaling pathway	BP	406	54	67	5.99022e-07	4.23472e-14	0.0118786	8.40676e-10
GO:0009986	cell surface	CC	352	41	61	0.000276606	6.59289e-14	1	1.30875e-09
GO:0044425	membrane part	CC	3438	282	299	1.0754e-05	4.04145e-13	0.212962	8.02229e-09
GO:0003008	system process	BP	858	88	106	1.93559e-05	8.24714e-13	0.383228	1.63697e-08
GO:0004930	G protein-coupled receptor activity	MF	135	21	33	0.000201864	3.28968e-12	1	6.52935e-08
GO:0032501	multicellular organismal process	BP	4016	355	333	1.77491e-11	5.07834e-12	3.52479e-07	1.0079e-07
GO:0005887	integral component of plasma membrane	CC	557	68	76	5.45856e-07	1.73965e-11	0.0108254	3.45251e-07
GO:0097060	synaptic membrane	CC	202	21	40	0.0260706	2.25625e-11	1	4.47754e-07
GO:0031226	intrinsic component of plasma membrane	CC	593	73	79	1.47292e-07	2.26686e-11	0.00292271	4.49836e-07
GO:0043062	extracellular structure organization	BP	201	26	39	0.000759276	7.66785e-11	1	1.52153e-06
GO:0099240	intrinsic component of synaptic membrane	CC	63	7	20	0.120539	4.22558e-10	1	8.38439e-06
GO:0045211	postsynaptic membrane	CC	152	12	32	0.303372	4.53286e-10	1	8.99364e-06
GO:0030198	extracellular matrix organization	BP	171	25	34	0.000145068	6.46923e-10	1	1.2835e-05
GO:0099699	integral component of synaptic membrane	CC	59	7	19	0.092654	8.79582e-10	1	1.745e-05
GO:0098590	plasma membrane region	CC	623	75	77	2.44024e-07	1.46368e-09	0.00484169	2.90365e-05
GO:0048514	blood vessel morphogenesis	BP	340	41	51	0.000131131	1.68533e-09	1	3.34318e-05
GO:0099055	integral component of postsynaptic membrane	CC	44	4	16	0.330989	2.51158e-09	1	4.98197e-05
GO:0005539	glycosaminoglycan binding	MF	85	11	22	0.0237686	4.33186e-09	1	8.59225e-05
GO:0098936	intrinsic component of postsynaptic membrane	CC	46	4	16	0.36166	5.32627e-09	1	0.000105641
GO:0040011	locomotion	BP	1008	103	107	4.20927e-06	5.64178e-09	0.0834108	0.000111894
GO:0001568	blood vessel development	BP	395	50	55	6.54747e-06	6.00355e-09	0.129718	0.000119062
GO:0043235	receptor complex	CC	168	18	32	0.0288408	6.26582e-09	1	0.000124257
GO:0023052	signaling	BP	3639	306	293	3.06399e-07	7.98565e-09	0.00607803	0.000158356
GO:0007268	chemical synaptic transmission	BP	326	24	48	0.319803	9.48038e-09	1	0.000187986
GO:0098916	anterograde trans-synaptic signaling	BP	326	24	48	0.319803	9.48038e-09	1	0.000187986
GO:0072358	cardiovascular system development	BP	422	53	57	4.37207e-06	9.68077e-09	0.0866325	0.000191941
GO:0022836	gated channel activity	MF	113	7	25	0.624792	1.27027e-08	1	0.000251845
GO:0022839	ion gated channel activity	MF	113	7	25	0.624792	1.27027e-08	1	0.000251845
GO:0099537	trans-synaptic signaling	BP	329	24	48	0.336216	1.27874e-08	1	0.000253497
GO:0001944	vasculature development	BP	416	53	56	2.85337e-06	1.47947e-08	0.0565452	0.000293275
GO:0007154	cell communication	BP	3662	309	293	1.79502e-07	1.57166e-08	0.00356167	0.000311534
GO:0099536	synaptic signaling	BP	332	24	48	0.352843	1.71677e-08	1	0.000340281
GO:0072359	circulatory system development	BP	626	71	74	4.605e-06	2.14163e-08	0.0912436	0.000424472
GO:0006935	chemotaxis	BP	294	36	44	0.000245364	2.42131e-08	1	0.00047988
GO:0048870	cell motility	BP	886	87	95	0.000104855	2.75917e-08	1	0.000546812
GO:0051674	localization of cell	BP	886	87	95	0.000104855	2.75917e-08	1	0.000546812
GO:0042330	taxis	BP	296	37	44	0.000132855	2.97355e-08	1	0.000589239
GO:1904018	positive regulation of vasculature development	BP	110	16	24	0.00228622	3.30336e-08	1	0.00065456
GO:0035295	tube development	BP	592	71	70	5.98266e-07	5.22006e-08	0.0118642	0.0010343
GO:0016477	cell migration	BP	803	80	87	0.000125325	7.05331e-08	1	0.00139747
GO:0006928	movement of cell or subcellular component	BP	1136	107	113	8.98879e-05	7.42374e-08	1	0.00147079
GO:0001525	angiogenesis	BP	286	36	42	0.000141628	8.71833e-08	1	0.00172719
GO:0098797	plasma membrane protein complex	CC	267	21	40	0.232818	1.02467e-07	1	0.00202987
GO:0098609	cell-cell adhesion	BP	452	48	57	0.000736451	1.10713e-07	1	0.00219311
GO:0022838	substrate-specific channel activity	MF	143	7	27	0.841455	1.15525e-07	1	0.00228832
GO:0098742	cell-cell adhesion via plasma-membrane adhesion molecules	BP	94	6	21	0.594454	1.5478e-07	1	0.00306572
GO:0050808	synapse organization	BP	221	21	35	0.059136	1.63712e-07	1	0.00324248
GO:0001505	regulation of neurotransmitter levels	BP	193	14	32	0.398193	1.90148e-07	1	0.00376588
GO:0042734	presynaptic membrane	CC	72	8	18	0.101351	1.962e-07	1	0.00388555
GO:0009653	anatomical structure morphogenesis	BP	1456	144	135	2.73596e-07	2.28242e-07	0.00542786	0.00451987
GO:0030054	cell junction	CC	813	77	86	0.000775885	2.43373e-07	1	0.00481927
GO:0048731	system development	BP	2696	242	222	5.22546e-08	2.54568e-07	0.0010372	0.00504071
GO:0005216	ion channel activity	MF	140	7	26	0.825561	2.78086e-07	1	0.0055061
GO:0008201	heparin binding	MF	59	3	16	0.757085	2.79267e-07	1	0.00552921
GO:0015267	channel activity	MF	159	10	28	0.610425	3.09274e-07	1	0.00612301
GO:0022803	passive transmembrane transporter activity	MF	159	10	28	0.610425	3.09274e-07	1	0.00612301
GO:0099060	integral component of postsynaptic specialization membrane	CC	28	1	11	0.852751	3.23868e-07	1	0.00641129
GO:0045766	positive regulation of angiogenesis	BP	99	14	21	0.00540469	3.92529e-07	1	0.00777011
GO:0042060	wound healing	BP	325	24	44	0.314385	4.56297e-07	1	0.00903194
GO:0050877	nervous system process	BP	485	43	58	0.0294991	5.24302e-07	1	0.0103775
GO:0051239	regulation of multicellular organismal process	BP	1827	184	160	8.36965e-10	5.61198e-07	1.66205e-05	0.0111072
GO:0035239	tube morphogenesis	BP	486	64	58	7.71671e-08	5.61537e-07	0.00153146	0.0111134
GO:0031424	keratinization	BP	24	3	10	0.208938	5.86362e-07	1	0.0116041
GO:0098948	intrinsic component of postsynaptic specialization membrane	CC	30	1	11	0.871602	7.36257e-07	1	0.0145698
GO:0007275	multicellular organism development	BP	3023	272	241	3.5708e-09	9.14597e-07	7.09017e-05	0.0180981
GO:0008528	G protein-coupled peptide receptor activity	MF	43	8	13	0.00644087	9.37172e-07	1	0.0185438
GO:1901342	regulation of vasculature development	BP	188	27	30	0.000108803	1.05731e-06	1	0.0209199
GO:0070098	chemokine-mediated signaling pathway	BP	37	3	12	0.445858	1.05998e-06	1	0.0209718
GO:0099634	postsynaptic specialization membrane	CC	37	1	12	0.920521	1.05998e-06	1	0.0209718
GO:0007416	synapse assembly	BP	80	10	18	0.0373122	1.06091e-06	1	0.020988
GO:0007165	signal transduction	BP	3407	284	266	2.43964e-06	1.09563e-06	0.0483487	0.0216737
GO:0009605	response to external stimulus	BP	1321	127	122	6.71217e-06	1.19865e-06	0.132975	0.0237105
GO:0001653	peptide receptor activity	MF	44	8	13	0.00742757	1.25681e-06	1	0.0248596
GO:0009611	response to wounding	BP	394	30	49	0.233071	1.32218e-06	1	0.0261515
GO:0050673	epithelial cell proliferation	BP	222	20	33	0.0976146	1.60045e-06	1	0.0316537
GO:0030855	epithelial cell differentiation	BP	307	28	41	0.0515822	1.60737e-06	1	0.0317889
GO:0050900	leukocyte migration	BP	243	29	35	0.0014224	1.64419e-06	1	0.0325155
GO:0005261	cation channel activity	MF	108	6	21	0.726162	1.77807e-06	1	0.0351614
GO:0048856	anatomical structure development	BP	3291	291	257	4.65303e-09	1.85538e-06	9.23859e-05	0.0366883
GO:0044057	regulation of system process	BP	278	31	38	0.00291637	2.19269e-06	1	0.043356
GO:0051241	negative regulation of multicellular organismal process	BP	692	76	73	6.90934e-06	2.32856e-06	0.136867	0.0460402
GO:0007411	axon guidance	BP	110	16	21	0.00228622	2.42473e-06	1	0.0479393
GO:0097485	neuron projection guidance	BP	110	16	21	0.00228622	2.42473e-06	1	0.0479393
GO:0031012	extracellular matrix	CC	186	28	29	3.48128e-05	2.58131e-06	0.688981	0.0510299
GO:0007166	cell surface receptor signaling pathway	BP	1788	152	154	0.000459676	2.61219e-06	1	0.0516379
GO:0099061	integral component of postsynaptic density membrane	CC	22	1	9	0.777935	2.63235e-06	1	0.0520337
GO:0007267	cell-cell signaling	BP	875	66	87	0.139756	2.83582e-06	1	0.0560529
GO:0051271	negative regulation of cellular component movement	BP	168	17	27	0.0521449	3.15703e-06	1	0.0623988
GO:0032502	developmental process	BP	3543	303	272	6.60988e-08	3.3232e-06	0.00131186	0.0656797
GO:0051270	regulation of cellular component movement	BP	575	58	63	0.000788962	3.46502e-06	1	0.0684792
GO:0040012	regulation of locomotion	BP	577	56	63	0.00232452	3.88528e-06	1	0.076781
GO:0034702	ion channel complex	CC	105	5	20	0.831512	4.34924e-06	1	0.0859454
GO:0016020	membrane	CC	5458	412	393	0.000161351	4.3933e-06	1	0.0868116
GO:0005215	transporter activity	MF	494	35	56	0.357128	4.42088e-06	1	0.0873522
GO:0005576	extracellular region	CC	2208	197	182	2.30025e-06	4.45436e-06	0.0455932	0.0880092
GO:0045765	regulation of angiogenesis	BP	171	24	27	0.000364609	4.45493e-06	1	0.0880161
GO:0098839	postsynaptic density membrane	CC	29	1	10	0.862499	4.53121e-06	1	0.0895185
GO:0005179	hormone activity	MF	29	2	10	0.579812	4.53121e-06	1	0.0895185
GO:0070268	cornification	BP	18	1	8	0.707999	4.56923e-06	1	0.0902605
GO:0043269	regulation of ion transport	BP	334	34	42	0.007876	5.72245e-06	1	0.113036
GO:0050678	regulation of epithelial cell proliferation	BP	194	17	29	0.142353	6.07247e-06	1	0.119944
GO:0048638	regulation of developmental growth	BP	184	13	28	0.442413	6.18411e-06	1	0.122142
GO:0099146	intrinsic component of postsynaptic density membrane	CC	24	1	9	0.806352	6.19549e-06	1	0.122361
GO:0007399	nervous system development	BP	1312	105	118	0.0203874	6.71844e-06	1	0.132683
GO:1901681	sulfur compound binding	MF	108	6	20	0.726162	6.8055e-06	1	0.134395
GO:0098794	postsynapse	CC	348	29	43	0.116161	6.95423e-06	1	0.137325
GO:0003013	circulatory system process	BP	248	29	34	0.00194287	6.9911e-06	1	0.138046
GO:0050804	modulation of chemical synaptic transmission	BP	238	21	33	0.10723	7.4623e-06	1	0.147343
GO:0021879	forebrain neuron differentiation	BP	19	2	8	0.360314	7.47257e-06	1	0.147538
GO:0001637	G protein-coupled chemoattractant receptor activity	MF	19	3	8	0.126628	7.47257e-06	1	0.147538
GO:0004950	chemokine receptor activity	MF	19	3	8	0.126628	7.47257e-06	1	0.147538
GO:1990868	response to chemokine	BP	44	3	12	0.563076	8.13106e-06	1	0.160515
GO:1990869	cellular response to chemokine	BP	44	3	12	0.563076	8.13106e-06	1	0.160515
GO:0099177	regulation of trans-synaptic signaling	BP	239	21	33	0.110657	8.16709e-06	1	0.16121
GO:0030154	cell differentiation	BP	2274	210	185	6.51905e-08	8.34409e-06	0.0012939	0.164696
GO:0098889	intrinsic component of presynaptic membrane	CC	31	3	10	0.33662	8.97622e-06	1	0.177164
GO:0015318	inorganic molecular entity transmembrane transporter activity	MF	307	19	39	0.65053	9.66837e-06	1	0.190815
GO:0008015	blood circulation	BP	241	28	33	0.002531	9.76323e-06	1	0.192677
GO:0030336	negative regulation of cell migration	BP	149	13	24	0.185768	1.05868e-05	1	0.20892
GO:0030216	keratinocyte differentiation	BP	77	11	16	0.0119637	1.24133e-05	1	0.244953
GO:0051240	positive regulation of multicellular organismal process	BP	1017	107	95	6.71911e-07	1.33951e-05	0.0133227	0.264312
GO:0021889	olfactory bulb interneuron differentiation	BP	4	0	4	1	1.35698e-05	1	0.267746
GO:1902495	transmembrane transporter complex	CC	114	5	20	0.87977	1.57727e-05	1	0.311195
GO:0001533	cornified envelope	CC	11	2	6	0.161545	1.75928e-05	1	0.347089
GO:2000145	regulation of cell motility	BP	532	52	57	0.00283345	1.97628e-05	1	0.38988
GO:0044456	synapse part	CC	521	46	56	0.0266401	2.13375e-05	1	0.420925
GO:0007417	central nervous system development	BP	550	48	58	0.0286653	2.66085e-05	1	0.524879
GO:2000146	negative regulation of cell motility	BP	158	14	24	0.160901	2.88906e-05	1	0.569867
GO:0099094	ligand-gated cation channel activity	MF	42	1	11	0.943585	2.94449e-05	1	0.580771
GO:1990351	transporter complex	CC	119	5	20	0.901098	3.01978e-05	1	0.59559
GO:0040013	negative regulation of locomotion	BP	179	15	26	0.20437	3.02996e-05	1	0.597569
GO:0007156	homophilic cell adhesion via plasma membrane adhesion molecules	BP	50	3	12	0.650599	3.33928e-05	1	0.658539
GO:0099056	integral component of presynaptic membrane	CC	29	3	9	0.299587	3.60222e-05	1	0.710357
GO:0050878	regulation of body fluid levels	BP	291	25	36	0.106813	3.75125e-05	1	0.73971
GO:0003012	muscle system process	BP	224	30	30	0.000167714	3.75921e-05	1	0.741242
GO:0006936	muscle contraction	BP	171	24	25	0.000364609	3.83535e-05	1	0.756216
GO:0048589	developmental growth	BP	373	21	43	0.807644	3.8451e-05	1	0.758099
GO:1903053	regulation of extracellular matrix organization	BP	23	2	8	0.454668	3.89732e-05	1	0.768356
GO:0022857	transmembrane transporter activity	MF	446	31	49	0.410544	3.99657e-05	1	0.787883
GO:0060078	regulation of postsynaptic membrane potential	BP	67	3	14	0.828239	4.02684e-05	1	0.793811
GO:0004896	cytokine receptor activity	MF	51	7	12	0.0490862	4.12815e-05	1	0.813741
GO:0048869	cellular developmental process	BP	2398	215	189	4.47689e-07	4.57272e-05	0.00887991	0.901329
GO:0030334	regulation of cell migration	BP	498	51	53	0.00115448	4.63528e-05	1	0.913614
GO:0065008	regulation of biological quality	BP	2311	169	183	0.0735845	4.81667e-05	1	0.949317
GO:0032101	regulation of response to external stimulus	BP	450	47	49	0.00118379	5.02361e-05	1	0.990053
GO:0048513	animal organ development	BP	1988	194	152	3.48759e-09	0.00119964	6.9253e-05	1
GO:0000786	nucleosome	CC	68	20	1	7.99828e-09	0.986109	0.000158798	1
GO:0050789	regulation of biological process	BP	6962	538	416	2.54349e-08	0.714274	0.000504959	1
GO:2000026	regulation of multicellular organismal development	BP	1210	128	103	3.27962e-08	0.000239919	0.00065107	1
GO:0050793	regulation of developmental process	BP	1541	154	120	4.83311e-08	0.00225373	0.00095942	1
GO:0044815	DNA packaging complex	CC	75	20	1	5.02586e-08	0.991067	0.000997634	1
GO:0048646	anatomical structure formation involved in morphogenesis	BP	610	75	61	1.03653e-07	7.88927e-05	0.00205689	1
GO:0045595	regulation of cell differentiation	BP	1083	114	80	2.68922e-07	0.037693	0.00533542	1
GO:0050794	regulation of cellular process	BP	6540	503	388	4.22029e-07	0.768819	0.00837136	1
GO:0065007	biological regulation	BP	7313	553	441	4.76518e-07	0.618643	0.00945127	1
GO:0019865	immunoglobulin binding	MF	10	7	0	5.39693e-07	1	0.0107037	1
GO:0042127	regulation of cell proliferation	BP	956	102	82	6.5712e-07	0.000851918	0.01303	1
GO:0042742	defense response to bacterium	BP	103	22	6	7.56954e-07	0.60231	0.0150081	1
GO:0032602	chemokine production	BP	46	14	7	8.90185e-07	0.0201283	0.0176488	1
GO:0050896	response to stimulus	BP	5241	412	371	1.86298e-06	6.58739e-05	0.0369318	1
GO:0008284	positive regulation of cell proliferation	BP	534	64	52	2.2417e-06	0.000498345	0.0444349	1
GO:0032642	regulation of chemokine production	BP	43	13	7	2.38087e-06	0.014171	0.0471866	1
GO:0051093	negative regulation of developmental process	BP	537	63	53	5.45554e-06	0.000319084	0.108091	1
GO:0032722	positive regulation of chemokine production	BP	34	11	5	6.86713e-06	0.0528403	0.136038	1
GO:0002521	leukocyte differentiation	BP	355	46	26	8.28064e-06	0.186899	0.164023	1
GO:0098657	import into cell	BP	465	56	36	8.43973e-06	0.0801527	0.167166	1
GO:0042035	regulation of cytokine biosynthetic process	BP	70	16	8	9.69008e-06	0.0612492	0.191922	1
GO:0002694	regulation of leukocyte activation	BP	347	45	33	1.01517e-05	0.00714687	0.201054	1
GO:0006897	endocytosis	BP	424	52	33	1.06408e-05	0.0859644	0.210731	1
GO:0050865	regulation of cell activation	BP	364	46	34	1.59462e-05	0.00833695	0.315767	1
GO:0030098	lymphocyte differentiation	BP	248	35	20	1.62203e-05	0.120053	0.321179	1
GO:0019864	IgG binding	MF	4	4	0	1.89231e-05	1	0.374678	1
GO:0051716	cellular response to stimulus	BP	4368	345	308	2.01515e-05	0.000672704	0.39896	1
GO:0032649	regulation of interferon-gamma production	BP	67	15	8	2.38389e-05	0.0494707	0.471938	1
GO:0002682	regulation of immune system process	BP	1038	102	73	2.48921e-05	0.103641	0.492763	1
GO:0042089	cytokine biosynthetic process	BP	76	16	8	2.91159e-05	0.0896771	0.576349	1
GO:0042107	cytokine metabolic process	BP	76	16	8	2.91159e-05	0.0896771	0.576349	1
GO:0030888	regulation of B cell proliferation	BP	46	12	3	3.07176e-05	0.536064	0.607993	1
GO:0044421	extracellular region part	CC	1853	164	140	3.23879e-05	0.00303923	0.641022	1
GO:0009617	response to bacterium	BP	321	41	27	3.56939e-05	0.0543738	0.706383	1
GO:0046983	protein dimerization activity	MF	848	86	50	3.66221e-05	0.613432	0.724716	1
GO:0042108	positive regulation of cytokine biosynthetic process	BP	47	12	5	3.87972e-05	0.155211	0.76772	1
GO:0003779	actin binding	MF	250	34	18	4.62795e-05	0.261725	0.915732	1
GO:0002701	negative regulation of production of molecular mediator of immune response	BP	22	8	0	4.88087e-05	1	0.96573	1
GO:0001775	cell activation	BP	959	87	86	0.00135804	0.000149365	1	1
GO:0002252	immune effector process	BP	825	72	46	0.00866995	0.75525	1	1
GO:0002263	cell activation involved in immune response	BP	525	43	35	0.08353	0.308529	1	1
GO:0002274	myeloid leukocyte activation	BP	475	41	36	0.0471203	0.100389	1	1
GO:0002275	myeloid cell activation involved in immune response	BP	405	29	25	0.352485	0.498787	1	1
GO:0002283	neutrophil activation involved in immune response	BP	368	23	23	0.640589	0.476665	1	1
GO:0002366	leukocyte activation involved in immune response	BP	522	43	33	0.0779839	0.433614	1	1
GO:0002376	immune system process	BP	1961	169	121	0.000101786	0.444116	1	1
GO:0002443	leukocyte mediated immunity	BP	552	51	32	0.00920732	0.638224	1	1
GO:0002444	myeloid leukocyte mediated immunity	BP	413	30	25	0.319923	0.539477	1	1
GO:0002446	neutrophil mediated immunity	BP	374	23	23	0.671093	0.508774	1	1
GO:0002576	platelet degranulation	BP	77	8	10	0.134793	0.0177951	1	1
GO:0006810	transport	BP	3204	218	203	0.315045	0.255648	1	1
GO:0006887	exocytosis	BP	623	42	51	0.468711	0.0180906	1	1
GO:0006955	immune response	BP	1338	115	83	0.00167559	0.439377	1	1
GO:0008150	biological_process	BP	10625	727	607	0.0149918	0.999758	1	1
GO:0009987	cellular process	BP	9721	670	547	0.014999	0.999829	1	1
GO:0016192	vesicle-mediated transport	BP	1356	106	89	0.0353007	0.231839	1	1
GO:0032940	secretion by cell	BP	954	71	81	0.155826	0.00123091	1	1
GO:0036230	granulocyte activation	BP	380	25	25	0.539009	0.370232	1	1
GO:0042119	neutrophil activation	BP	375	25	25	0.511407	0.34509	1	1
GO:0043299	leukocyte degranulation	BP	400	31	25	0.199882	0.473064	1	1
GO:0043312	neutrophil degranulation	BP	366	23	23	0.630131	0.465908	1	1
GO:0045055	regulated exocytosis	BP	546	41	47	0.215063	0.00987855	1	1
GO:0045321	leukocyte activation	BP	872	81	71	0.00101137	0.00670338	1	1
GO:0046903	secretion	BP	1023	77	89	0.122309	0.000320981	1	1
GO:0051179	localization	BP	4075	291	260	0.0540629	0.17754	1	1
GO:0051234	establishment of localization	BP	3296	224	205	0.318937	0.363032	1	1
GO:0006805	xenobiotic metabolic process	BP	54	2	4	0.88022	0.417975	1	1
GO:0008152	metabolic process	BP	7604	487	352	0.867716	1	1	1
GO:0009410	response to xenobiotic stimulus	BP	161	9	16	0.744421	0.0358954	1	1
GO:0042221	response to chemical	BP	2613	216	193	0.000118033	0.00130926	1	1
GO:0044237	cellular metabolic process	BP	7207	453	311	0.950703	1	1	1
GO:0070887	cellular response to chemical stimulus	BP	2032	169	141	0.00060365	0.0453545	1	1
GO:0071466	cellular response to xenobiotic stimulus	BP	91	5	9	0.726553	0.101004	1	1
GO:0001667	ameboidal-type cell migration	BP	237	27	23	0.0039288	0.0179134	1	1
GO:0010594	regulation of endothelial cell migration	BP	92	12	9	0.0176726	0.106282	1	1
GO:0010595	positive regulation of endothelial cell migration	BP	61	9	6	0.0180206	0.164792	1	1
GO:0010631	epithelial cell migration	BP	185	23	20	0.00251556	0.00882868	1	1
GO:0010632	regulation of epithelial cell migration	BP	141	16	15	0.0237217	0.0244149	1	1
GO:0010634	positive regulation of epithelial cell migration	BP	94	13	8	0.00866674	0.211827	1	1
GO:0014812	muscle cell migration	BP	53	4	7	0.467501	0.0403303	1	1
GO:0014909	smooth muscle cell migration	BP	44	3	6	0.563076	0.0487548	1	1
GO:0030335	positive regulation of cell migration	BP	304	35	29	0.000928864	0.0107674	1	1
GO:0032879	regulation of localization	BP	1623	140	133	0.000431587	0.000152785	1	1
GO:0040017	positive regulation of locomotion	BP	335	36	33	0.00265325	0.00422469	1	1
GO:0043542	endothelial cell migration	BP	125	18	12	0.00141113	0.0777414	1	1
GO:0048518	positive regulation of biological process	BP	3803	301	223	8.88878e-05	0.757309	1	1
GO:0048522	positive regulation of cellular process	BP	3377	267	191	0.00030798	0.892297	1	1
GO:0051272	positive regulation of cellular component movement	BP	323	36	31	0.00141625	0.00788233	1	1
GO:0090130	tissue migration	BP	187	23	22	0.00288845	0.00223134	1	1
GO:0090132	epithelium migration	BP	186	23	21	0.00269656	0.00452413	1	1
GO:2000147	positive regulation of cell motility	BP	315	35	30	0.00172745	0.00982031	1	1
GO:0001101	response to acid chemical	BP	206	14	18	0.496266	0.0771579	1	1
GO:0006464	cellular protein modification process	BP	2844	190	146	0.442285	0.993161	1	1
GO:0006473	protein acetylation	BP	161	3	3	0.998779	0.997419	1	1
GO:0006474	N-terminal protein amino acid acetylation	BP	13	0	1	1	0.557725	1	1
GO:0006576	cellular biogenic amine metabolic process	BP	29	1	5	0.862499	0.0288674	1	1
GO:0006586	indolalkylamine metabolic process	BP	9	0	3	1	0.0142648	1	1
GO:0006725	cellular aromatic compound metabolic process	BP	4273	224	143	0.999996	1	1	1
GO:0006807	nitrogen compound metabolic process	BP	6768	419	295	0.977057	1	1	1
GO:0007623	circadian rhythm	BP	140	11	12	0.320082	0.144453	1	1
GO:0009058	biosynthetic process	BP	4304	248	170	0.997238	1	1	1
GO:0009308	amine metabolic process	BP	92	2	8	0.986263	0.195861	1	1
GO:0009309	amine biosynthetic process	BP	11	1	1	0.528611	0.498554	1	1
GO:0009314	response to radiation	BP	324	12	14	0.991946	0.93381	1	1
GO:0009416	response to light stimulus	BP	221	10	11	0.924864	0.79444	1	1
GO:0009628	response to abiotic stimulus	BP	841	55	56	0.553203	0.253944	1	1
GO:0009648	photoperiodism	BP	21	3	1	0.15806	0.732404	1	1
GO:0009719	response to endogenous stimulus	BP	986	94	74	0.000161588	0.0330399	1	1
GO:0009725	response to hormone	BP	593	58	45	0.00163859	0.0721111	1	1
GO:0010033	response to organic substance	BP	2081	177	142	0.00013636	0.0688817	1	1
GO:0010035	response to inorganic substance	BP	346	31	31	0.0515162	0.0195983	1	1
GO:0010038	response to metal ion	BP	221	18	22	0.209812	0.0155536	1	1
GO:0010043	response to zinc ion	BP	24	4	4	0.0699697	0.0545937	1	1
GO:0010243	response to organonitrogen compound	BP	651	59	45	0.00794809	0.201963	1	1
GO:0010467	gene expression	BP	3765	218	133	0.992746	1	1	1
GO:0010817	regulation of hormone levels	BP	246	21	18	0.136528	0.240297	1	1
GO:0014070	response to organic cyclic compound	BP	572	45	46	0.125281	0.0312709	1	1
GO:0014074	response to purine-containing compound	BP	87	6	11	0.517571	0.0160535	1	1
GO:0017144	drug metabolic process	BP	526	17	32	0.999828	0.525674	1	1
GO:0018130	heterocycle biosynthetic process	BP	2972	183	112	0.877286	1	1	1
GO:0019438	aromatic compound biosynthetic process	BP	2972	181	113	0.90858	1	1	1
GO:0019538	protein metabolic process	BP	3844	257	188	0.41999	0.999918	1	1
GO:0030186	melatonin metabolic process	BP	1	0	0	1	1	1	1
GO:0030187	melatonin biosynthetic process	BP	1	0	0	1	1	1	1
GO:0031365	N-terminal protein amino acid modification	BP	23	0	1	1	0.764004	1	1
GO:0031960	response to corticosteroid	BP	91	13	11	0.00661264	0.021827	1	1
GO:0032868	response to insulin	BP	191	19	8	0.0483539	0.901087	1	1
GO:0033993	response to lipid	BP	553	53	41	0.0039003	0.107749	1	1
GO:0034097	response to cytokine	BP	834	73	56	0.00770995	0.233689	1	1
GO:0034641	cellular nitrogen compound metabolic process	BP	4629	235	158	1	1	1	1
GO:0034694	response to prostaglandin	BP	15	0	2	1	0.230718	1	1
GO:0034695	response to prostaglandin E	BP	13	0	2	1	0.185166	1	1
GO:0034754	cellular hormone metabolic process	BP	48	4	2	0.392282	0.798255	1	1
GO:0036211	protein modification process	BP	2844	190	146	0.442285	0.993161	1	1
GO:0042401	cellular biogenic amine biosynthetic process	BP	11	1	1	0.528611	0.498554	1	1
GO:0042430	indole-containing compound metabolic process	BP	13	0	4	1	0.00623152	1	1
GO:0042435	indole-containing compound biosynthetic process	BP	2	0	1	1	0.117907	1	1
GO:0042445	hormone metabolic process	BP	87	8	5	0.215685	0.616127	1	1
GO:0042446	hormone biosynthetic process	BP	42	4	4	0.300463	0.250606	1	1
GO:0043170	macromolecule metabolic process	BP	6242	406	268	0.683852	1	1	1
GO:0043412	macromolecule modification	BP	2986	195	146	0.588718	0.999322	1	1
GO:0043434	response to peptide hormone	BP	286	34	19	0.000619858	0.378201	1	1
GO:0043543	protein acylation	BP	194	5	4	0.996737	0.997947	1	1
GO:0043603	cellular amide metabolic process	BP	799	26	31	0.999994	0.998248	1	1
GO:0043604	amide biosynthetic process	BP	640	19	22	0.999991	0.999246	1	1
GO:0044106	cellular amine metabolic process	BP	89	2	7	0.983594	0.29674	1	1
GO:0044238	primary metabolic process	BP	7032	451	312	0.836811	1	1	1
GO:0044249	cellular biosynthetic process	BP	4202	242	164	0.996902	1	1	1
GO:0044260	cellular macromolecule metabolic process	BP	5578	373	225	0.387635	1	1	1
GO:0044267	cellular protein metabolic process	BP	3558	232	162	0.608134	0.999998	1	1
GO:0044271	cellular nitrogen compound biosynthetic process	BP	3463	196	125	0.996344	1	1	1
GO:0046219	indolalkylamine biosynthetic process	BP	2	0	1	1	0.117907	1	1
GO:0046483	heterocycle metabolic process	BP	4258	226	140	0.999989	1	1	1
GO:0046683	response to organophosphorus	BP	77	5	10	0.581529	0.0177951	1	1
GO:0046688	response to copper ion	BP	22	1	2	0.777935	0.3902	1	1
GO:0048511	rhythmic process	BP	187	15	15	0.254165	0.16597	1	1
GO:0048545	response to steroid hormone	BP	243	27	19	0.00550923	0.15603	1	1
GO:0051384	response to glucocorticoid	BP	80	11	9	0.0156968	0.0531773	1	1
GO:0051385	response to mineralocorticoid	BP	20	3	2	0.142052	0.345569	1	1
GO:0051412	response to corticosterone	BP	10	1	2	0.495241	0.120172	1	1
GO:0051591	response to cAMP	BP	54	4	7	0.482167	0.0440092	1	1
GO:0051592	response to calcium ion	BP	85	4	11	0.821412	0.0136378	1	1
GO:0051604	protein maturation	BP	181	12	13	0.537964	0.307498	1	1
GO:0070542	response to fatty acid	BP	52	3	4	0.676835	0.390042	1	1
GO:0071310	cellular response to organic substance	BP	1712	152	119	5.73301e-05	0.0610804	1	1
GO:0071320	cellular response to cAMP	BP	31	3	5	0.33662	0.0374069	1	1
GO:0071407	cellular response to organic cyclic compound	BP	365	28	23	0.230246	0.460523	1	1
GO:0071417	cellular response to organonitrogen compound	BP	387	41	26	0.00182376	0.326486	1	1
GO:0071495	cellular response to endogenous stimulus	BP	836	79	62	0.000709523	0.0583141	1	1
GO:0071704	organic substance metabolic process	BP	7262	463	334	0.886373	1	1	1
GO:0097305	response to alcohol	BP	145	13	14	0.161881	0.0579203	1	1
GO:1901360	organic cyclic compound metabolic process	BP	4395	230	150	0.999998	1	1	1
GO:1901362	organic cyclic compound biosynthetic process	BP	3053	183	116	0.945514	1	1	1
GO:1901564	organonitrogen compound metabolic process	BP	4556	288	233	0.839108	0.999714	1	1
GO:1901566	organonitrogen compound biosynthetic process	BP	1345	64	68	0.998868	0.959802	1	1
GO:1901576	organic substance biosynthetic process	BP	4269	245	166	0.997701	1	1	1
GO:1901652	response to peptide	BP	345	40	27	0.000359325	0.106395	1	1
GO:1901654	response to ketone	BP	124	12	15	0.117736	0.0081971	1	1
GO:1901698	response to nitrogen compound	BP	698	62	51	0.0100371	0.0970678	1	1
GO:1901699	cellular response to nitrogen compound	BP	425	44	31	0.00198919	0.167379	1	1
GO:1901700	response to oxygen-containing compound	BP	1002	93	74	0.000440817	0.0446858	1	1
GO:1901701	cellular response to oxygen-containing compound	BP	710	65	52	0.00437439	0.0917563	1	1
GO:0002181	cytoplasmic translation	BP	64	1	2	0.987534	0.907691	1	1
GO:0002182	cytoplasmic translational elongation	BP	10	0	0	1	1	1	1
GO:0006082	organic acid metabolic process	BP	771	36	50	0.991856	0.335774	1	1
GO:0006139	nucleobase-containing compound metabolic process	BP	4162	223	136	0.99997	1	1	1
GO:0006396	RNA processing	BP	734	19	10	1	1	1	1
GO:0006399	tRNA metabolic process	BP	152	6	3	0.941663	0.995887	1	1
GO:0006400	tRNA modification	BP	57	2	0	0.898195	1	1	1
GO:0006412	translation	BP	521	14	13	0.999987	0.99997	1	1
GO:0006414	translational elongation	BP	116	0	0	1	1	1	1
GO:0006417	regulation of translation	BP	274	11	11	0.975976	0.949541	1	1
GO:0006418	tRNA aminoacylation for protein translation	BP	40	1	2	0.935294	0.70847	1	1
GO:0006419	alanyl-tRNA aminoacylation	BP	2	0	1	1	0.117907	1	1
GO:0006448	regulation of translational elongation	BP	17	0	0	1	1	1	1
GO:0006450	regulation of translational fidelity	BP	15	0	1	1	0.609922	1	1
GO:0006518	peptide metabolic process	BP	616	20	22	0.999942	0.998385	1	1
GO:0006520	cellular amino acid metabolic process	BP	263	11	20	0.964934	0.178251	1	1
GO:0006915	apoptotic process	BP	1319	101	81	0.061386	0.479543	1	1
GO:0007420	brain development	BP	424	38	42	0.033833	0.00121101	1	1
GO:0008033	tRNA processing	BP	99	3	1	0.9633	0.998038	1	1
GO:0008219	cell death	BP	1444	108	95	0.0886924	0.215547	1	1
GO:0009059	macromolecule biosynthetic process	BP	3518	209	124	0.971697	1	1	1
GO:0009451	RNA modification	BP	108	2	0	0.994742	1	1	1
GO:0009889	regulation of biosynthetic process	BP	2929	185	114	0.774706	1	1	1
GO:0010468	regulation of gene expression	BP	3034	199	122	0.561166	1	1	1
GO:0010556	regulation of macromolecule biosynthetic process	BP	2760	181	106	0.559662	1	1	1
GO:0010608	posttranscriptional regulation of gene expression	BP	492	19	15	0.99719	0.999391	1	1
GO:0010941	regulation of cell death	BP	1113	90	71	0.0243045	0.350292	1	1
GO:0012501	programmed cell death	BP	1360	103	89	0.0742751	0.240936	1	1
GO:0016070	RNA metabolic process	BP	3262	193	106	0.970014	1	1	1
GO:0019222	regulation of metabolic process	BP	4428	298	191	0.354851	1	1	1
GO:0019752	carboxylic acid metabolic process	BP	714	33	45	0.991108	0.422431	1	1
GO:0021549	cerebellum development	BP	60	3	2	0.767126	0.887237	1	1
GO:0021680	cerebellar Purkinje cell layer development	BP	18	2	0	0.335715	1	1	1
GO:0021695	cerebellar cortex development	BP	27	2	0	0.540532	1	1	1
GO:0022037	metencephalon development	BP	67	4	2	0.654125	0.920694	1	1
GO:0030902	hindbrain development	BP	87	7	6	0.351532	0.436397	1	1
GO:0031323	regulation of cellular metabolic process	BP	4095	278	175	0.297712	1	1	1
GO:0031326	regulation of cellular biosynthetic process	BP	2875	184	114	0.705334	1	1	1
GO:0032268	regulation of cellular protein metabolic process	BP	1683	124	88	0.0991166	0.949411	1	1
GO:0034248	regulation of cellular amide metabolic process	BP	319	13	16	0.980715	0.82119	1	1
GO:0034470	ncRNA processing	BP	273	6	3	0.999797	0.999994	1	1
GO:0034645	cellular macromolecule biosynthetic process	BP	3401	197	116	0.988666	1	1	1
GO:0034660	ncRNA metabolic process	BP	424	11	5	0.999954	1	1	1
GO:0042981	regulation of apoptotic process	BP	1017	83	64	0.0245341	0.403774	1	1
GO:0043038	amino acid activation	BP	44	1	2	0.950814	0.756923	1	1
GO:0043039	tRNA aminoacylation	BP	43	1	2	0.947323	0.745506	1	1
GO:0043043	peptide biosynthetic process	BP	538	15	16	0.999984	0.999741	1	1
GO:0043066	negative regulation of apoptotic process	BP	567	40	37	0.354556	0.350213	1	1
GO:0043067	regulation of programmed cell death	BP	1031	84	65	0.0246638	0.396635	1	1
GO:0043069	negative regulation of programmed cell death	BP	579	41	37	0.343025	0.400108	1	1
GO:0043436	oxoacid metabolic process	BP	764	35	50	0.993857	0.311705	1	1
GO:0043523	regulation of neuron apoptotic process	BP	137	10	6	0.419383	0.846826	1	1
GO:0043524	negative regulation of neuron apoptotic process	BP	90	6	4	0.551272	0.80489	1	1
GO:0044281	small molecule metabolic process	BP	1418	80	74	0.947951	0.934876	1	1
GO:0048519	negative regulation of biological process	BP	3452	265	205	0.0020825	0.670245	1	1
GO:0048523	negative regulation of cellular process	BP	3019	237	178	0.00119304	0.698235	1	1
GO:0050885	neuromuscular process controlling balance	BP	33	3	3	0.37354	0.325	1	1
GO:0050905	neuromuscular process	BP	62	5	6	0.390451	0.173756	1	1
GO:0051171	regulation of nitrogen compound metabolic process	BP	3858	267	163	0.185072	1	1	1
GO:0051246	regulation of protein metabolic process	BP	1803	138	89	0.0321145	0.988964	1	1
GO:0051402	neuron apoptotic process	BP	158	10	7	0.602358	0.852801	1	1
GO:0060255	regulation of macromolecule metabolic process	BP	4068	281	172	0.186135	1	1	1
GO:0060322	head development	BP	452	41	46	0.0238909	0.000402368	1	1
GO:0060548	negative regulation of cell death	BP	637	43	42	0.46419	0.312706	1	1
GO:0070997	neuron death	BP	246	15	15	0.66429	0.533889	1	1
GO:0080090	regulation of primary metabolic process	BP	3976	273	167	0.225879	1	1	1
GO:0090304	nucleic acid metabolic process	BP	3691	205	113	0.999072	1	1	1
GO:0106074	aminoacyl-tRNA metabolism involved in translational fidelity	BP	12	0	1	1	0.529067	1	1
GO:0140018	regulation of cytoplasmic translational fidelity	BP	1	0	0	1	1	1	1
GO:1900247	regulation of cytoplasmic translational elongation	BP	10	0	0	1	1	1	1
GO:1901214	regulation of neuron death	BP	221	15	14	0.495448	0.476691	1	1
GO:1901215	negative regulation of neuron death	BP	138	8	7	0.699076	0.741558	1	1
GO:2000112	regulation of cellular macromolecule biosynthetic process	BP	2651	173	102	0.587934	1	1	1
GO:2000765	regulation of cytoplasmic translation	BP	23	1	1	0.792629	0.764004	1	1
GO:0000003	reproduction	BP	768	61	51	0.074633	0.272563	1	1
GO:0001659	temperature homeostasis	BP	113	7	9	0.624792	0.248867	1	1
GO:0001666	response to hypoxia	BP	250	16	22	0.589752	0.0518417	1	1
GO:0002790	peptide secretion	BP	353	31	31	0.063812	0.0251023	1	1
GO:0002791	regulation of peptide secretion	BP	292	27	27	0.0480186	0.0195911	1	1
GO:0002793	positive regulation of peptide secretion	BP	164	16	15	0.075642	0.0742322	1	1
GO:0006584	catecholamine metabolic process	BP	21	0	2	1	0.368039	1	1
GO:0006811	ion transport	BP	850	63	80	0.181512	5.22352e-05	1	1
GO:0006812	cation transport	BP	578	43	58	0.226765	0.000107591	1	1
GO:0006820	anion transport	BP	301	20	26	0.523002	0.044773	1	1
GO:0006835	dicarboxylic acid transport	BP	52	1	3	0.971588	0.620214	1	1
GO:0006836	neurotransmitter transport	BP	131	10	20	0.365192	0.000121833	1	1
GO:0006865	amino acid transport	BP	73	4	4	0.719258	0.655651	1	1
GO:0006937	regulation of muscle contraction	BP	80	12	11	0.0060243	0.00880044	1	1
GO:0006939	smooth muscle contraction	BP	49	8	10	0.0141463	0.000613949	1	1
GO:0006940	regulation of smooth muscle contraction	BP	26	4	7	0.0888644	0.000709669	1	1
GO:0006950	response to stress	BP	2565	163	173	0.728912	0.0653016	1	1
GO:0007162	negative regulation of cell adhesion	BP	161	20	15	0.00469244	0.06548	1	1
GO:0007568	aging	BP	215	12	14	0.767642	0.435086	1	1
GO:0007596	blood coagulation	BP	201	14	25	0.458705	0.00051311	1	1
GO:0007599	hemostasis	BP	205	14	25	0.48879	0.000688173	1	1
GO:0007610	behavior	BP	309	22	36	0.389048	0.000130638	1	1
GO:0007618	mating	BP	19	2	4	0.360314	0.025275	1	1
GO:0007620	copulation	BP	8	0	3	1	0.00995501	1	1
GO:0007626	locomotory behavior	BP	97	3	10	0.959352	0.0699892	1	1
GO:0008104	protein localization	BP	1851	119	78	0.645029	0.999938	1	1
GO:0008217	regulation of blood pressure	BP	72	7	10	0.196609	0.0113989	1	1
GO:0008652	cellular amino acid biosynthetic process	BP	56	5	9	0.310408	0.00625208	1	1
GO:0009056	catabolic process	BP	1814	103	86	0.963076	0.996484	1	1
GO:0009063	cellular amino acid catabolic process	BP	77	3	7	0.891414	0.186622	1	1
GO:0009306	protein secretion	BP	337	30	29	0.0585464	0.0371278	1	1
GO:0009448	gamma-aminobutyric acid metabolic process	BP	4	0	1	1	0.221927	1	1
GO:0009449	gamma-aminobutyric acid biosynthetic process	BP	2	0	0	1	1	1	1
GO:0009450	gamma-aminobutyric acid catabolic process	BP	2	0	0	1	1	1	1
GO:0009636	response to toxic substance	BP	312	25	34	0.182962	0.000683187	1	1
GO:0009712	catechol-containing compound metabolic process	BP	21	0	2	1	0.368039	1	1
GO:0009893	positive regulation of metabolic process	BP	2304	164	116	0.148844	0.991866	1	1
GO:0009914	hormone transport	BP	166	14	15	0.207827	0.0804751	1	1
GO:0009966	regulation of signal transduction	BP	2091	168	148	0.00292076	0.0226704	1	1
GO:0009967	positive regulation of signal transduction	BP	1048	85	79	0.0263752	0.0257819	1	1
GO:0010039	response to iron ion	BP	22	1	1	0.777935	0.7487	1	1
GO:0010543	regulation of platelet activation	BP	12	1	0	0.559777	1	1	1
GO:0010544	negative regulation of platelet activation	BP	7	0	0	1	1	1	1
GO:0010646	regulation of cell communication	BP	2285	188	164	0.000482774	0.0100418	1	1
GO:0010647	positive regulation of cell communication	BP	1117	90	84	0.0263414	0.0230787	1	1
GO:0014046	dopamine secretion	BP	6	0	1	1	0.313694	1	1
GO:0014051	gamma-aminobutyric acid secretion	BP	3	0	0	1	1	1	1
GO:0014052	regulation of gamma-aminobutyric acid secretion	BP	2	0	0	1	1	1	1
GO:0014053	negative regulation of gamma-aminobutyric acid secretion	BP	1	0	0	1	1	1	1
GO:0014059	regulation of dopamine secretion	BP	6	0	1	1	0.313694	1	1
GO:0015031	protein transport	BP	1316	80	59	0.806777	0.996637	1	1
GO:0015696	ammonium transport	BP	41	4	6	0.28532	0.0361446	1	1
GO:0015711	organic anion transport	BP	241	16	19	0.529311	0.147892	1	1
GO:0015718	monocarboxylic acid transport	BP	70	5	4	0.495572	0.622663	1	1
GO:0015740	C4-dicarboxylate transport	BP	15	0	0	1	1	1	1
GO:0015800	acidic amino acid transport	BP	36	1	2	0.914882	0.652205	1	1
GO:0015812	gamma-aminobutyric acid transport	BP	3	0	0	1	1	1	1
GO:0015833	peptide transport	BP	1333	82	61	0.775408	0.994856	1	1
GO:0015837	amine transport	BP	24	1	2	0.806352	0.433418	1	1
GO:0015844	monoamine transport	BP	24	1	2	0.806352	0.433418	1	1
GO:0015849	organic acid transport	BP	160	9	10	0.737819	0.511068	1	1
GO:0015850	organic hydroxy compound transport	BP	106	5	15	0.837559	0.00182851	1	1
GO:0015872	dopamine transport	BP	11	1	1	0.528611	0.498554	1	1
GO:0015893	drug transport	BP	85	9	8	0.107643	0.144331	1	1
GO:0016053	organic acid biosynthetic process	BP	288	11	25	0.985447	0.0460839	1	1
GO:0016054	organic acid catabolic process	BP	181	12	11	0.537964	0.54525	1	1
GO:0018958	phenol-containing compound metabolic process	BP	40	0	6	1	0.0324616	1	1
GO:0019953	sexual reproduction	BP	457	35	28	0.201958	0.511809	1	1
GO:0022407	regulation of cell-cell adhesion	BP	265	32	26	0.000677074	0.0108611	1	1
GO:0022408	negative regulation of cell-cell adhesion	BP	107	15	7	0.00441598	0.477129	1	1
GO:0022414	reproductive process	BP	768	61	51	0.074633	0.272563	1	1
GO:0023051	regulation of signaling	BP	2313	189	165	0.000660319	0.0122374	1	1
GO:0023056	positive regulation of signaling	BP	1123	90	83	0.0296529	0.034302	1	1
GO:0023061	signal release	BP	239	17	27	0.412028	0.00138561	1	1
GO:0030072	peptide hormone secretion	BP	135	10	12	0.401279	0.119539	1	1
GO:0030073	insulin secretion	BP	119	9	10	0.387223	0.187155	1	1
GO:0030155	regulation of cell adhesion	BP	430	50	47	6.41495e-05	6.50084e-05	1	1
GO:0030168	platelet activation	BP	97	7	15	0.46131	0.000724937	1	1
GO:0030193	regulation of blood coagulation	BP	34	2	8	0.666984	0.000794801	1	1
GO:0030195	negative regulation of blood coagulation	BP	20	1	7	0.745354	0.000115251	1	1
GO:0030534	adult behavior	BP	65	4	9	0.630297	0.016264	1	1
GO:0031325	positive regulation of cellular metabolic process	BP	2115	151	101	0.151781	0.997898	1	1
GO:0031644	regulation of neurological system process	BP	68	7	11	0.160704	0.00248904	1	1
GO:0031646	positive regulation of neurological system process	BP	31	4	4	0.14521	0.116413	1	1
GO:0031649	heat generation	BP	10	2	3	0.137951	0.01947	1	1
GO:0031650	regulation of heat generation	BP	7	2	1	0.0733156	0.35544	1	1
GO:0031652	positive regulation of heat generation	BP	6	2	1	0.0547175	0.313694	1	1
GO:0032024	positive regulation of insulin secretion	BP	39	4	3	0.255414	0.425896	1	1
GO:0032102	negative regulation of response to external stimulus	BP	178	14	23	0.287847	0.000493876	1	1
GO:0032787	monocarboxylic acid metabolic process	BP	397	18	23	0.968899	0.626618	1	1
GO:0032880	regulation of protein localization	BP	697	54	37	0.122666	0.8304	1	1
GO:0032890	regulation of organic acid transport	BP	27	2	2	0.540532	0.49499	1	1
GO:0032891	negative regulation of organic acid transport	BP	8	1	1	0.421257	0.39465	1	1
GO:0032892	positive regulation of organic acid transport	BP	16	1	1	0.665171	0.633665	1	1
GO:0033036	macromolecule localization	BP	2045	129	92	0.736401	0.999686	1	1
GO:0033238	regulation of cellular amine metabolic process	BP	65	2	2	0.934574	0.912232	1	1
GO:0033240	positive regulation of cellular amine metabolic process	BP	6	0	0	1	1	1	1
GO:0033602	negative regulation of dopamine secretion	BP	2	0	0	1	1	1	1
GO:0033604	negative regulation of catecholamine secretion	BP	3	0	0	1	1	1	1
GO:0034109	homotypic cell-cell adhesion	BP	46	6	7	0.0805412	0.0201283	1	1
GO:0034110	regulation of homotypic cell-cell adhesion	BP	13	1	2	0.588884	0.185166	1	1
GO:0034111	negative regulation of homotypic cell-cell adhesion	BP	6	0	0	1	1	1	1
GO:0035094	response to nicotine	BP	24	3	5	0.208938	0.0132584	1	1
GO:0035640	exploration behavior	BP	14	1	1	0.616069	0.584642	1	1
GO:0036293	response to decreased oxygen levels	BP	260	16	22	0.652847	0.0728125	1	1
GO:0042053	regulation of dopamine metabolic process	BP	12	0	1	1	0.529067	1	1
GO:0042069	regulation of catecholamine metabolic process	BP	12	0	1	1	0.529067	1	1
GO:0042133	neurotransmitter metabolic process	BP	89	7	15	0.373489	0.000281081	1	1
GO:0042135	neurotransmitter catabolic process	BP	13	0	2	1	0.185166	1	1
GO:0042136	neurotransmitter biosynthetic process	BP	56	6	8	0.162915	0.0191955	1	1
GO:0042220	response to cocaine	BP	25	1	1	0.819168	0.791876	1	1
GO:0042391	regulation of membrane potential	BP	202	12	26	0.690251	0.00023248	1	1
GO:0042417	dopamine metabolic process	BP	15	0	2	1	0.230718	1	1
GO:0042493	response to drug	BP	589	60	51	0.000501678	0.00661559	1	1
GO:0042592	homeostatic process	BP	1120	80	73	0.241715	0.27891	1	1
GO:0042886	amide transport	BP	1352	83	63	0.78291	0.992629	1	1
GO:0043270	positive regulation of ion transport	BP	140	16	13	0.0223456	0.0838984	1	1
GO:0043271	negative regulation of ion transport	BP	74	7	8	0.215651	0.079475	1	1
GO:0043279	response to alkaloid	BP	68	3	5	0.835743	0.398206	1	1
GO:0044070	regulation of anion transport	BP	51	4	6	0.437739	0.0875613	1	1
GO:0044248	cellular catabolic process	BP	1644	78	70	0.9997	0.999771	1	1
GO:0044282	small molecule catabolic process	BP	298	20	19	0.504417	0.449207	1	1
GO:0044283	small molecule biosynthetic process	BP	525	23	32	0.989084	0.521169	1	1
GO:0044703	multi-organism reproductive process	BP	564	47	39	0.058245	0.221138	1	1
GO:0045184	establishment of protein localization	BP	1405	85	62	0.827184	0.998328	1	1
GO:0045471	response to ethanol	BP	74	6	7	0.363638	0.162141	1	1
GO:0045776	negative regulation of blood pressure	BP	16	1	2	0.665171	0.253771	1	1
GO:0045915	positive regulation of catecholamine metabolic process	BP	4	0	0	1	1	1	1
GO:0045933	positive regulation of muscle contraction	BP	21	2	4	0.408408	0.0354646	1	1
GO:0045964	positive regulation of dopamine metabolic process	BP	4	0	0	1	1	1	1
GO:0045987	positive regulation of smooth muscle contraction	BP	13	2	4	0.210486	0.00623152	1	1
GO:0046394	carboxylic acid biosynthetic process	BP	287	11	25	0.984906	0.0445347	1	1
GO:0046395	carboxylic acid catabolic process	BP	181	12	11	0.537964	0.54525	1	1
GO:0046677	response to antibiotic	BP	221	20	18	0.0943564	0.12627	1	1
GO:0046717	acid secretion	BP	50	3	3	0.650599	0.59335	1	1
GO:0046879	hormone secretion	BP	162	13	15	0.273423	0.0683164	1	1
GO:0046883	regulation of hormone secretion	BP	137	13	13	0.119263	0.0734915	1	1
GO:0046887	positive regulation of hormone secretion	BP	61	7	5	0.106103	0.312454	1	1
GO:0046942	carboxylic acid transport	BP	160	9	10	0.737819	0.511068	1	1
GO:0048148	behavioral response to cocaine	BP	6	0	0	1	1	1	1
GO:0048583	regulation of response to stimulus	BP	2704	208	197	0.00679225	0.00224671	1	1
GO:0048584	positive regulation of response to stimulus	BP	1460	123	104	0.00236038	0.0458338	1	1
GO:0048585	negative regulation of response to stimulus	BP	1039	80	75	0.0809379	0.0653242	1	1
GO:0048871	multicellular organismal homeostasis	BP	279	27	17	0.0296266	0.532586	1	1
GO:0050432	catecholamine secretion	BP	12	0	1	1	0.529067	1	1
GO:0050433	regulation of catecholamine secretion	BP	10	0	1	1	0.466066	1	1
GO:0050708	regulation of protein secretion	BP	281	26	25	0.0512518	0.0360323	1	1
GO:0050714	positive regulation of protein secretion	BP	157	15	14	0.0955376	0.0966087	1	1
GO:0050796	regulation of insulin secretion	BP	102	9	8	0.231294	0.280067	1	1
GO:0050806	positive regulation of synaptic transmission	BP	80	9	9	0.0805534	0.0531773	1	1
GO:0050817	coagulation	BP	202	14	25	0.466249	0.000552748	1	1
GO:0050818	regulation of coagulation	BP	35	2	8	0.682557	0.000976179	1	1
GO:0050819	negative regulation of coagulation	BP	20	1	7	0.745354	0.000115251	1	1
GO:0050866	negative regulation of cell activation	BP	114	14	6	0.0179216	0.699387	1	1
GO:0051046	regulation of secretion	BP	449	38	46	0.0686259	0.000347217	1	1
GO:0051047	positive regulation of secretion	BP	244	21	21	0.128802	0.0680856	1	1
GO:0051048	negative regulation of secretion	BP	127	13	15	0.0763308	0.0101406	1	1
GO:0051049	regulation of transport	BP	1090	94	94	0.00405185	0.000293466	1	1
GO:0051050	positive regulation of transport	BP	603	53	39	0.0197953	0.366451	1	1
GO:0051051	negative regulation of transport	BP	293	29	27	0.0190068	0.0203813	1	1
GO:0051173	positive regulation of nitrogen compound metabolic process	BP	2017	145	97	0.137034	0.996664	1	1
GO:0051222	positive regulation of protein transport	BP	282	22	19	0.237853	0.354868	1	1
GO:0051223	regulation of protein transport	BP	467	36	30	0.187253	0.403758	1	1
GO:0051588	regulation of neurotransmitter transport	BP	77	8	9	0.134793	0.0433426	1	1
GO:0051589	negative regulation of neurotransmitter transport	BP	13	0	1	1	0.557725	1	1
GO:0051704	multi-organism process	BP	1648	124	88	0.0623511	0.92088	1	1
GO:0051937	catecholamine transport	BP	18	1	1	0.707999	0.676909	1	1
GO:0051952	regulation of amine transport	BP	24	1	2	0.806352	0.433418	1	1
GO:0051953	negative regulation of amine transport	BP	6	0	0	1	1	1	1
GO:0051954	positive regulation of amine transport	BP	14	1	0	0.616069	1	1	1
GO:0051955	regulation of amino acid transport	BP	12	0	0	1	1	1	1
GO:0051956	negative regulation of amino acid transport	BP	4	0	0	1	1	1	1
GO:0051957	positive regulation of amino acid transport	BP	8	0	0	1	1	1	1
GO:0060080	inhibitory postsynaptic potential	BP	8	1	1	0.421257	0.39465	1	1
GO:0060359	response to ammonium ion	BP	74	6	9	0.363638	0.0348089	1	1
GO:0061041	regulation of wound healing	BP	71	5	13	0.508286	0.000306236	1	1
GO:0061045	negative regulation of wound healing	BP	33	1	9	0.895456	0.000111337	1	1
GO:0061528	aspartate secretion	BP	1	0	0	1	1	1	1
GO:0070201	regulation of establishment of protein localization	BP	508	39	30	0.182696	0.594169	1	1
GO:0070459	prolactin secretion	BP	2	0	0	1	1	1	1
GO:0070471	uterine smooth muscle contraction	BP	5	1	0	0.289489	1	1	1
GO:0070472	regulation of uterine smooth muscle contraction	BP	5	1	0	0.289489	1	1	1
GO:0070474	positive regulation of uterine smooth muscle contraction	BP	4	1	0	0.239216	1	1	1
GO:0070482	response to oxygen levels	BP	279	16	25	0.757172	0.0334882	1	1
GO:0070527	platelet aggregation	BP	36	4	2	0.211941	0.652205	1	1
GO:0071702	organic substance transport	BP	1715	106	92	0.790453	0.918401	1	1
GO:0071705	nitrogen compound transport	BP	1513	94	73	0.758947	0.988831	1	1
GO:0072329	monocarboxylic acid catabolic process	BP	85	6	3	0.494573	0.896959	1	1
GO:0072330	monocarboxylic acid biosynthetic process	BP	209	5	13	0.998475	0.507446	1	1
GO:0072347	response to anesthetic	BP	43	1	4	0.947323	0.264209	1	1
GO:0080134	regulation of response to stress	BP	1028	71	66	0.362186	0.336773	1	1
GO:0090087	regulation of peptide transport	BP	480	38	32	0.139894	0.318629	1	1
GO:0090257	regulation of muscle system process	BP	124	19	16	0.000484448	0.00342364	1	1
GO:0090276	regulation of peptide hormone secretion	BP	112	10	10	0.205064	0.143163	1	1
GO:0090277	positive regulation of peptide hormone secretion	BP	46	5	4	0.185234	0.305723	1	1
GO:0090330	regulation of platelet aggregation	BP	8	0	0	1	1	1	1
GO:0090331	negative regulation of platelet aggregation	BP	5	0	0	1	1	1	1
GO:0097151	positive regulation of inhibitory postsynaptic potential	BP	5	1	1	0.289489	0.269248	1	1
GO:0097164	ammonium ion metabolic process	BP	117	5	9	0.892995	0.281477	1	1
GO:0098828	modulation of inhibitory postsynaptic potential	BP	5	1	1	0.289489	0.269248	1	1
GO:0099565	chemical synaptic transmission, postsynaptic	BP	59	2	11	0.908747	0.00074729	1	1
GO:1900046	regulation of hemostasis	BP	34	2	8	0.666984	0.000794801	1	1
GO:1900047	negative regulation of hemostasis	BP	20	1	7	0.745354	0.000115251	1	1
GO:1901565	organonitrogen compound catabolic process	BP	882	50	43	0.8925	0.951194	1	1
GO:1901575	organic substance catabolic process	BP	1499	88	70	0.899824	0.994751	1	1
GO:1901615	organic hydroxy compound metabolic process	BP	302	22	23	0.347863	0.15642	1	1
GO:1902722	positive regulation of prolactin secretion	BP	1	0	0	1	1	1	1
GO:1903034	regulation of response to wounding	BP	87	6	15	0.517571	0.000217131	1	1
GO:1903035	negative regulation of response to wounding	BP	40	1	9	0.935294	0.000538001	1	1
GO:1903530	regulation of secretion by cell	BP	421	35	44	0.0941066	0.00030185	1	1
GO:1903531	negative regulation of secretion by cell	BP	117	13	14	0.0448999	0.0114272	1	1
GO:1903532	positive regulation of secretion by cell	BP	230	20	20	0.12624	0.0677908	1	1
GO:1903792	negative regulation of anion transport	BP	12	1	3	0.559777	0.0325996	1	1
GO:1903793	positive regulation of anion transport	BP	28	2	3	0.560486	0.240699	1	1
GO:1904448	regulation of aspartate secretion	BP	1	0	0	1	1	1	1
GO:1904450	positive regulation of aspartate secretion	BP	1	0	0	1	1	1	1
GO:1904951	positive regulation of establishment of protein localization	BP	317	24	19	0.272159	0.560202	1	1
GO:1905114	cell surface receptor signaling pathway involved in cell-cell signaling	BP	403	21	35	0.897144	0.0210873	1	1
GO:2001023	regulation of response to drug	BP	40	3	5	0.497845	0.0932309	1	1
GO:2001024	negative regulation of response to drug	BP	17	2	0	0.310842	1	1	1
GO:0001816	cytokine production	BP	508	52	43	0.00104754	0.017195	1	1
GO:0002237	response to molecule of bacterial origin	BP	202	25	18	0.00178371	0.0665991	1	1
GO:0006066	alcohol metabolic process	BP	223	20	15	0.100944	0.380879	1	1
GO:0006497	protein lipidation	BP	69	2	2	0.947765	0.928384	1	1
GO:0006629	lipid metabolic process	BP	877	68	52	0.0913224	0.598264	1	1
GO:0006869	lipid transport	BP	182	12	21	0.54582	0.00350478	1	1
GO:0006909	phagocytosis	BP	174	20	14	0.0109154	0.173378	1	1
GO:0006911	phagocytosis, engulfment	BP	26	5	3	0.0256249	0.208026	1	1
GO:0006996	organelle organization	BP	2642	158	84	0.933198	1	1	1
GO:0007033	vacuole organization	BP	119	3	4	0.987197	0.936403	1	1
GO:0007040	lysosome organization	BP	49	1	1	0.965094	0.95401	1	1
GO:0007187	G protein-coupled receptor signaling pathway, coupled to cyclic nucleotide second messenger	BP	72	10	8	0.0194128	0.0699992	1	1
GO:0007188	adenylate cyclase-modulating G protein-coupled receptor signaling pathway	BP	69	9	8	0.0370171	0.0571447	1	1
GO:0007189	adenylate cyclase-activating G protein-coupled receptor signaling pathway	BP	41	7	4	0.0167639	0.237159	1	1
GO:0007264	small GTPase mediated signal transduction	BP	359	36	37	0.00803156	0.00114725	1	1
GO:0007265	Ras protein signal transduction	BP	254	24	30	0.048682	0.00036668	1	1
GO:0007266	Rho protein signal transduction	BP	113	16	18	0.00301879	0.000151619	1	1
GO:0007584	response to nutrient	BP	139	12	11	0.20764	0.224904	1	1
GO:0008202	steroid metabolic process	BP	183	10	12	0.776127	0.436307	1	1
GO:0008203	cholesterol metabolic process	BP	101	5	5	0.805473	0.742929	1	1
GO:0009607	response to biotic stimulus	BP	581	60	38	0.000352356	0.342274	1	1
GO:0009991	response to extracellular stimulus	BP	336	22	25	0.549624	0.17201	1	1
GO:0010256	endomembrane system organization	BP	302	26	16	0.0998597	0.751527	1	1
GO:0010324	membrane invagination	BP	42	10	5	0.000317658	0.109413	1	1
GO:0010742	macrophage derived foam cell differentiation	BP	21	0	3	1	0.132098	1	1
GO:0010743	regulation of macrophage derived foam cell differentiation	BP	16	0	2	1	0.253771	1	1
GO:0010745	negative regulation of macrophage derived foam cell differentiation	BP	10	0	2	1	0.120172	1	1
GO:0010874	regulation of cholesterol efflux	BP	16	1	4	0.665171	0.0137132	1	1
GO:0010875	positive regulation of cholesterol efflux	BP	13	1	4	0.588884	0.00623152	1	1
GO:0010876	lipid localization	BP	204	13	21	0.594708	0.0125945	1	1
GO:0010878	cholesterol storage	BP	12	0	1	1	0.529067	1	1
GO:0010883	regulation of lipid storage	BP	30	1	1	0.871602	0.848006	1	1
GO:0010885	regulation of cholesterol storage	BP	10	0	1	1	0.466066	1	1
GO:0010887	negative regulation of cholesterol storage	BP	5	0	1	1	0.269248	1	1
GO:0010888	negative regulation of lipid storage	BP	13	1	1	0.588884	0.557725	1	1
GO:0015748	organophosphate ester transport	BP	66	7	6	0.143968	0.211471	1	1
GO:0015914	phospholipid transport	BP	45	5	6	0.173855	0.0534897	1	1
GO:0015918	sterol transport	BP	57	3	7	0.735959	0.0563121	1	1
GO:0016043	cellular component organization	BP	4101	277	229	0.335182	0.95003	1	1
GO:0016050	vesicle organization	BP	223	16	10	0.403129	0.877856	1	1
GO:0016125	sterol metabolic process	BP	106	5	6	0.837559	0.630413	1	1
GO:0016197	endosomal transport	BP	155	10	3	0.577694	0.996476	1	1
GO:0019216	regulation of lipid metabolic process	BP	271	21	16	0.253959	0.585655	1	1
GO:0019915	lipid storage	BP	46	2	2	0.817087	0.778432	1	1
GO:0019932	second-messenger-mediated signaling	BP	188	18	24	0.0720105	0.000450112	1	1
GO:0019933	cAMP-mediated signaling	BP	64	8	7	0.0588312	0.0925812	1	1
GO:0019935	cyclic-nucleotide-mediated signaling	BP	75	8	9	0.120804	0.0375128	1	1
GO:0022607	cellular component assembly	BP	2013	143	106	0.176504	0.95832	1	1
GO:0030301	cholesterol transport	BP	51	2	7	0.859352	0.0335879	1	1
GO:0031667	response to nutrient levels	BP	315	20	24	0.606881	0.149889	1	1
GO:0032365	intracellular lipid transport	BP	29	0	2	1	0.533603	1	1
GO:0032366	intracellular sterol transport	BP	16	0	1	1	0.633665	1	1
GO:0032367	intracellular cholesterol transport	BP	16	0	1	1	0.633665	1	1
GO:0032368	regulation of lipid transport	BP	57	5	9	0.323655	0.00703455	1	1
GO:0032370	positive regulation of lipid transport	BP	34	3	7	0.39186	0.00379636	1	1
GO:0032371	regulation of sterol transport	BP	25	2	4	0.498778	0.0619899	1	1
GO:0032373	positive regulation of sterol transport	BP	17	1	4	0.687316	0.0170872	1	1
GO:0032374	regulation of cholesterol transport	BP	25	2	4	0.498778	0.0619899	1	1
GO:0032376	positive regulation of cholesterol transport	BP	17	1	4	0.687316	0.0170872	1	1
GO:0032488	Cdc42 protein signal transduction	BP	5	0	0	1	1	1	1
GO:0032489	regulation of Cdc42 protein signal transduction	BP	3	0	0	1	1	1	1
GO:0032496	response to lipopolysaccharide	BP	191	23	16	0.00377527	0.120361	1	1
GO:0032526	response to retinoic acid	BP	55	4	7	0.496672	0.0478975	1	1
GO:0032611	interleukin-1 beta production	BP	54	9	9	0.00832223	0.00488915	1	1
GO:0032612	interleukin-1 production	BP	63	10	10	0.00787028	0.00443211	1	1
GO:0033344	cholesterol efflux	BP	24	1	6	0.806352	0.00259169	1	1
GO:0033363	secretory granule organization	BP	23	3	2	0.191567	0.412006	1	1
GO:0033700	phospholipid efflux	BP	5	0	3	1	0.00204107	1	1
GO:0034204	lipid translocation	BP	14	1	2	0.616069	0.207811	1	1
GO:0034220	ion transmembrane transport	BP	577	42	54	0.276021	0.000996869	1	1
GO:0034377	plasma lipoprotein particle assembly	BP	17	0	3	1	0.0805461	1	1
GO:0034380	high-density lipoprotein particle assembly	BP	9	0	1	1	0.431477	1	1
GO:0034405	response to fluid shear stress	BP	26	1	3	0.831136	0.208026	1	1
GO:0034616	response to laminar fluid shear stress	BP	12	0	2	1	0.162911	1	1
GO:0035023	regulation of Rho protein signal transduction	BP	91	13	15	0.00661264	0.000360632	1	1
GO:0035556	intracellular signal transduction	BP	1821	142	135	0.0171047	0.00701385	1	1
GO:0036314	response to sterol	BP	25	2	2	0.498778	0.454403	1	1
GO:0036315	cellular response to sterol	BP	17	1	1	0.687316	0.655965	1	1
GO:0038027	apolipoprotein A-I-mediated signaling pathway	BP	5	0	1	1	0.269248	1	1
GO:0042157	lipoprotein metabolic process	BP	90	2	7	0.984536	0.306551	1	1
GO:0042158	lipoprotein biosynthetic process	BP	71	2	2	0.95337	0.935365	1	1
GO:0042632	cholesterol homeostasis	BP	42	1	4	0.943585	0.250606	1	1
GO:0043207	response to external biotic stimulus	BP	555	59	36	0.000184099	0.366763	1	1
GO:0043254	regulation of protein complex assembly	BP	306	25	12	0.158781	0.964308	1	1
GO:0043691	reverse cholesterol transport	BP	8	0	2	1	0.0809725	1	1
GO:0043933	protein-containing complex subunit organization	BP	1529	91	64	0.875788	0.999773	1	1
GO:0044085	cellular component biogenesis	BP	2184	147	107	0.413601	0.995791	1	1
GO:0044087	regulation of cellular component biogenesis	BP	633	53	37	0.0433806	0.624852	1	1
GO:0045332	phospholipid translocation	BP	14	1	2	0.616069	0.207811	1	1
GO:0045596	negative regulation of cell differentiation	BP	395	47	34	6.02662e-05	0.0255492	1	1
GO:0046578	regulation of Ras protein signal transduction	BP	165	18	20	0.0245988	0.00244052	1	1
GO:0046907	intracellular transport	BP	1276	71	51	0.951588	0.999779	1	1
GO:0048878	chemical homeostasis	BP	597	39	47	0.554221	0.0406379	1	1
GO:0050663	cytokine secretion	BP	140	14	15	0.0788168	0.0230609	1	1
GO:0050701	interleukin-1 secretion	BP	40	7	4	0.0147159	0.223891	1	1
GO:0050702	interleukin-1 beta secretion	BP	34	7	3	0.00598412	0.341998	1	1
GO:0050801	ion homeostasis	BP	400	28	33	0.40274	0.0457098	1	1
GO:0051056	regulation of small GTPase mediated signal transduction	BP	239	26	25	0.00833733	0.00565406	1	1
GO:0051128	regulation of cellular component organization	BP	1652	121	99	0.115357	0.580008	1	1
GO:0051235	maintenance of location	BP	208	14	12	0.511144	0.616918	1	1
GO:0051641	cellular localization	BP	1996	120	85	0.887375	0.999953	1	1
GO:0051649	establishment of localization in cell	BP	1519	86	68	0.950679	0.998358	1	1
GO:0051707	response to other organism	BP	554	59	36	0.000175395	0.362571	1	1
GO:0055081	anion homeostasis	BP	26	1	3	0.831136	0.208026	1	1
GO:0055085	transmembrane transport	BP	863	59	78	0.409772	0.000240593	1	1
GO:0055088	lipid homeostasis	BP	65	5	8	0.430404	0.0424982	1	1
GO:0055091	phospholipid homeostasis	BP	6	1	1	0.336443	0.313694	1	1
GO:0055092	sterol homeostasis	BP	43	1	4	0.947323	0.264209	1	1
GO:0055094	response to lipoprotein particle	BP	21	2	1	0.408408	0.732404	1	1
GO:0060155	platelet dense granule organization	BP	8	1	2	0.421257	0.0809725	1	1
GO:0061024	membrane organization	BP	537	46	35	0.0414841	0.358323	1	1
GO:0065003	protein-containing complex assembly	BP	1298	81	59	0.7286	0.995101	1	1
GO:0065005	protein-lipid complex assembly	BP	19	2	3	0.360314	0.105067	1	1
GO:0070723	response to cholesterol	BP	23	2	2	0.454668	0.412006	1	1
GO:0071216	cellular response to biotic stimulus	BP	154	19	10	0.00620248	0.462033	1	1
GO:0071219	cellular response to molecule of bacterial origin	BP	133	17	10	0.00658671	0.289824	1	1
GO:0071222	cellular response to lipopolysaccharide	BP	127	16	10	0.00942997	0.243814	1	1
GO:0071229	cellular response to acid chemical	BP	119	9	10	0.387223	0.187155	1	1
GO:0071300	cellular response to retinoic acid	BP	32	2	5	0.633997	0.0421979	1	1
GO:0071396	cellular response to lipid	BP	379	35	23	0.0277718	0.535236	1	1
GO:0071397	cellular response to cholesterol	BP	15	1	1	0.641459	0.609922	1	1
GO:0071402	cellular response to lipoprotein particle stimulus	BP	23	2	2	0.454668	0.412006	1	1
GO:0071404	cellular response to low-density lipoprotein particle stimulus	BP	11	1	0	0.528611	1	1	1
GO:0071825	protein-lipid complex subunit organization	BP	24	3	5	0.208938	0.0132584	1	1
GO:0071827	plasma lipoprotein particle organization	BP	22	1	5	0.777935	0.00908215	1	1
GO:0071840	cellular component organization or biogenesis	BP	4230	281	229	0.466649	0.987855	1	1
GO:0080171	lytic vacuole organization	BP	49	1	1	0.965094	0.95401	1	1
GO:0090077	foam cell differentiation	BP	21	0	3	1	0.132098	1	1
GO:0090107	regulation of high-density lipoprotein particle assembly	BP	2	0	0	1	1	1	1
GO:0097006	regulation of plasma lipoprotein particle levels	BP	55	4	5	0.496672	0.24127	1	1
GO:0097035	regulation of membrane lipid distribution	BP	27	2	4	0.540532	0.0782693	1	1
GO:0097306	cellular response to alcohol	BP	58	7	5	0.0863083	0.276388	1	1
GO:0098656	anion transmembrane transport	BP	127	6	11	0.852181	0.149779	1	1
GO:0099024	plasma membrane invagination	BP	35	8	4	0.00166812	0.161059	1	1
GO:1902531	regulation of intracellular signal transduction	BP	1265	103	92	0.0138416	0.0380049	1	1
GO:1902652	secondary alcohol metabolic process	BP	104	5	5	0.825283	0.765638	1	1
GO:1905952	regulation of lipid localization	BP	76	6	9	0.387686	0.0403565	1	1
GO:1905953	negative regulation of lipid localization	BP	21	2	2	0.408408	0.368039	1	1
GO:1905954	positive regulation of lipid localization	BP	47	3	7	0.608466	0.0224517	1	1
GO:0006351	transcription, DNA-templated	BP	2476	167	92	0.393307	1	1	1
GO:0006355	regulation of transcription, DNA-templated	BP	2322	160	92	0.285177	1	1	1
GO:0006357	regulation of transcription by RNA polymerase II	BP	1706	113	68	0.503806	0.999982	1	1
GO:0006366	transcription by RNA polymerase II	BP	1851	116	69	0.75109	1	1	1
GO:0019219	regulation of nucleobase-containing compound metabolic process	BP	2788	177	102	0.74351	1	1	1
GO:0032377	regulation of intracellular lipid transport	BP	6	0	0	1	1	1	1
GO:0032380	regulation of intracellular sterol transport	BP	6	0	0	1	1	1	1
GO:0032383	regulation of intracellular cholesterol transport	BP	6	0	0	1	1	1	1
GO:0032386	regulation of intracellular transport	BP	309	20	16	0.571616	0.782136	1	1
GO:0032774	RNA biosynthetic process	BP	2533	169	96	0.455495	1	1	1
GO:0034654	nucleobase-containing compound biosynthetic process	BP	2925	180	109	0.876839	1	1	1
GO:0051252	regulation of RNA metabolic process	BP	2556	171	98	0.438864	1	1	1
GO:0060341	regulation of cellular localization	BP	635	45	33	0.331663	0.851327	1	1
GO:0097659	nucleic acid-templated transcription	BP	2521	169	94	0.427615	1	1	1
GO:1903506	regulation of nucleic acid-templated transcription	BP	2381	163	94	0.315287	1	1	1
GO:2001141	regulation of RNA biosynthetic process	BP	2387	163	95	0.328282	1	1	1
GO:0015886	heme transport	BP	5	0	0	1	1	1	1
GO:0051181	cofactor transport	BP	27	0	3	1	0.224245	1	1
GO:1901678	iron coordination entity transport	BP	6	0	1	1	0.313694	1	1
GO:0006952	defense response	BP	960	82	72	0.00898426	0.0356329	1	1
GO:0006954	inflammatory response	BP	396	45	44	0.000248788	7.55361e-05	1	1
GO:0000165	MAPK cascade	BP	570	46	50	0.0907936	0.00558372	1	1
GO:0000226	microtubule cytoskeleton organization	BP	379	23	10	0.695446	0.999485	1	1
GO:0000278	mitotic cell cycle	BP	788	38	25	0.98719	0.999953	1	1
GO:0000302	response to reactive oxygen species	BP	163	13	13	0.280693	0.192579	1	1
GO:0000902	cell morphogenesis	BP	545	50	53	0.0111786	0.000455496	1	1
GO:0000904	cell morphogenesis involved in differentiation	BP	386	40	43	0.00306469	8.56893e-05	1	1
GO:0001558	regulation of cell growth	BP	256	16	25	0.628203	0.0130251	1	1
GO:0001569	branching involved in blood vessel morphogenesis	BP	17	2	2	0.310842	0.276868	1	1
GO:0001736	establishment of planar polarity	BP	98	4	3	0.895332	0.94231	1	1
GO:0001738	morphogenesis of a polarized epithelium	BP	109	7	4	0.586381	0.904694	1	1
GO:0001763	morphogenesis of a branching structure	BP	94	9	11	0.167558	0.0270633	1	1
GO:0001776	leukocyte homeostasis	BP	64	7	6	0.128117	0.192259	1	1
GO:0001782	B cell homeostasis	BP	25	3	1	0.226638	0.791876	1	1
GO:0001817	regulation of cytokine production	BP	465	49	40	0.000772861	0.0166119	1	1
GO:0001819	positive regulation of cytokine production	BP	306	33	24	0.00369961	0.120122	1	1
GO:0001838	embryonic epithelial tube formation	BP	76	8	3	0.127699	0.84886	1	1
GO:0001841	neural tube formation	BP	72	8	3	0.101351	0.821822	1	1
GO:0001843	neural tube closure	BP	63	8	2	0.0544816	0.90293	1	1
GO:0001922	B-1 B cell homeostasis	BP	4	0	0	1	1	1	1
GO:0001932	regulation of protein phosphorylation	BP	872	69	65	0.0648905	0.0491838	1	1
GO:0001933	negative regulation of protein phosphorylation	BP	290	25	11	0.103791	0.969059	1	1
GO:0001934	positive regulation of protein phosphorylation	BP	573	48	53	0.0522037	0.00143765	1	1
GO:0001952	regulation of cell-matrix adhesion	BP	74	9	9	0.0541228	0.0348089	1	1
GO:0001954	positive regulation of cell-matrix adhesion	BP	33	4	4	0.17086	0.138005	1	1
GO:0002009	morphogenesis of an epithelium	BP	321	33	20	0.00759656	0.488345	1	1
GO:0002040	sprouting angiogenesis	BP	60	10	12	0.00554712	0.000219688	1	1
GO:0002042	cell migration involved in sprouting angiogenesis	BP	34	6	7	0.0223879	0.00379636	1	1
GO:0002065	columnar/cuboidal epithelial cell differentiation	BP	54	5	6	0.284166	0.108178	1	1
GO:0002244	hematopoietic progenitor cell differentiation	BP	128	6	6	0.857236	0.797941	1	1
GO:0002253	activation of immune response	BP	429	33	23	0.202974	0.765149	1	1
GO:0002260	lymphocyte homeostasis	BP	49	6	2	0.102178	0.807565	1	1
GO:0002285	lymphocyte activation involved in immune response	BP	130	15	9	0.0244593	0.393463	1	1
GO:0002312	B cell activation involved in immune response	BP	63	11	2	0.0025472	0.90293	1	1
GO:0002322	B cell proliferation involved in immune response	BP	4	2	0	0.0239139	1	1	1
GO:0002327	immature B cell differentiation	BP	6	0	0	1	1	1	1
GO:0002332	transitional stage B cell differentiation	BP	1	0	0	1	1	1	1
GO:0002333	transitional one stage B cell differentiation	BP	1	0	0	1	1	1	1
GO:0002429	immune response-activating cell surface receptor signaling pathway	BP	266	21	12	0.227657	0.891244	1	1
GO:0002431	Fc receptor mediated stimulatory signaling pathway	BP	72	7	3	0.196609	0.821822	1	1
GO:0002433	immune response-regulating cell surface receptor signaling pathway involved in phagocytosis	BP	69	6	2	0.30409	0.928384	1	1
GO:0002520	immune system development	BP	697	71	41	0.000156161	0.612604	1	1
GO:0002684	positive regulation of immune system process	BP	715	68	52	0.00140283	0.10038	1	1
GO:0002757	immune response-activating signal transduction	BP	392	31	18	0.170041	0.917602	1	1
GO:0002764	immune response-regulating signaling pathway	BP	418	34	20	0.121115	0.893969	1	1
GO:0002768	immune response-regulating cell surface receptor signaling pathway	BP	291	24	14	0.153663	0.851992	1	1
GO:0006259	DNA metabolic process	BP	803	28	11	0.999975	1	1	1
GO:0006281	DNA repair	BP	443	11	3	0.999982	1	1	1
GO:0006298	mismatch repair	BP	25	0	0	1	1	1	1
GO:0006468	protein phosphorylation	BP	1268	101	92	0.0254755	0.0399668	1	1
GO:0006469	negative regulation of protein kinase activity	BP	174	16	7	0.112331	0.910773	1	1
GO:0006793	phosphorus metabolic process	BP	2247	157	134	0.225132	0.615323	1	1
GO:0006796	phosphate-containing compound metabolic process	BP	2226	157	133	0.187902	0.605357	1	1
GO:0006816	calcium ion transport	BP	243	21	20	0.125039	0.103599	1	1
GO:0006873	cellular ion homeostasis	BP	322	22	25	0.466845	0.124364	1	1
GO:0006874	cellular calcium ion homeostasis	BP	209	14	21	0.518542	0.0161978	1	1
GO:0006875	cellular metal ion homeostasis	BP	274	17	24	0.642019	0.0457767	1	1
GO:0006914	autophagy	BP	410	20	18	0.942483	0.946208	1	1
GO:0006974	cellular response to DNA damage stimulus	BP	695	26	18	0.999711	0.999997	1	1
GO:0006975	DNA damage induced protein phosphorylation	BP	8	1	0	0.421257	1	1	1
GO:0006979	response to oxidative stress	BP	321	20	23	0.64086	0.235101	1	1
GO:0007010	cytoskeleton organization	BP	810	71	36	0.00826622	0.984693	1	1
GO:0007015	actin filament organization	BP	218	28	10	0.000543574	0.8605	1	1
GO:0007017	microtubule-based process	BP	520	30	17	0.807422	0.998897	1	1
GO:0007044	cell-substrate junction assembly	BP	63	9	6	0.0218907	0.182914	1	1
GO:0007045	cell-substrate adherens junction assembly	BP	55	9	6	0.00938354	0.11556	1	1
GO:0007049	cell cycle	BP	1381	77	47	0.956562	0.999999	1	1
GO:0007050	cell cycle arrest	BP	192	12	13	0.621408	0.385197	1	1
GO:0007160	cell-matrix adhesion	BP	140	21	19	0.000336855	0.00081345	1	1
GO:0007164	establishment of tissue polarity	BP	98	4	3	0.895332	0.94231	1	1
GO:0007167	enzyme linked receptor protein signaling pathway	BP	604	54	53	0.0138889	0.00437148	1	1
GO:0007169	transmembrane receptor protein tyrosine kinase signaling pathway	BP	434	43	39	0.00497149	0.00924669	1	1
GO:0007173	epidermal growth factor receptor signaling pathway	BP	77	8	5	0.134793	0.506289	1	1
GO:0007178	transmembrane receptor protein serine/threonine kinase signaling pathway	BP	186	13	16	0.458126	0.10158	1	1
GO:0007204	positive regulation of cytosolic calcium ion concentration	BP	142	12	14	0.228518	0.0502099	1	1
GO:0007229	integrin-mediated signaling pathway	BP	64	10	8	0.00879135	0.0392694	1	1
GO:0007249	I-kappaB kinase/NF-kappaB signaling	BP	212	19	14	0.108246	0.41423	1	1
GO:0007346	regulation of mitotic cell cycle	BP	511	22	18	0.990445	0.99695	1	1
GO:0007409	axonogenesis	BP	233	25	29	0.0112736	0.00018753	1	1
GO:0007569	cell aging	BP	88	4	5	0.841536	0.626296	1	1
GO:0008283	cell proliferation	BP	1176	109	93	0.000146089	0.00466436	1	1
GO:0008361	regulation of cell size	BP	112	5	13	0.870198	0.0182896	1	1
GO:0008630	intrinsic apoptotic signaling pathway in response to DNA damage	BP	79	9	3	0.0756888	0.866728	1	1
GO:0009790	embryo development	BP	588	53	43	0.0127075	0.118351	1	1
GO:0009791	post-embryonic development	BP	59	2	7	0.908747	0.065589	1	1
GO:0009792	embryo development ending in birth or egg hatching	BP	388	33	24	0.0807369	0.495837	1	1
GO:0009887	animal organ morphogenesis	BP	544	51	52	0.00701769	0.000765033	1	1
GO:0009888	tissue development	BP	1048	97	89	0.000364279	0.000701913	1	1
GO:0009891	positive regulation of biosynthetic process	BP	1296	86	59	0.499889	0.994895	1	1
GO:0009892	negative regulation of metabolic process	BP	2012	135	86	0.434815	0.999949	1	1
GO:0009894	regulation of catabolic process	BP	768	42	27	0.919506	0.99962	1	1
GO:0009968	negative regulation of signal transduction	BP	827	66	52	0.0609289	0.420076	1	1
GO:0010001	glial cell differentiation	BP	113	17	11	0.00116055	0.0821111	1	1
GO:0010506	regulation of autophagy	BP	275	13	14	0.923597	0.790971	1	1
GO:0010517	regulation of phospholipase activity	BP	32	3	5	0.355115	0.0421979	1	1
GO:0010519	negative regulation of phospholipase activity	BP	3	0	0	1	1	1	1
GO:0010522	regulation of calcium ion transport into cytosol	BP	58	5	3	0.336961	0.69335	1	1
GO:0010524	positive regulation of calcium ion transport into cytosol	BP	30	4	1	0.132997	0.848006	1	1
GO:0010557	positive regulation of macromolecule biosynthetic process	BP	1222	85	52	0.320126	0.998608	1	1
GO:0010562	positive regulation of phosphorus metabolic process	BP	650	52	57	0.0854965	0.00322442	1	1
GO:0010563	negative regulation of phosphorus metabolic process	BP	391	41	12	0.0022068	0.997968	1	1
GO:0010604	positive regulation of macromolecule metabolic process	BP	2119	156	104	0.0708237	0.994916	1	1
GO:0010605	negative regulation of macromolecule metabolic process	BP	1854	121	79	0.574955	0.999908	1	1
GO:0010628	positive regulation of gene expression	BP	1244	88	64	0.259063	0.937396	1	1
GO:0010638	positive regulation of organelle organization	BP	461	30	15	0.562349	0.998156	1	1
GO:0010648	negative regulation of cell communication	BP	880	68	60	0.0961169	0.18945	1	1
GO:0010720	positive regulation of cell development	BP	307	28	24	0.0515822	0.123235	1	1
GO:0010769	regulation of cell morphogenesis involved in differentiation	BP	163	12	18	0.391806	0.0102141	1	1
GO:0010770	positive regulation of cell morphogenesis involved in differentiation	BP	92	6	8	0.573132	0.195861	1	1
GO:0010810	regulation of cell-substrate adhesion	BP	123	13	14	0.062416	0.0171949	1	1
GO:0010811	positive regulation of cell-substrate adhesion	BP	65	6	5	0.257859	0.361364	1	1
GO:0010942	positive regulation of cell death	BP	501	49	33	0.00365338	0.340741	1	1
GO:0010959	regulation of metal ion transport	BP	203	21	20	0.027344	0.022541	1	1
GO:0010975	regulation of neuron projection development	BP	288	16	29	0.798577	0.00520669	1	1
GO:0014020	primary neural tube formation	BP	66	8	2	0.0681706	0.916564	1	1
GO:0016049	cell growth	BP	306	19	30	0.644904	0.00661782	1	1
GO:0016055	Wnt signaling pathway	BP	350	19	24	0.843669	0.299228	1	1
GO:0016310	phosphorylation	BP	1597	113	101	0.224504	0.348105	1	1
GO:0016331	morphogenesis of embryonic epithelium	BP	85	11	3	0.0237686	0.896959	1	1
GO:0016567	protein ubiquitination	BP	675	31	24	0.990353	0.999042	1	1
GO:0018108	peptidyl-tyrosine phosphorylation	BP	216	21	19	0.0484872	0.067306	1	1
GO:0018193	peptidyl-amino acid modification	BP	824	48	33	0.842484	0.997357	1	1
GO:0018212	peptidyl-tyrosine modification	BP	219	21	19	0.0546961	0.0749048	1	1
GO:0019220	regulation of phosphate metabolic process	BP	1119	88	71	0.0463584	0.368271	1	1
GO:0019725	cellular homeostasis	BP	523	29	38	0.862625	0.144039	1	1
GO:0021575	hindbrain morphogenesis	BP	20	2	1	0.384565	0.715054	1	1
GO:0021587	cerebellum morphogenesis	BP	19	2	0	0.360314	1	1	1
GO:0021915	neural tube development	BP	102	8	5	0.360733	0.750673	1	1
GO:0022008	neurogenesis	BP	889	75	81	0.0159872	0.000140012	1	1
GO:0022402	cell cycle process	BP	1029	55	36	0.963939	0.999959	1	1
GO:0022603	regulation of anatomical structure morphogenesis	BP	627	58	61	0.00557154	0.000170121	1	1
GO:0022604	regulation of cell morphogenesis	BP	274	19	26	0.447489	0.01615	1	1
GO:0023014	signal transduction by protein phosphorylation	BP	573	46	50	0.0967147	0.0061674	1	1
GO:0023057	negative regulation of signaling	BP	882	68	60	0.0994082	0.19439	1	1
GO:0030001	metal ion transport	BP	454	34	41	0.245498	0.00713618	1	1
GO:0030003	cellular cation homeostasis	BP	314	21	25	0.509576	0.101216	1	1
GO:0030029	actin filament-based process	BP	424	46	27	0.000597805	0.42992	1	1
GO:0030030	cell projection organization	BP	948	74	77	0.0724721	0.00513573	1	1
GO:0030031	cell projection assembly	BP	403	28	21	0.418597	0.799378	1	1
GO:0030035	microspike assembly	BP	3	0	1	1	0.171546	1	1
GO:0030036	actin cytoskeleton organization	BP	381	42	23	0.000739512	0.545718	1	1
GO:0030038	contractile actin filament bundle assembly	BP	65	8	1	0.0633937	0.983217	1	1
GO:0030097	hemopoiesis	BP	634	65	39	0.000247104	0.494161	1	1
GO:0030100	regulation of endocytosis	BP	167	19	12	0.0142552	0.316982	1	1
GO:0030111	regulation of Wnt signaling pathway	BP	235	13	19	0.784758	0.124956	1	1
GO:0030177	positive regulation of Wnt signaling pathway	BP	121	7	5	0.69527	0.866403	1	1
GO:0030182	neuron differentiation	BP	735	59	69	0.0672471	0.00018728	1	1
GO:0030183	B cell differentiation	BP	94	16	4	0.000403546	0.831132	1	1
GO:0030217	T cell differentiation	BP	172	18	17	0.0353193	0.032704	1	1
GO:0030509	BMP signaling pathway	BP	69	2	10	0.947765	0.00850611	1	1
GO:0030510	regulation of BMP signaling pathway	BP	38	2	5	0.725713	0.0783779	1	1
GO:0030514	negative regulation of BMP signaling pathway	BP	20	1	3	0.745354	0.118294	1	1
GO:0030516	regulation of axon extension	BP	53	3	8	0.689395	0.0140378	1	1
GO:0031032	actomyosin structure organization	BP	102	11	6	0.0732035	0.592691	1	1
GO:0031109	microtubule polymerization or depolymerization	BP	75	5	1	0.557747	0.991067	1	1
GO:0031110	regulation of microtubule polymerization or depolymerization	BP	53	4	1	0.467501	0.964251	1	1
GO:0031113	regulation of microtubule polymerization	BP	37	3	1	0.445858	0.902131	1	1
GO:0031175	neuron projection development	BP	553	41	56	0.240067	0.000110944	1	1
GO:0031324	negative regulation of cellular metabolic process	BP	1652	124	72	0.0659379	0.999538	1	1
GO:0031328	positive regulation of cellular biosynthetic process	BP	1280	86	58	0.450174	0.995175	1	1
GO:0031329	regulation of cellular catabolic process	BP	691	34	23	0.97578	0.999714	1	1
GO:0031344	regulation of cell projection organization	BP	410	29	37	0.377945	0.0103663	1	1
GO:0031396	regulation of protein ubiquitination	BP	162	9	3	0.750909	0.99755	1	1
GO:0031397	negative regulation of protein ubiquitination	BP	64	4	2	0.617996	0.907691	1	1
GO:0031399	regulation of protein modification process	BP	1183	92	70	0.0531738	0.61609	1	1
GO:0031400	negative regulation of protein modification process	BP	434	39	14	0.030771	0.997817	1	1
GO:0031401	positive regulation of protein modification process	BP	742	55	56	0.20041	0.0535628	1	1
GO:0031532	actin cytoskeleton reorganization	BP	62	3	5	0.786191	0.32462	1	1
GO:0031589	cell-substrate adhesion	BP	207	25	26	0.00249749	0.00034301	1	1
GO:0032092	positive regulation of protein binding	BP	77	5	6	0.581529	0.326341	1	1
GO:0032147	activation of protein kinase activity	BP	212	17	21	0.23701	0.0187209	1	1
GO:0032231	regulation of actin filament bundle assembly	BP	58	6	1	0.182606	0.97391	1	1
GO:0032233	positive regulation of actin filament bundle assembly	BP	38	6	0	0.0368132	1	1	1
GO:0032269	negative regulation of cellular protein metabolic process	BP	692	57	32	0.0482919	0.962197	1	1
GO:0032270	positive regulation of cellular protein metabolic process	BP	1002	73	62	0.200644	0.461539	1	1
GO:0032271	regulation of protein polymerization	BP	133	13	6	0.100687	0.826421	1	1
GO:0032446	protein modification by small protein conjugation	BP	747	32	24	0.99785	0.99991	1	1
GO:0032535	regulation of cellular component size	BP	230	19	19	0.185498	0.107571	1	1
GO:0032609	interferon-gamma production	BP	76	15	10	0.000112093	0.016343	1	1
GO:0032623	interleukin-2 production	BP	46	6	1	0.0805412	0.94445	1	1
GO:0032663	regulation of interleukin-2 production	BP	40	5	1	0.121489	0.918964	1	1
GO:0032729	positive regulation of interferon-gamma production	BP	49	12	7	6.06092e-05	0.0276406	1	1
GO:0032743	positive regulation of interleukin-2 production	BP	24	2	1	0.477007	0.778377	1	1
GO:0032886	regulation of microtubule-based process	BP	166	10	6	0.664507	0.943042	1	1
GO:0032943	mononuclear cell proliferation	BP	179	20	15	0.0146039	0.129151	1	1
GO:0032956	regulation of actin cytoskeleton organization	BP	199	21	12	0.0225205	0.554537	1	1
GO:0032970	regulation of actin filament-based process	BP	218	22	14	0.0310847	0.455925	1	1
GO:0032989	cellular component morphogenesis	BP	594	55	57	0.00671541	0.000392857	1	1
GO:0032990	cell part morphogenesis	BP	366	33	40	0.0424643	0.000224818	1	1
GO:0033043	regulation of organelle organization	BP	897	60	35	0.47952	0.998908	1	1
GO:0033554	cellular response to stress	BP	1525	74	65	0.999019	0.999602	1	1
GO:0033673	negative regulation of kinase activity	BP	185	18	7	0.0637107	0.938173	1	1
GO:0033674	positive regulation of kinase activity	BP	378	34	34	0.0410922	0.0142432	1	1
GO:0033687	osteoblast proliferation	BP	15	4	1	0.014354	0.609922	1	1
GO:0033688	regulation of osteoblast proliferation	BP	12	3	1	0.0403397	0.529067	1	1
GO:0033690	positive regulation of osteoblast proliferation	BP	5	0	0	1	1	1	1
GO:0034329	cell junction assembly	BP	142	16	9	0.0251606	0.49832	1	1
GO:0034330	cell junction organization	BP	170	19	12	0.0169551	0.338925	1	1
GO:0034332	adherens junction organization	BP	82	12	7	0.00734548	0.230456	1	1
GO:0034333	adherens junction assembly	BP	63	9	7	0.0218907	0.0867503	1	1
GO:0034446	substrate adhesion-dependent cell spreading	BP	58	6	4	0.182606	0.472813	1	1
GO:0034599	cellular response to oxidative stress	BP	220	13	13	0.701711	0.583383	1	1
GO:0034614	cellular response to reactive oxygen species	BP	115	8	7	0.492824	0.554371	1	1
GO:0034622	cellular protein-containing complex assembly	BP	733	44	24	0.771706	0.999855	1	1
GO:0034762	regulation of transmembrane transport	BP	298	29	33	0.0232904	0.000615223	1	1
GO:0034764	positive regulation of transmembrane transport	BP	115	12	7	0.0770589	0.554371	1	1
GO:0034765	regulation of ion transmembrane transport	BP	242	25	29	0.017481	0.000358325	1	1
GO:0034767	positive regulation of ion transmembrane transport	BP	83	9	6	0.0962561	0.392369	1	1
GO:0035148	tube formation	BP	89	12	5	0.0138322	0.636301	1	1
GO:0035567	non-canonical Wnt signaling pathway	BP	115	6	6	0.77954	0.70737	1	1
GO:0035690	cellular response to drug	BP	246	33	17	7.82162e-05	0.327492	1	1
GO:0035791	platelet-derived growth factor receptor-beta signaling pathway	BP	11	2	2	0.161545	0.141192	1	1
GO:0038083	peptidyl-tyrosine autophosphorylation	BP	12	1	2	0.559777	0.162911	1	1
GO:0038093	Fc receptor signaling pathway	BP	158	11	4	0.473654	0.988528	1	1
GO:0038094	Fc-gamma receptor signaling pathway	BP	69	6	2	0.30409	0.928384	1	1
GO:0038096	Fc-gamma receptor signaling pathway involved in phagocytosis	BP	69	6	2	0.30409	0.928384	1	1
GO:0038127	ERBB signaling pathway	BP	94	9	8	0.167558	0.211827	1	1
GO:0038189	neuropilin signaling pathway	BP	3	0	1	1	0.171546	1	1
GO:0040007	growth	BP	599	37	55	0.691575	0.00139065	1	1
GO:0040008	regulation of growth	BP	418	29	41	0.419314	0.00165938	1	1
GO:0042063	gliogenesis	BP	158	20	14	0.00378664	0.100416	1	1
GO:0042098	T cell proliferation	BP	125	10	11	0.311955	0.13871	1	1
GO:0042100	B cell proliferation	BP	56	13	3	5.51747e-05	0.670223	1	1
GO:0042110	T cell activation	BP	328	32	33	0.0172652	0.00304456	1	1
GO:0042113	B cell activation	BP	174	25	8	0.000191744	0.837572	1	1
GO:0042325	regulation of phosphorylation	BP	990	75	68	0.114375	0.156144	1	1
GO:0042326	negative regulation of phosphorylation	BP	316	29	11	0.0451751	0.986763	1	1
GO:0042327	positive regulation of phosphorylation	BP	612	51	55	0.0501812	0.00223984	1	1
GO:0042542	response to hydrogen peroxide	BP	103	10	8	0.142116	0.288998	1	1
GO:0042692	muscle cell differentiation	BP	194	15	16	0.30107	0.132552	1	1
GO:0042770	signal transduction in response to DNA damage	BP	115	4	6	0.950768	0.70737	1	1
GO:0043009	chordate embryonic development	BP	378	32	24	0.0884446	0.443203	1	1
GO:0043065	positive regulation of apoptotic process	BP	468	46	30	0.00435272	0.408444	1	1
GO:0043068	positive regulation of programmed cell death	BP	472	46	31	0.00509335	0.353182	1	1
GO:0043085	positive regulation of catalytic activity	BP	926	80	64	0.0074639	0.152442	1	1
GO:0043086	negative regulation of catalytic activity	BP	477	51	26	0.000434348	0.748246	1	1
GO:0043122	regulation of I-kappaB kinase/NF-kappaB signaling	BP	184	16	12	0.158108	0.44384	1	1
GO:0043123	positive regulation of I-kappaB kinase/NF-kappaB signaling	BP	144	12	10	0.242886	0.379072	1	1
GO:0043124	negative regulation of I-kappaB kinase/NF-kappaB signaling	BP	35	3	0	0.41004	1	1	1
GO:0043149	stress fiber assembly	BP	65	8	1	0.0633937	0.983217	1	1
GO:0043393	regulation of protein binding	BP	166	12	12	0.416411	0.309745	1	1
GO:0043408	regulation of MAPK cascade	BP	431	38	38	0.041785	0.0134536	1	1
GO:0043409	negative regulation of MAPK cascade	BP	120	10	6	0.26911	0.745099	1	1
GO:0043410	positive regulation of MAPK cascade	BP	301	26	33	0.0970324	0.000733116	1	1
GO:0043534	blood vessel endothelial cell migration	BP	72	9	7	0.0467601	0.146681	1	1
GO:0043535	regulation of blood vessel endothelial cell migration	BP	55	6	4	0.153429	0.431834	1	1
GO:0043536	positive regulation of blood vessel endothelial cell migration	BP	34	4	3	0.184237	0.341998	1	1
GO:0043549	regulation of kinase activity	BP	585	49	42	0.0503012	0.147244	1	1
GO:0044089	positive regulation of cellular component biogenesis	BP	353	35	15	0.0104756	0.948259	1	1
GO:0044092	negative regulation of molecular function	BP	693	65	37	0.00248604	0.820437	1	1
GO:0044093	positive regulation of molecular function	BP	1166	94	82	0.0232019	0.0886609	1	1
GO:0045580	regulation of T cell differentiation	BP	99	13	6	0.013168	0.563122	1	1
GO:0045597	positive regulation of cell differentiation	BP	559	53	41	0.00485017	0.120983	1	1
GO:0045619	regulation of lymphocyte differentiation	BP	117	16	7	0.00428745	0.572909	1	1
GO:0045664	regulation of neuron differentiation	BP	359	27	35	0.268088	0.0038693	1	1
GO:0045785	positive regulation of cell adhesion	BP	263	29	28	0.00458863	0.00275196	1	1
GO:0045786	negative regulation of cell cycle	BP	488	27	19	0.85769	0.988514	1	1
GO:0045787	positive regulation of cell cycle	BP	292	23	16	0.218024	0.703181	1	1
GO:0045859	regulation of protein kinase activity	BP	534	44	40	0.0750795	0.099334	1	1
GO:0045860	positive regulation of protein kinase activity	BP	350	31	33	0.0583097	0.00809593	1	1
GO:0045893	positive regulation of transcription, DNA-templated	BP	950	70	43	0.179576	0.986921	1	1
GO:0045930	negative regulation of mitotic cell cycle	BP	247	10	8	0.968605	0.985312	1	1
GO:0045931	positive regulation of mitotic cell cycle	BP	116	6	7	0.786483	0.563685	1	1
GO:0045935	positive regulation of nucleobase-containing compound metabolic process	BP	1235	82	49	0.498398	0.999771	1	1
GO:0045936	negative regulation of phosphate metabolic process	BP	390	41	12	0.00210502	0.997892	1	1
GO:0045937	positive regulation of phosphate metabolic process	BP	650	52	57	0.0854965	0.00322442	1	1
GO:0045944	positive regulation of transcription by RNA polymerase II	BP	680	48	32	0.335136	0.951786	1	1
GO:0046631	alpha-beta T cell activation	BP	102	9	10	0.231294	0.0910147	1	1
GO:0046632	alpha-beta T cell differentiation	BP	76	8	10	0.127699	0.016343	1	1
GO:0046649	lymphocyte activation	BP	475	52	40	0.000215816	0.0226459	1	1
GO:0046651	lymphocyte proliferation	BP	178	20	15	0.013797	0.12491	1	1
GO:0046777	protein autophosphorylation	BP	164	13	13	0.288022	0.198383	1	1
GO:0046785	microtubule polymerization	BP	53	4	1	0.467501	0.964251	1	1
GO:0048008	platelet-derived growth factor receptor signaling pathway	BP	40	6	4	0.0458379	0.223891	1	1
GO:0048041	focal adhesion assembly	BP	55	9	6	0.00938354	0.11556	1	1
GO:0048167	regulation of synaptic plasticity	BP	99	8	12	0.330393	0.0167248	1	1
GO:0048468	cell development	BP	1167	105	96	0.000578918	0.00122793	1	1
GO:0048534	hematopoietic or lymphoid organ development	BP	659	69	40	8.46571e-05	0.52902	1	1
GO:0048536	spleen development	BP	23	2	0	0.454668	1	1	1
GO:0048538	thymus development	BP	30	2	2	0.598506	0.552136	1	1
GO:0048588	developmental cell growth	BP	135	8	19	0.675436	0.000516026	1	1
GO:0048598	embryonic morphogenesis	BP	310	33	25	0.00451847	0.0907652	1	1
GO:0048666	neuron development	BP	615	47	59	0.164062	0.000313695	1	1
GO:0048667	cell morphogenesis involved in neuron differentiation	BP	302	30	35	0.0164991	0.000178772	1	1
GO:0048668	collateral sprouting	BP	16	2	3	0.285777	0.0693475	1	1
GO:0048675	axon extension	BP	70	4	9	0.687891	0.0253349	1	1
GO:0048699	generation of neurons	BP	831	69	76	0.0276886	0.000201493	1	1
GO:0048708	astrocyte differentiation	BP	33	6	5	0.0194931	0.0473416	1	1
GO:0048729	tissue morphogenesis	BP	376	41	30	0.00105287	0.0770383	1	1
GO:0048732	gland development	BP	252	26	24	0.0158299	0.0194663	1	1
GO:0048754	branching morphogenesis of an epithelial tube	BP	72	6	9	0.339673	0.0298097	1	1
GO:0048812	neuron projection morphogenesis	BP	337	32	39	0.0243819	8.03328e-05	1	1
GO:0048858	cell projection morphogenesis	BP	351	33	40	0.0255518	9.17248e-05	1	1
GO:0048863	stem cell differentiation	BP	147	11	7	0.379282	0.797507	1	1
GO:0048872	homeostasis of number of cells	BP	187	17	16	0.11244	0.105182	1	1
GO:0050707	regulation of cytokine secretion	BP	121	13	15	0.0561391	0.00656225	1	1
GO:0050715	positive regulation of cytokine secretion	BP	81	8	10	0.165081	0.0245632	1	1
GO:0050730	regulation of peptidyl-tyrosine phosphorylation	BP	143	11	12	0.345245	0.160628	1	1
GO:0050731	positive regulation of peptidyl-tyrosine phosphorylation	BP	99	9	11	0.206389	0.0377098	1	1
GO:0050767	regulation of neurogenesis	BP	457	39	42	0.0595597	0.00482532	1	1
GO:0050770	regulation of axonogenesis	BP	92	7	11	0.40653	0.0234819	1	1
GO:0050776	regulation of immune response	BP	675	60	38	0.0110506	0.715897	1	1
GO:0050778	positive regulation of immune response	BP	534	46	28	0.0383051	0.819835	1	1
GO:0050790	regulation of catalytic activity	BP	1468	126	89	0.00104621	0.529549	1	1
GO:0050798	activated T cell proliferation	BP	25	3	2	0.226638	0.454403	1	1
GO:0050803	regulation of synapse structure or activity	BP	127	12	15	0.133592	0.0101406	1	1
GO:0050807	regulation of synapse organization	BP	124	12	15	0.117736	0.0081971	1	1
GO:0050851	antigen receptor-mediated signaling pathway	BP	189	13	10	0.481593	0.71979	1	1
GO:0050852	T cell receptor signaling pathway	BP	153	7	7	0.886213	0.829377	1	1
GO:0050853	B cell receptor signaling pathway	BP	45	8	3	0.00852389	0.521042	1	1
GO:0050863	regulation of T cell activation	BP	222	25	20	0.00624156	0.0505742	1	1
GO:0051017	actin filament bundle assembly	BP	88	13	2	0.00496539	0.973512	1	1
GO:0051094	positive regulation of developmental process	BP	783	75	71	0.000658276	0.000418406	1	1
GO:0051098	regulation of binding	BP	278	15	17	0.826533	0.526468	1	1
GO:0051099	positive regulation of binding	BP	139	7	11	0.819994	0.224904	1	1
GO:0051130	positive regulation of cellular component organization	BP	837	61	45	0.22463	0.829813	1	1
GO:0051147	regulation of muscle cell differentiation	BP	98	8	7	0.320373	0.38668	1	1
GO:0051149	positive regulation of muscle cell differentiation	BP	53	4	6	0.467501	0.101049	1	1
GO:0051172	negative regulation of nitrogen compound metabolic process	BP	1542	114	68	0.103498	0.999003	1	1
GO:0051174	regulation of phosphorus metabolic process	BP	1120	88	71	0.0471959	0.371291	1	1
GO:0051208	sequestering of calcium ion	BP	78	5	7	0.59316	0.195103	1	1
GO:0051209	release of sequestered calcium ion into cytosol	BP	74	5	7	0.545608	0.162141	1	1
GO:0051247	positive regulation of protein metabolic process	BP	1071	81	64	0.106954	0.579187	1	1
GO:0051248	negative regulation of protein metabolic process	BP	731	61	38	0.0338765	0.866791	1	1
GO:0051249	regulation of lymphocyte activation	BP	295	35	24	0.000538438	0.089109	1	1
GO:0051254	positive regulation of RNA metabolic process	BP	1092	78	47	0.245077	0.996941	1	1
GO:0051258	protein polymerization	BP	171	14	6	0.239933	0.952593	1	1
GO:0051276	chromosome organization	BP	918	37	13	0.999799	1	1	1
GO:0051279	regulation of release of sequestered calcium ion into cytosol	BP	47	5	3	0.196876	0.550814	1	1
GO:0051281	positive regulation of release of sequestered calcium ion into cytosol	BP	24	4	1	0.0699697	0.778377	1	1
GO:0051282	regulation of sequestering of calcium ion	BP	75	5	7	0.557747	0.170134	1	1
GO:0051283	negative regulation of sequestering of calcium ion	BP	74	5	7	0.545608	0.162141	1	1
GO:0051336	regulation of hydrolase activity	BP	773	76	55	0.000278803	0.123538	1	1
GO:0051338	regulation of transferase activity	BP	668	53	44	0.0928082	0.309879	1	1
GO:0051341	regulation of oxidoreductase activity	BP	65	4	5	0.630297	0.361364	1	1
GO:0051346	negative regulation of hydrolase activity	BP	236	28	17	0.00185965	0.26877	1	1
GO:0051347	positive regulation of transferase activity	BP	437	36	36	0.0996832	0.0389245	1	1
GO:0051348	negative regulation of transferase activity	BP	209	20	7	0.0607005	0.973738	1	1
GO:0051353	positive regulation of oxidoreductase activity	BP	37	2	2	0.711909	0.667036	1	1
GO:0051438	regulation of ubiquitin-protein transferase activity	BP	42	3	0	0.531097	1	1	1
GO:0051444	negative regulation of ubiquitin-protein transferase activity	BP	15	2	0	0.260619	1	1	1
GO:0051480	regulation of cytosolic calcium ion concentration	BP	160	13	16	0.259079	0.0341709	1	1
GO:0051492	regulation of stress fiber assembly	BP	53	5	1	0.271206	0.964251	1	1
GO:0051493	regulation of cytoskeleton organization	BP	345	33	16	0.0204937	0.898346	1	1
GO:0051495	positive regulation of cytoskeleton organization	BP	144	17	3	0.0141082	0.993808	1	1
GO:0051496	positive regulation of stress fiber assembly	BP	34	5	0	0.0705353	1	1	1
GO:0051726	regulation of cell cycle	BP	925	56	39	0.777071	0.995918	1	1
GO:0051881	regulation of mitochondrial membrane potential	BP	56	4	2	0.511	0.862649	1	1
GO:0051882	mitochondrial depolarization	BP	17	2	1	0.310842	0.655965	1	1
GO:0051893	regulation of focal adhesion assembly	BP	40	6	4	0.0458379	0.223891	1	1
GO:0051894	positive regulation of focal adhesion assembly	BP	14	3	1	0.060527	0.584642	1	1
GO:0051899	membrane depolarization	BP	44	3	5	0.563076	0.126857	1	1
GO:0051924	regulation of calcium ion transport	BP	140	19	11	0.00213776	0.231764	1	1
GO:0051928	positive regulation of calcium ion transport	BP	66	10	4	0.0108789	0.5757	1	1
GO:0051960	regulation of nervous system development	BP	506	43	48	0.0527376	0.00141414	1	1
GO:0055065	metal ion homeostasis	BP	314	20	27	0.601087	0.043472	1	1
GO:0055074	calcium ion homeostasis	BP	218	15	23	0.473734	0.00700004	1	1
GO:0055080	cation homeostasis	BP	357	24	28	0.495338	0.0996958	1	1
GO:0055082	cellular chemical homeostasis	BP	406	25	32	0.673296	0.0790577	1	1
GO:0060020	Bergmann glial cell differentiation	BP	6	0	0	1	1	1	1
GO:0060071	Wnt signaling pathway, planar cell polarity pathway	BP	86	3	3	0.929549	0.901352	1	1
GO:0060191	regulation of lipase activity	BP	43	4	5	0.315695	0.117982	1	1
GO:0060192	negative regulation of lipase activity	BP	6	1	0	0.336443	1	1	1
GO:0060218	hematopoietic stem cell differentiation	BP	74	2	2	0.960712	0.94464	1	1
GO:0060284	regulation of cell development	BP	523	46	48	0.0282248	0.00276592	1	1
GO:0060291	long-term synaptic potentiation	BP	38	2	6	0.725713	0.0258482	1	1
GO:0060401	cytosolic calcium ion transport	BP	101	7	8	0.504317	0.271211	1	1
GO:0060402	calcium ion transport into cytosol	BP	91	6	8	0.562267	0.188072	1	1
GO:0060429	epithelium development	BP	640	58	56	0.00846236	0.00365685	1	1
GO:0060560	developmental growth involved in morphogenesis	BP	132	10	20	0.374186	0.000135573	1	1
GO:0060562	epithelial tube morphogenesis	BP	185	23	16	0.00251556	0.0980561	1	1
GO:0060563	neuroepithelial cell differentiation	BP	24	5	3	0.0184572	0.176475	1	1
GO:0060606	tube closure	BP	63	8	2	0.0544816	0.90293	1	1
GO:0060627	regulation of vesicle-mediated transport	BP	317	26	27	0.148637	0.0479267	1	1
GO:0060688	regulation of morphogenesis of a branching structure	BP	25	1	4	0.819168	0.0619899	1	1
GO:0061061	muscle structure development	BP	366	28	35	0.23467	0.00524453	1	1
GO:0061138	morphogenesis of a branching epithelium	BP	87	9	10	0.119752	0.037919	1	1
GO:0061387	regulation of extent of cell growth	BP	60	4	9	0.566315	0.00983529	1	1
GO:0061564	axon development	BP	257	26	31	0.0198516	0.00020238	1	1
GO:0061572	actin filament bundle organization	BP	88	13	2	0.00496539	0.973512	1	1
GO:0061919	process utilizing autophagic mechanism	BP	410	20	18	0.942483	0.946208	1	1
GO:0065009	regulation of molecular function	BP	1976	165	133	0.000590127	0.104695	1	1
GO:0070301	cellular response to hydrogen peroxide	BP	69	6	4	0.30409	0.611235	1	1
GO:0070371	ERK1 and ERK2 cascade	BP	159	18	18	0.0175506	0.00797759	1	1
GO:0070372	regulation of ERK1 and ERK2 cascade	BP	147	18	17	0.00819949	0.00794398	1	1
GO:0070373	negative regulation of ERK1 and ERK2 cascade	BP	47	8	4	0.0110736	0.319724	1	1
GO:0070374	positive regulation of ERK1 and ERK2 cascade	BP	93	11	11	0.042392	0.0252265	1	1
GO:0070507	regulation of microtubule cytoskeleton organization	BP	144	9	4	0.617129	0.978326	1	1
GO:0070588	calcium ion transmembrane transport	BP	175	16	11	0.116504	0.499443	1	1
GO:0070647	protein modification by small protein conjugation or removal	BP	900	36	29	0.999805	0.99998	1	1
GO:0070661	leukocyte proliferation	BP	188	22	15	0.00638583	0.170922	1	1
GO:0070838	divalent metal ion transport	BP	272	22	21	0.189373	0.15464	1	1
GO:0070848	response to growth factor	BP	425	45	44	0.00113199	0.000370576	1	1
GO:0070970	interleukin-2 secretion	BP	7	2	0	0.0733156	1	1	1
GO:0071103	DNA conformation change	BP	225	18	2	0.231909	0.99999	1	1
GO:0071236	cellular response to antibiotic	BP	104	12	7	0.0412711	0.447217	1	1
GO:0071242	cellular response to ammonium ion	BP	36	5	5	0.0859375	0.0649039	1	1
GO:0071363	cellular response to growth factor stimulus	BP	407	43	43	0.00150744	0.00027915	1	1
GO:0071772	response to BMP	BP	74	6	10	0.363638	0.0137047	1	1
GO:0071773	cellular response to BMP stimulus	BP	74	6	10	0.363638	0.0137047	1	1
GO:0071867	response to monoamine	BP	24	2	1	0.477007	0.778377	1	1
GO:0071868	cellular response to monoamine stimulus	BP	24	2	1	0.477007	0.778377	1	1
GO:0071869	response to catecholamine	BP	24	2	1	0.477007	0.778377	1	1
GO:0071870	cellular response to catecholamine stimulus	BP	24	2	1	0.477007	0.778377	1	1
GO:0071900	regulation of protein serine/threonine kinase activity	BP	362	27	29	0.282628	0.0779333	1	1
GO:0071901	negative regulation of protein serine/threonine kinase activity	BP	104	9	5	0.24848	0.765638	1	1
GO:0072175	epithelial tube formation	BP	80	9	4	0.0805534	0.724825	1	1
GO:0072503	cellular divalent inorganic cation homeostasis	BP	220	15	21	0.488227	0.0269546	1	1
GO:0072507	divalent inorganic cation homeostasis	BP	233	16	24	0.473659	0.00796519	1	1
GO:0072511	divalent inorganic cation transport	BP	274	22	21	0.198643	0.162499	1	1
GO:0072577	endothelial cell apoptotic process	BP	34	4	2	0.184237	0.620973	1	1
GO:0072643	interferon-gamma secretion	BP	15	1	1	0.641459	0.609922	1	1
GO:0080135	regulation of cellular response to stress	BP	541	29	21	0.90264	0.991884	1	1
GO:0090049	regulation of cell migration involved in sprouting angiogenesis	BP	22	3	4	0.174587	0.0413274	1	1
GO:0090050	positive regulation of cell migration involved in sprouting angiogenesis	BP	11	2	2	0.161545	0.141192	1	1
GO:0090066	regulation of anatomical structure size	BP	281	29	26	0.0112426	0.0215373	1	1
GO:0090092	regulation of transmembrane receptor protein serine/threonine kinase signaling pathway	BP	116	8	9	0.502767	0.27321	1	1
GO:0090101	negative regulation of transmembrane receptor protein serine/threonine kinase signaling pathway	BP	67	6	5	0.280759	0.385935	1	1
GO:0090109	regulation of cell-substrate junction assembly	BP	40	6	4	0.0458379	0.223891	1	1
GO:0090135	actin filament branching	BP	2	0	0	1	1	1	1
GO:0090175	regulation of establishment of planar polarity	BP	88	4	3	0.841536	0.909634	1	1
GO:0090287	regulation of cellular response to growth factor stimulus	BP	149	16	16	0.0371255	0.018991	1	1
GO:0090288	negative regulation of cellular response to growth factor stimulus	BP	86	10	8	0.0566071	0.151243	1	1
GO:0090342	regulation of cell aging	BP	42	2	3	0.775432	0.474457	1	1
GO:0090344	negative regulation of cell aging	BP	21	2	2	0.408408	0.368039	1	1
GO:0090398	cellular senescence	BP	56	4	4	0.511	0.445602	1	1
GO:0097190	apoptotic signaling pathway	BP	444	29	24	0.553949	0.755547	1	1
GO:0097193	intrinsic apoptotic signaling pathway	BP	232	14	9	0.676418	0.947965	1	1
GO:0097237	cellular response to toxic substance	BP	148	15	12	0.0644833	0.189512	1	1
GO:0097435	supramolecular fiber organization	BP	364	42	21	0.000286564	0.631376	1	1
GO:0097553	calcium ion transmembrane import into cytosol	BP	81	6	8	0.447573	0.118316	1	1
GO:0098655	cation transmembrane transport	BP	412	29	37	0.388227	0.0111477	1	1
GO:0098660	inorganic ion transmembrane transport	BP	402	27	34	0.493467	0.0318711	1	1
GO:0098662	inorganic cation transmembrane transport	BP	366	25	30	0.461048	0.0585965	1	1
GO:0098771	inorganic ion homeostasis	BP	363	24	28	0.52932	0.115479	1	1
GO:0099563	modification of synaptic structure	BP	17	2	1	0.310842	0.655965	1	1
GO:0110020	regulation of actomyosin structure organization	BP	59	6	1	0.192789	0.975503	1	1
GO:0110053	regulation of actin filament organization	BP	153	17	6	0.0242488	0.909751	1	1
GO:0120031	plasma membrane bounded cell projection assembly	BP	398	28	21	0.392211	0.781315	1	1
GO:0120035	regulation of plasma membrane bounded cell projection organization	BP	405	28	37	0.4292	0.00860838	1	1
GO:0120036	plasma membrane bounded cell projection organization	BP	929	72	77	0.0848476	0.00307677	1	1
GO:0120039	plasma membrane bounded cell projection morphogenesis	BP	348	33	40	0.022913	7.59385e-05	1	1
GO:0198738	cell-cell signaling by wnt	BP	351	19	24	0.84697	0.304128	1	1
GO:1900024	regulation of substrate adhesion-dependent cell spreading	BP	33	4	2	0.17086	0.604563	1	1
GO:1900026	positive regulation of substrate adhesion-dependent cell spreading	BP	23	1	0	0.792629	1	1	1
GO:1900040	regulation of interleukin-2 secretion	BP	5	1	0	0.289489	1	1	1
GO:1900042	positive regulation of interleukin-2 secretion	BP	2	0	0	1	1	1	1
GO:1900271	regulation of long-term synaptic potentiation	BP	24	2	4	0.477007	0.0545937	1	1
GO:1900272	negative regulation of long-term synaptic potentiation	BP	7	0	2	1	0.0632181	1	1
GO:1900274	regulation of phospholipase C activity	BP	23	3	3	0.191567	0.16124	1	1
GO:1900275	negative regulation of phospholipase C activity	BP	2	0	0	1	1	1	1
GO:1901216	positive regulation of neuron death	BP	72	6	4	0.339673	0.644874	1	1
GO:1901532	regulation of hematopoietic progenitor cell differentiation	BP	76	3	3	0.886191	0.84886	1	1
GO:1901888	regulation of cell junction assembly	BP	59	7	4	0.092654	0.48623	1	1
GO:1901890	positive regulation of cell junction assembly	BP	18	3	1	0.111853	0.676909	1	1
GO:1902036	regulation of hematopoietic stem cell differentiation	BP	66	2	2	0.938141	0.916564	1	1
GO:1902105	regulation of leukocyte differentiation	BP	186	27	12	9.04793e-05	0.458881	1	1
GO:1902532	negative regulation of intracellular signal transduction	BP	370	30	17	0.142123	0.911637	1	1
GO:1902533	positive regulation of intracellular signal transduction	BP	657	60	59	0.00637762	0.00159872	1	1
GO:1902680	positive regulation of RNA biosynthetic process	BP	1027	75	45	0.190924	0.99439	1	1
GO:1902713	regulation of interferon-gamma secretion	BP	8	1	1	0.421257	0.39465	1	1
GO:1902715	positive regulation of interferon-gamma secretion	BP	7	1	1	0.380298	0.35544	1	1
GO:1902903	regulation of supramolecular fiber organization	BP	212	23	9	0.0129643	0.904084	1	1
GO:1902905	positive regulation of supramolecular fiber organization	BP	128	16	4	0.0101385	0.956406	1	1
GO:1903169	regulation of calcium ion transmembrane transport	BP	87	14	4	0.00159965	0.783107	1	1
GO:1903320	regulation of protein modification by small protein conjugation or removal	BP	187	9	3	0.877051	0.999347	1	1
GO:1903321	negative regulation of protein modification by small protein conjugation or removal	BP	71	4	2	0.698614	0.935365	1	1
GO:1903350	response to dopamine	BP	11	0	0	1	1	1	1
GO:1903351	cellular response to dopamine	BP	11	0	0	1	1	1	1
GO:1903391	regulation of adherens junction organization	BP	46	6	4	0.0805412	0.305723	1	1
GO:1903393	positive regulation of adherens junction organization	BP	20	3	1	0.142052	0.715054	1	1
GO:1903508	positive regulation of nucleic acid-templated transcription	BP	1026	75	45	0.18854	0.994263	1	1
GO:1903670	regulation of sprouting angiogenesis	BP	40	7	8	0.0147159	0.00243724	1	1
GO:1903672	positive regulation of sprouting angiogenesis	BP	22	4	5	0.0533922	0.00908215	1	1
GO:1903706	regulation of hemopoiesis	BP	353	43	20	7.17037e-05	0.66176	1	1
GO:1904019	epithelial cell apoptotic process	BP	65	9	3	0.026323	0.764623	1	1
GO:1904035	regulation of epithelial cell apoptotic process	BP	47	4	3	0.376989	0.550814	1	1
GO:1904036	negative regulation of epithelial cell apoptotic process	BP	21	1	1	0.762202	0.732404	1	1
GO:1904062	regulation of cation transmembrane transport	BP	176	18	19	0.0428085	0.0106777	1	1
GO:1904064	positive regulation of cation transmembrane transport	BP	74	8	5	0.114113	0.470939	1	1
GO:1904427	positive regulation of calcium ion transmembrane transport	BP	39	6	1	0.0411696	0.913702	1	1
GO:1904526	regulation of microtubule binding	BP	10	1	1	0.495241	0.466066	1	1
GO:1904528	positive regulation of microtubule binding	BP	6	1	0	0.336443	1	1	1
GO:1904529	regulation of actin filament binding	BP	1	0	0	1	1	1	1
GO:1904531	positive regulation of actin filament binding	BP	1	0	0	1	1	1	1
GO:1904616	regulation of actin binding	BP	2	1	0	0.127762	1	1	1
GO:1904618	positive regulation of actin binding	BP	1	0	0	1	1	1	1
GO:1905244	regulation of modification of synaptic structure	BP	8	1	0	0.421257	1	1	1
GO:1905330	regulation of morphogenesis of an epithelium	BP	120	8	5	0.541887	0.861684	1	1
GO:1905332	positive regulation of morphogenesis of an epithelium	BP	16	1	1	0.665171	0.633665	1	1
GO:1905553	regulation of blood vessel branching	BP	4	0	0	1	1	1	1
GO:1905555	positive regulation blood vessel branching	BP	3	0	0	1	1	1	1
GO:1990051	activation of protein kinase C activity	BP	1	0	0	1	1	1	1
GO:1990138	neuron projection extension	BP	101	6	16	0.664347	0.000370023	1	1
GO:2000027	regulation of animal organ morphogenesis	BP	154	9	12	0.695818	0.227067	1	1
GO:2000050	regulation of non-canonical Wnt signaling pathway	BP	13	0	2	1	0.185166	1	1
GO:2000052	positive regulation of non-canonical Wnt signaling pathway	BP	6	0	1	1	0.313694	1	1
GO:2000095	regulation of Wnt signaling pathway, planar cell polarity pathway	BP	7	0	0	1	1	1	1
GO:2000096	positive regulation of Wnt signaling pathway, planar cell polarity pathway	BP	3	0	0	1	1	1	1
GO:2000249	regulation of actin cytoskeleton reorganization	BP	25	2	2	0.498778	0.454403	1	1
GO:2000251	positive regulation of actin cytoskeleton reorganization	BP	11	2	0	0.161545	1	1	1
GO:2000351	regulation of endothelial cell apoptotic process	BP	28	2	2	0.560486	0.514551	1	1
GO:2000352	negative regulation of endothelial cell apoptotic process	BP	14	0	0	1	1	1	1
GO:2000736	regulation of stem cell differentiation	BP	87	6	3	0.517571	0.905575	1	1
GO:2000772	regulation of cellular senescence	BP	36	2	3	0.697528	0.375859	1	1
GO:2000773	negative regulation of cellular senescence	BP	16	2	2	0.285777	0.253771	1	1
GO:2001020	regulation of response to DNA damage stimulus	BP	165	10	2	0.65705	0.999646	1	1
GO:0010518	positive regulation of phospholipase activity	BP	27	3	4	0.262793	0.0782693	1	1
GO:0010863	positive regulation of phospholipase C activity	BP	21	3	3	0.15806	0.132098	1	1
GO:0010976	positive regulation of neuron projection development	BP	170	10	16	0.693382	0.0543498	1	1
GO:0031346	positive regulation of cell projection organization	BP	235	17	18	0.384778	0.185545	1	1
GO:0035024	negative regulation of Rho protein signal transduction	BP	16	2	2	0.285777	0.253771	1	1
GO:0045666	positive regulation of neuron differentiation	BP	205	12	18	0.709375	0.0744201	1	1
GO:0046580	negative regulation of Ras protein signal transduction	BP	36	5	2	0.0859375	0.652205	1	1
GO:0050769	positive regulation of neurogenesis	BP	269	25	22	0.0528078	0.0960809	1	1
GO:0051058	negative regulation of small GTPase mediated signal transduction	BP	40	6	2	0.0458379	0.70847	1	1
GO:0051345	positive regulation of hydrolase activity	BP	489	45	38	0.0147937	0.0707761	1	1
GO:0051962	positive regulation of nervous system development	BP	291	27	27	0.0463623	0.0188253	1	1
GO:0060193	positive regulation of lipase activity	BP	33	3	4	0.37354	0.138005	1	1
GO:0001974	blood vessel remodeling	BP	19	1	1	0.727315	0.696579	1	1
GO:0002683	negative regulation of immune system process	BP	288	34	18	0.000702273	0.486995	1	1
GO:0002685	regulation of leukocyte migration	BP	114	15	17	0.00796141	0.000509036	1	1
GO:0002686	negative regulation of leukocyte migration	BP	22	4	6	0.0533922	0.00159444	1	1
GO:0002691	regulation of cellular extravasation	BP	16	2	1	0.285777	0.633665	1	1
GO:0002692	negative regulation of cellular extravasation	BP	6	0	1	1	0.313694	1	1
GO:0002695	negative regulation of leukocyte activation	BP	105	13	6	0.0207272	0.621174	1	1
GO:0002697	regulation of immune effector process	BP	255	34	14	6.92806e-05	0.692422	1	1
GO:0002698	negative regulation of immune effector process	BP	80	13	3	0.00211819	0.872256	1	1
GO:0002703	regulation of leukocyte mediated immunity	BP	134	22	8	6.3239e-05	0.573108	1	1
GO:0002704	negative regulation of leukocyte mediated immunity	BP	33	8	3	0.00110665	0.325	1	1
GO:0002886	regulation of myeloid leukocyte mediated immunity	BP	38	7	3	0.011165	0.409352	1	1
GO:0002887	negative regulation of myeloid leukocyte mediated immunity	BP	7	4	2	0.000563368	0.0632181	1	1
GO:0003018	vascular process in circulatory system	BP	70	13	10	0.000587141	0.00939937	1	1
GO:0007423	sensory organ development	BP	266	27	19	0.0171845	0.265528	1	1
GO:0017157	regulation of exocytosis	BP	122	9	13	0.415968	0.0341563	1	1
GO:0031347	regulation of defense response	BP	510	44	36	0.0411597	0.195883	1	1
GO:0031348	negative regulation of defense response	BP	132	14	10	0.0533337	0.281986	1	1
GO:0034103	regulation of tissue remodeling	BP	39	4	3	0.255414	0.425896	1	1
GO:0034104	negative regulation of tissue remodeling	BP	7	0	1	1	0.35544	1	1
GO:0042471	ear morphogenesis	BP	56	10	5	0.00332362	0.252847	1	1
GO:0042472	inner ear morphogenesis	BP	44	7	4	0.0241011	0.277944	1	1
GO:0043087	regulation of GTPase activity	BP	308	25	28	0.166633	0.0216359	1	1
GO:0043114	regulation of vascular permeability	BP	15	3	3	0.0720703	0.0589161	1	1
GO:0043300	regulation of leukocyte degranulation	BP	31	7	3	0.00347588	0.291033	1	1
GO:0043301	negative regulation of leukocyte degranulation	BP	8	4	2	0.00106785	0.0809725	1	1
GO:0043313	regulation of neutrophil degranulation	BP	6	1	2	0.336443	0.047017	1	1
GO:0043314	negative regulation of neutrophil degranulation	BP	2	0	1	1	0.117907	1	1
GO:0043547	positive regulation of GTPase activity	BP	255	18	26	0.420325	0.00673009	1	1
GO:0043583	ear development	BP	100	17	10	0.000273247	0.082196	1	1
GO:0045123	cellular extravasation	BP	37	6	5	0.0327634	0.0714661	1	1
GO:0045807	positive regulation of endocytosis	BP	89	7	8	0.373489	0.172903	1	1
GO:0045920	negative regulation of exocytosis	BP	20	4	3	0.0392234	0.118294	1	1
GO:0048562	embryonic organ morphogenesis	BP	144	16	13	0.0282335	0.0991538	1	1
GO:0048568	embryonic organ development	BP	231	26	20	0.0053941	0.0701941	1	1
GO:0048771	tissue remodeling	BP	87	8	9	0.215685	0.0814398	1	1
GO:0048839	inner ear development	BP	85	14	8	0.00127009	0.144331	1	1
GO:0050727	regulation of inflammatory response	BP	216	30	24	8.64466e-05	0.00309553	1	1
GO:0050728	negative regulation of inflammatory response	BP	83	9	10	0.0962561	0.0285657	1	1
GO:0050764	regulation of phagocytosis	BP	55	9	7	0.00938354	0.0478975	1	1
GO:0050766	positive regulation of phagocytosis	BP	37	5	5	0.0942459	0.0714661	1	1
GO:0050777	negative regulation of immune response	BP	91	15	3	0.000857087	0.920878	1	1
GO:0060312	regulation of blood vessel remodeling	BP	4	0	1	1	0.221927	1	1
GO:0060313	negative regulation of blood vessel remodeling	BP	2	0	1	1	0.117907	1	1
GO:0090596	sensory organ morphogenesis	BP	119	15	9	0.0116631	0.298212	1	1
GO:1902563	regulation of neutrophil activation	BP	9	3	2	0.0178611	0.100032	1	1
GO:1902564	negative regulation of neutrophil activation	BP	5	2	1	0.0381249	0.269248	1	1
GO:1903305	regulation of regulated secretory pathway	BP	88	8	10	0.224647	0.0405528	1	1
GO:1903306	negative regulation of regulated secretory pathway	BP	16	4	3	0.018158	0.0693475	1	1
GO:0000038	very long-chain fatty acid metabolic process	BP	18	1	2	0.707999	0.299918	1	1
GO:0001676	long-chain fatty acid metabolic process	BP	59	4	4	0.552806	0.48623	1	1
GO:0006605	protein targeting	BP	314	10	10	0.997688	0.993476	1	1
GO:0006625	protein targeting to peroxisome	BP	57	2	0	0.898195	1	1	1
GO:0006631	fatty acid metabolic process	BP	222	14	10	0.611203	0.874532	1	1
GO:0006635	fatty acid beta-oxidation	BP	55	3	2	0.713406	0.855777	1	1
GO:0006886	intracellular protein transport	BP	717	37	21	0.957381	0.999977	1	1
GO:0007031	peroxisome organization	BP	67	2	2	0.941522	0.920694	1	1
GO:0008206	bile acid metabolic process	BP	23	1	0	0.792629	1	1	1
GO:0009062	fatty acid catabolic process	BP	75	6	3	0.375658	0.842457	1	1
GO:0016042	lipid catabolic process	BP	187	18	16	0.0691672	0.105182	1	1
GO:0019395	fatty acid oxidation	BP	73	5	3	0.533312	0.828944	1	1
GO:0030258	lipid modification	BP	149	8	8	0.775951	0.691804	1	1
GO:0033365	protein localization to organelle	BP	676	29	12	0.996618	1	1	1
GO:0033540	fatty acid beta-oxidation using acyl-CoA oxidase	BP	13	0	0	1	1	1	1
GO:0033559	unsaturated fatty acid metabolic process	BP	54	3	6	0.701584	0.108178	1	1
GO:0034440	lipid oxidation	BP	73	5	3	0.533312	0.828944	1	1
GO:0034613	cellular protein localization	BP	1257	75	43	0.846062	0.999997	1	1
GO:0036109	alpha-linolenic acid metabolic process	BP	11	0	0	1	1	1	1
GO:0043574	peroxisomal transport	BP	58	2	0	0.903606	1	1	1
GO:0044242	cellular lipid catabolic process	BP	131	7	7	0.770392	0.691104	1	1
GO:0044255	cellular lipid metabolic process	BP	671	44	39	0.544313	0.641256	1	1
GO:0055114	oxidation-reduction process	BP	671	30	36	0.99341	0.808777	1	1
GO:0070727	cellular macromolecule localization	BP	1263	75	43	0.856812	0.999997	1	1
GO:0072594	establishment of protein localization to organelle	BP	392	14	8	0.997135	0.99997	1	1
GO:0072662	protein localization to peroxisome	BP	57	2	0	0.898195	1	1	1
GO:0072663	establishment of protein localization to peroxisome	BP	57	2	0	0.898195	1	1	1
GO:0001894	tissue homeostasis	BP	128	14	8	0.0430069	0.520302	1	1
GO:0006084	acetyl-CoA metabolic process	BP	28	1	2	0.852751	0.514551	1	1
GO:0006163	purine nucleotide metabolic process	BP	394	13	15	0.998818	0.983742	1	1
GO:0006164	purine nucleotide biosynthetic process	BP	204	4	9	0.999496	0.879324	1	1
GO:0006633	fatty acid biosynthetic process	BP	83	3	5	0.918467	0.573882	1	1
GO:0006637	acyl-CoA metabolic process	BP	77	2	4	0.966937	0.696527	1	1
GO:0006694	steroid biosynthetic process	BP	116	4	6	0.952983	0.715207	1	1
GO:0006695	cholesterol biosynthetic process	BP	57	0	1	1	0.972213	1	1
GO:0006732	coenzyme metabolic process	BP	299	9	13	0.998272	0.923628	1	1
GO:0006753	nucleoside phosphate metabolic process	BP	502	22	17	0.987533	0.997971	1	1
GO:0006790	sulfur compound metabolic process	BP	248	10	22	0.969695	0.0482311	1	1
GO:0006839	mitochondrial transport	BP	178	9	4	0.839323	0.99553	1	1
GO:0006853	carnitine shuttle	BP	9	0	1	1	0.431477	1	1
GO:0008610	lipid biosynthetic process	BP	469	24	24	0.925955	0.838154	1	1
GO:0009108	coenzyme biosynthetic process	BP	201	6	9	0.992917	0.868781	1	1
GO:0009117	nucleotide metabolic process	BP	496	22	17	0.985166	0.997525	1	1
GO:0009150	purine ribonucleotide metabolic process	BP	377	12	14	0.999005	0.98552	1	1
GO:0009152	purine ribonucleotide biosynthetic process	BP	198	3	8	0.999861	0.920366	1	1
GO:0009165	nucleotide biosynthetic process	BP	267	12	12	0.943581	0.893997	1	1
GO:0009259	ribonucleotide metabolic process	BP	390	14	14	0.996911	0.990391	1	1
GO:0009260	ribonucleotide biosynthetic process	BP	210	5	8	0.998551	0.945936	1	1
GO:0015908	fatty acid transport	BP	51	4	3	0.437739	0.606934	1	1
GO:0015909	long-chain fatty acid transport	BP	34	2	2	0.666984	0.620973	1	1
GO:0016126	sterol biosynthetic process	BP	59	0	2	1	0.881504	1	1
GO:0019218	regulation of steroid metabolic process	BP	77	4	3	0.757369	0.855035	1	1
GO:0019637	organophosphate metabolic process	BP	827	47	42	0.881725	0.909183	1	1
GO:0019693	ribose phosphate metabolic process	BP	407	14	14	0.998388	0.994489	1	1
GO:0032870	cellular response to hormone stimulus	BP	432	38	25	0.0430274	0.631782	1	1
GO:0033865	nucleoside bisphosphate metabolic process	BP	98	2	5	0.990394	0.718641	1	1
GO:0033866	nucleoside bisphosphate biosynthetic process	BP	59	1	3	0.982427	0.704446	1	1
GO:0033875	ribonucleoside bisphosphate metabolic process	BP	98	2	5	0.990394	0.718641	1	1
GO:0034030	ribonucleoside bisphosphate biosynthetic process	BP	59	1	3	0.982427	0.704446	1	1
GO:0034032	purine nucleoside bisphosphate metabolic process	BP	98	2	5	0.990394	0.718641	1	1
GO:0034033	purine nucleoside bisphosphate biosynthetic process	BP	59	1	3	0.982427	0.704446	1	1
GO:0035337	fatty-acyl-CoA metabolic process	BP	34	0	2	1	0.620973	1	1
GO:0035383	thioester metabolic process	BP	77	2	4	0.966937	0.696527	1	1
GO:0035384	thioester biosynthetic process	BP	45	1	2	0.954074	0.767894	1	1
GO:0044272	sulfur compound biosynthetic process	BP	139	6	14	0.903968	0.0432412	1	1
GO:0045540	regulation of cholesterol biosynthetic process	BP	40	0	1	1	0.918964	1	1
GO:0046165	alcohol biosynthetic process	BP	104	5	4	0.825283	0.884099	1	1
GO:0046390	ribose phosphate biosynthetic process	BP	215	5	8	0.998881	0.954245	1	1
GO:0046890	regulation of lipid biosynthetic process	BP	129	5	8	0.93408	0.529269	1	1
GO:0046949	fatty-acyl-CoA biosynthetic process	BP	27	0	2	1	0.49499	1	1
GO:0050810	regulation of steroid biosynthetic process	BP	64	3	3	0.803945	0.755339	1	1
GO:0051186	cofactor metabolic process	BP	412	17	18	0.988826	0.948788	1	1
GO:0051188	cofactor biosynthetic process	BP	250	10	13	0.971773	0.75902	1	1
GO:0051259	protein complex oligomerization	BP	387	38	21	0.00916717	0.737851	1	1
GO:0051260	protein homooligomerization	BP	226	24	12	0.0144447	0.727243	1	1
GO:0051262	protein tetramerization	BP	121	11	8	0.175594	0.456125	1	1
GO:0051289	protein homotetramerization	BP	64	4	6	0.617996	0.192259	1	1
GO:0055086	nucleobase-containing small molecule metabolic process	BP	570	23	23	0.99726	0.988897	1	1
GO:0060249	anatomical structure homeostasis	BP	288	19	9	0.537025	0.992609	1	1
GO:0062012	regulation of small molecule metabolic process	BP	319	14	10	0.964499	0.994573	1	1
GO:0071379	cellular response to prostaglandin stimulus	BP	9	0	0	1	1	1	1
GO:0071380	cellular response to prostaglandin E stimulus	BP	9	0	0	1	1	1	1
GO:0071398	cellular response to fatty acid	BP	31	1	2	0.880103	0.570144	1	1
GO:0071616	acyl-CoA biosynthetic process	BP	45	1	2	0.954074	0.767894	1	1
GO:0072521	purine-containing compound metabolic process	BP	415	13	16	0.999501	0.983931	1	1
GO:0072522	purine-containing compound biosynthetic process	BP	214	4	9	0.999712	0.909562	1	1
GO:0090181	regulation of cholesterol metabolic process	BP	49	1	1	0.965094	0.95401	1	1
GO:0090407	organophosphate biosynthetic process	BP	496	24	25	0.961046	0.861985	1	1
GO:0106118	regulation of sterol biosynthetic process	BP	40	0	1	1	0.918964	1	1
GO:1901135	carbohydrate derivative metabolic process	BP	865	42	46	0.989132	0.852187	1	1
GO:1901137	carbohydrate derivative biosynthetic process	BP	517	24	28	0.977342	0.76635	1	1
GO:1901293	nucleoside phosphate biosynthetic process	BP	271	12	12	0.950183	0.904444	1	1
GO:1901568	fatty acid derivative metabolic process	BP	87	4	7	0.83505	0.277338	1	1
GO:1901570	fatty acid derivative biosynthetic process	BP	58	2	5	0.903606	0.276388	1	1
GO:1901617	organic hydroxy compound biosynthetic process	BP	151	6	10	0.939319	0.437199	1	1
GO:1901655	cellular response to ketone	BP	61	4	6	0.579595	0.164792	1	1
GO:1902001	fatty acid transmembrane transport	BP	13	1	2	0.588884	0.185166	1	1
GO:1902653	secondary alcohol biosynthetic process	BP	57	0	1	1	0.972213	1	1
GO:1902930	regulation of alcohol biosynthetic process	BP	56	4	3	0.511	0.670223	1	1
GO:1903825	organic acid transmembrane transport	BP	67	4	4	0.654125	0.587749	1	1
GO:1905039	carboxylic acid transmembrane transport	BP	67	4	4	0.654125	0.587749	1	1
GO:1990542	mitochondrial transmembrane transport	BP	42	1	3	0.943585	0.474457	1	1
GO:2001293	malonyl-CoA metabolic process	BP	3	0	0	1	1	1	1
GO:2001295	malonyl-CoA biosynthetic process	BP	2	0	0	1	1	1	1
GO:0005975	carbohydrate metabolic process	BP	423	24	24	0.810186	0.668536	1	1
GO:0005996	monosaccharide metabolic process	BP	205	11	10	0.803092	0.806223	1	1
GO:0006006	glucose metabolic process	BP	156	8	6	0.816821	0.91866	1	1
GO:0006109	regulation of carbohydrate metabolic process	BP	149	8	6	0.775951	0.896568	1	1
GO:0007507	heart development	BP	329	33	36	0.0107948	0.000445363	1	1
GO:0009895	negative regulation of catabolic process	BP	222	16	5	0.396093	0.998032	1	1
GO:0010565	regulation of cellular ketone metabolic process	BP	121	4	4	0.962746	0.941461	1	1
GO:0010629	negative regulation of gene expression	BP	1301	76	51	0.891588	0.999887	1	1
GO:0010675	regulation of cellular carbohydrate metabolic process	BP	97	7	4	0.46131	0.848829	1	1
GO:0010884	positive regulation of lipid storage	BP	13	0	0	1	1	1	1
GO:0010906	regulation of glucose metabolic process	BP	83	5	3	0.648502	0.887643	1	1
GO:0019217	regulation of fatty acid metabolic process	BP	55	2	3	0.886515	0.65819	1	1
GO:0019318	hexose metabolic process	BP	184	11	6	0.677903	0.971034	1	1
GO:0031330	negative regulation of cellular catabolic process	BP	193	12	3	0.628624	0.999527	1	1
GO:0031998	regulation of fatty acid beta-oxidation	BP	14	1	1	0.616069	0.584642	1	1
GO:0031999	negative regulation of fatty acid beta-oxidation	BP	3	0	0	1	1	1	1
GO:0035265	organ growth	BP	93	4	11	0.870827	0.0252265	1	1
GO:0042180	cellular ketone metabolic process	BP	156	4	5	0.993383	0.964364	1	1
GO:0044262	cellular carbohydrate metabolic process	BP	180	11	9	0.649531	0.77311	1	1
GO:0045833	negative regulation of lipid metabolic process	BP	48	5	1	0.208763	0.951021	1	1
GO:0045922	negative regulation of fatty acid metabolic process	BP	16	0	0	1	1	1	1
GO:0045927	positive regulation of growth	BP	161	10	16	0.626313	0.0358954	1	1
GO:0046320	regulation of fatty acid oxidation	BP	21	2	2	0.408408	0.368039	1	1
GO:0046322	negative regulation of fatty acid oxidation	BP	7	0	0	1	1	1	1
GO:0046620	regulation of organ growth	BP	58	3	7	0.746698	0.0608422	1	1
GO:0046622	positive regulation of organ growth	BP	30	0	6	1	0.00837889	1	1
GO:0048639	positive regulation of developmental growth	BP	102	9	12	0.231294	0.0207431	1	1
GO:0050994	regulation of lipid catabolic process	BP	33	4	3	0.17086	0.325	1	1
GO:0050995	negative regulation of lipid catabolic process	BP	11	2	1	0.161545	0.498554	1	1
GO:0060419	heart growth	BP	53	1	7	0.973472	0.0403303	1	1
GO:0060420	regulation of heart growth	BP	38	1	6	0.925786	0.0258482	1	1
GO:0060421	positive regulation of heart growth	BP	23	0	6	1	0.00204762	1	1
GO:0062014	negative regulation of small molecule metabolic process	BP	63	5	1	0.403809	0.980962	1	1
GO:0097009	energy homeostasis	BP	23	3	0	0.191567	1	1	1
GO:0006575	cellular modified amino acid metabolic process	BP	111	5	9	0.865176	0.233065	1	1
GO:0006577	amino-acid betaine metabolic process	BP	9	0	1	1	0.431477	1	1
GO:0006578	amino-acid betaine biosynthetic process	BP	5	0	1	1	0.269248	1	1
GO:0009437	carnitine metabolic process	BP	8	0	0	1	1	1	1
GO:0019254	carnitine metabolic process, CoA-linked	BP	2	0	0	1	1	1	1
GO:0033539	fatty acid beta-oxidation using acyl-CoA dehydrogenase	BP	9	0	0	1	1	1	1
GO:0042398	cellular modified amino acid biosynthetic process	BP	36	2	5	0.697528	0.0649039	1	1
GO:0045329	carnitine biosynthetic process	BP	4	0	0	1	1	1	1
GO:0051791	medium-chain fatty acid metabolic process	BP	5	0	0	1	1	1	1
GO:0051793	medium-chain fatty acid catabolic process	BP	1	0	0	1	1	1	1
GO:0009081	branched-chain amino acid metabolic process	BP	20	0	0	1	1	1	1
GO:0009083	branched-chain amino acid catabolic process	BP	20	0	0	1	1	1	1
GO:0006091	generation of precursor metabolites and energy	BP	369	13	11	0.996836	0.998039	1	1
GO:0006986	response to unfolded protein	BP	142	9	9	0.600198	0.49832	1	1
GO:0009266	response to temperature stimulus	BP	163	10	13	0.64186	0.192579	1	1
GO:0009409	response to cold	BP	29	4	2	0.121229	0.533603	1	1
GO:0009890	negative regulation of biosynthetic process	BP	1023	71	40	0.345985	0.999455	1	1
GO:0015980	energy derivation by oxidation of organic compounds	BP	207	6	3	0.994638	0.999779	1	1
GO:0030968	endoplasmic reticulum unfolded protein response	BP	101	6	5	0.664347	0.742929	1	1
GO:0031327	negative regulation of cellular biosynthetic process	BP	1004	69	38	0.381222	0.9997	1	1
GO:0034620	cellular response to unfolded protein	BP	109	7	5	0.586381	0.800057	1	1
GO:0034976	response to endoplasmic reticulum stress	BP	220	9	11	0.958828	0.789678	1	1
GO:0035966	response to topologically incorrect protein	BP	153	10	9	0.560891	0.589612	1	1
GO:0035967	cellular response to topologically incorrect protein	BP	119	7	5	0.67849	0.856827	1	1
GO:0036498	IRE1-mediated unfolded protein response	BP	59	4	2	0.552806	0.881504	1	1
GO:0042304	regulation of fatty acid biosynthetic process	BP	26	0	3	1	0.208026	1	1
GO:0045717	negative regulation of fatty acid biosynthetic process	BP	10	0	0	1	1	1	1
GO:0051055	negative regulation of lipid biosynthetic process	BP	31	3	0	0.33662	1	1	1
GO:0001655	urogenital system development	BP	175	20	21	0.0115861	0.00218178	1	1
GO:0001656	metanephros development	BP	38	5	7	0.102948	0.00721315	1	1
GO:0001822	kidney development	BP	150	18	20	0.0100326	0.00075358	1	1
GO:0001889	liver development	BP	93	5	9	0.743979	0.111712	1	1
GO:0006085	acetyl-CoA biosynthetic process	BP	19	1	0	0.727315	1	1	1
GO:0006195	purine nucleotide catabolic process	BP	32	2	2	0.633997	0.58762	1	1
GO:0006549	isoleucine metabolic process	BP	2	0	0	1	1	1	1
GO:0006550	isoleucine catabolic process	BP	2	0	0	1	1	1	1
GO:0009109	coenzyme catabolic process	BP	10	1	1	0.495241	0.466066	1	1
GO:0009154	purine ribonucleotide catabolic process	BP	22	2	1	0.43179	0.7487	1	1
GO:0009166	nucleotide catabolic process	BP	141	5	7	0.960444	0.761319	1	1
GO:0009261	ribonucleotide catabolic process	BP	23	2	1	0.454668	0.764004	1	1
GO:0015936	coenzyme A metabolic process	BP	14	0	0	1	1	1	1
GO:0015937	coenzyme A biosynthetic process	BP	9	0	0	1	1	1	1
GO:0019439	aromatic compound catabolic process	BP	551	21	16	0.998581	0.999841	1	1
GO:0033869	nucleoside bisphosphate catabolic process	BP	5	0	0	1	1	1	1
GO:0034031	ribonucleoside bisphosphate catabolic process	BP	5	0	0	1	1	1	1
GO:0034034	purine nucleoside bisphosphate catabolic process	BP	5	0	0	1	1	1	1
GO:0034404	nucleobase-containing small molecule biosynthetic process	BP	175	6	7	0.977427	0.913637	1	1
GO:0034433	steroid esterification	BP	8	0	2	1	0.0809725	1	1
GO:0034434	sterol esterification	BP	8	0	2	1	0.0809725	1	1
GO:0034435	cholesterol esterification	BP	8	0	2	1	0.0809725	1	1
GO:0034655	nucleobase-containing compound catabolic process	BP	519	19	13	0.998915	0.999967	1	1
GO:0042594	response to starvation	BP	135	8	8	0.675436	0.581655	1	1
GO:0042737	drug catabolic process	BP	57	0	6	1	0.131055	1	1
GO:0044270	cellular nitrogen compound catabolic process	BP	543	21	16	0.998133	0.999785	1	1
GO:0044273	sulfur compound catabolic process	BP	29	0	5	1	0.0288674	1	1
GO:0046356	acetyl-CoA catabolic process	BP	2	0	0	1	1	1	1
GO:0046434	organophosphate catabolic process	BP	181	6	8	0.982597	0.866852	1	1
GO:0046700	heterocycle catabolic process	BP	543	21	16	0.998133	0.999785	1	1
GO:0046950	cellular ketone body metabolic process	BP	7	0	0	1	1	1	1
GO:0046951	ketone body biosynthetic process	BP	5	0	0	1	1	1	1
GO:0046952	ketone body catabolic process	BP	4	0	0	1	1	1	1
GO:0051187	cofactor catabolic process	BP	27	3	3	0.262793	0.224245	1	1
GO:0060612	adipose tissue development	BP	27	4	1	0.0991379	0.81646	1	1
GO:0061008	hepaticobiliary system development	BP	95	5	9	0.760572	0.123024	1	1
GO:0061326	renal tubule development	BP	42	7	5	0.0190054	0.109413	1	1
GO:0061448	connective tissue development	BP	123	15	12	0.0154976	0.0706833	1	1
GO:0072001	renal system development	BP	156	18	21	0.0146732	0.000494198	1	1
GO:0072006	nephron development	BP	67	11	10	0.00418105	0.00691618	1	1
GO:0072009	nephron epithelium development	BP	48	8	7	0.0125411	0.0249539	1	1
GO:0072014	proximal tubule development	BP	4	2	0	0.0239139	1	1	1
GO:0072019	proximal convoluted tubule development	BP	1	0	0	1	1	1	1
GO:0072073	kidney epithelium development	BP	65	8	10	0.0633937	0.00556665	1	1
GO:0072080	nephron tubule development	BP	42	7	5	0.0190054	0.109413	1	1
GO:0072170	metanephric tubule development	BP	8	1	3	0.421257	0.00995501	1	1
GO:0072207	metanephric epithelium development	BP	8	1	3	0.421257	0.00995501	1	1
GO:0072229	metanephric proximal convoluted tubule development	BP	1	0	0	1	1	1	1
GO:0072234	metanephric nephron tubule development	BP	7	1	2	0.380298	0.0632181	1	1
GO:0072237	metanephric proximal tubule development	BP	2	0	0	1	1	1	1
GO:0072243	metanephric nephron epithelium development	BP	7	1	2	0.380298	0.0632181	1	1
GO:0072523	purine-containing compound catabolic process	BP	35	2	2	0.682557	0.636853	1	1
GO:1901136	carbohydrate derivative catabolic process	BP	131	12	9	0.156454	0.40226	1	1
GO:1901292	nucleoside phosphate catabolic process	BP	143	5	7	0.963755	0.773872	1	1
GO:1901361	organic cyclic compound catabolic process	BP	566	23	16	0.996884	0.999911	1	1
GO:1901569	fatty acid derivative catabolic process	BP	7	0	0	1	1	1	1
GO:1901605	alpha-amino acid metabolic process	BP	135	8	14	0.675436	0.0350508	1	1
GO:1901606	alpha-amino acid catabolic process	BP	61	3	6	0.776826	0.164792	1	1
GO:1902224	ketone body metabolic process	BP	7	0	0	1	1	1	1
GO:1902858	propionyl-CoA metabolic process	BP	1	0	0	1	1	1	1
GO:1902860	propionyl-CoA biosynthetic process	BP	1	0	0	1	1	1	1
GO:0001662	behavioral fear response	BP	18	2	0	0.335715	1	1	1
GO:0001975	response to amphetamine	BP	22	0	1	1	0.7487	1	1
GO:0002209	behavioral defense response	BP	19	2	0	0.360314	1	1	1
GO:0006814	sodium ion transport	BP	103	8	12	0.370914	0.0222299	1	1
GO:0007269	neurotransmitter secretion	BP	86	5	15	0.679326	0.000190174	1	1
GO:0007600	sensory perception	BP	243	21	24	0.125039	0.013001	1	1
GO:0007606	sensory perception of chemical stimulus	BP	38	6	6	0.0368132	0.0258482	1	1
GO:0007611	learning or memory	BP	144	11	20	0.353711	0.000443176	1	1
GO:0007612	learning	BP	85	7	11	0.329716	0.0136378	1	1
GO:0007613	memory	BP	63	1	10	0.986648	0.00443211	1	1
GO:0008306	associative learning	BP	49	2	4	0.843644	0.347847	1	1
GO:0009268	response to pH	BP	24	3	1	0.208938	0.778377	1	1
GO:0010447	response to acidic pH	BP	13	0	1	1	0.557725	1	1
GO:0014075	response to amine	BP	31	1	4	0.880103	0.116413	1	1
GO:0015672	monovalent inorganic cation transport	BP	245	17	23	0.453077	0.0253406	1	1
GO:0033555	multicellular organismal response to stress	BP	34	3	3	0.39186	0.341998	1	1
GO:0035725	sodium ion transmembrane transport	BP	62	4	7	0.59264	0.0811345	1	1
GO:0042596	fear response	BP	19	2	1	0.360314	0.696579	1	1
GO:0046928	regulation of neurotransmitter secretion	BP	59	5	8	0.350311	0.0255798	1	1
GO:0046929	negative regulation of neurotransmitter secretion	BP	8	0	1	1	0.39465	1	1
GO:0050805	negative regulation of synaptic transmission	BP	35	0	8	1	0.000976179	1	1
GO:0050890	cognition	BP	168	13	23	0.317885	0.00021184	1	1
GO:0050909	sensory perception of taste	BP	18	3	2	0.111853	0.299918	1	1
GO:0050915	sensory perception of sour taste	BP	2	0	1	1	0.117907	1	1
GO:0070206	protein trimerization	BP	36	3	5	0.428049	0.0649039	1	1
GO:0070207	protein homotrimerization	BP	22	3	1	0.174587	0.7487	1	1
GO:0071214	cellular response to abiotic stimulus	BP	231	16	11	0.459582	0.837799	1	1
GO:0071467	cellular response to pH	BP	13	1	0	0.588884	1	1	1
GO:0097366	response to bronchodilator	BP	35	0	4	1	0.161059	1	1
GO:0099643	signal release from synapse	BP	86	5	15	0.679326	0.000190174	1	1
GO:0104004	cellular response to environmental stimulus	BP	231	16	11	0.459582	0.837799	1	1
GO:0001503	ossification	BP	226	27	23	0.00201042	0.0106192	1	1
GO:0001507	acetylcholine catabolic process in synaptic cleft	BP	2	0	0	1	1	1	1
GO:0001649	osteoblast differentiation	BP	127	14	13	0.0406632	0.0450195	1	1
GO:0001654	eye development	BP	184	14	10	0.331059	0.688253	1	1
GO:0001881	receptor recycling	BP	25	2	0	0.498778	1	1	1
GO:0001919	regulation of receptor recycling	BP	18	1	0	0.707999	1	1	1
GO:0002076	osteoblast development	BP	8	0	2	1	0.0809725	1	1
GO:0006260	DNA replication	BP	233	9	1	0.974363	1	1	1
GO:0006581	acetylcholine catabolic process	BP	2	0	0	1	1	1	1
GO:0006644	phospholipid metabolic process	BP	309	21	20	0.479122	0.419044	1	1
GO:0006650	glycerophospholipid metabolic process	BP	238	16	17	0.508599	0.280213	1	1
GO:0006656	phosphatidylcholine biosynthetic process	BP	30	4	3	0.132997	0.274135	1	1
GO:0006898	receptor-mediated endocytosis	BP	147	22	17	0.000253837	0.00794398	1	1
GO:0007271	synaptic transmission, cholinergic	BP	10	0	1	1	0.466066	1	1
GO:0007517	muscle organ development	BP	223	13	28	0.719735	0.00020743	1	1
GO:0008291	acetylcholine metabolic process	BP	2	0	0	1	1	1	1
GO:0008654	phospholipid biosynthetic process	BP	210	10	11	0.89441	0.737712	1	1
GO:0031623	receptor internalization	BP	63	7	7	0.120539	0.0867503	1	1
GO:0032222	regulation of synaptic transmission, cholinergic	BP	4	0	1	1	0.221927	1	1
GO:0032223	negative regulation of synaptic transmission, cholinergic	BP	1	0	0	1	1	1	1
GO:0032800	receptor biosynthetic process	BP	20	2	0	0.384565	1	1	1
GO:0042447	hormone catabolic process	BP	8	0	0	1	1	1	1
GO:0042982	amyloid precursor protein metabolic process	BP	43	5	6	0.151952	0.0442875	1	1
GO:0043010	camera-type eye development	BP	158	12	9	0.351112	0.628443	1	1
GO:0043112	receptor metabolic process	BP	126	12	7	0.128182	0.651412	1	1
GO:0045017	glycerolipid biosynthetic process	BP	195	10	12	0.837189	0.525647	1	1
GO:0045212	neurotransmitter receptor biosynthetic process	BP	1	0	0	1	1	1	1
GO:0045213	neurotransmitter receptor metabolic process	BP	2	0	0	1	1	1	1
GO:0046470	phosphatidylcholine metabolic process	BP	51	4	5	0.437739	0.196594	1	1
GO:0046474	glycerophospholipid biosynthetic process	BP	177	10	11	0.740089	0.514858	1	1
GO:0046486	glycerolipid metabolic process	BP	279	18	21	0.57698	0.183072	1	1
GO:0048880	sensory system development	BP	187	14	12	0.353206	0.466383	1	1
GO:0060041	retina development in camera-type eye	BP	68	4	2	0.665646	0.924631	1	1
GO:0106106	cold-induced thermogenesis	BP	98	5	7	0.783924	0.38668	1	1
GO:0120161	regulation of cold-induced thermogenesis	BP	98	5	7	0.783924	0.38668	1	1
GO:0120162	positive regulation of cold-induced thermogenesis	BP	65	3	6	0.812347	0.201781	1	1
GO:0150063	visual system development	BP	185	14	11	0.338408	0.574935	1	1
GO:1900619	acetate ester metabolic process	BP	2	0	0	1	1	1	1
GO:1990845	adaptive thermogenesis	BP	104	6	9	0.691864	0.180988	1	1
GO:0006101	citrate metabolic process	BP	27	0	0	1	1	1	1
GO:0006107	oxaloacetate metabolic process	BP	5	0	0	1	1	1	1
GO:0016999	antibiotic metabolic process	BP	78	2	2	0.968793	0.955051	1	1
GO:0043648	dicarboxylic acid metabolic process	BP	64	4	5	0.617996	0.349088	1	1
GO:0072350	tricarboxylic acid metabolic process	BP	30	0	1	1	0.848006	1	1
GO:0006879	cellular iron ion homeostasis	BP	41	1	1	0.939581	0.923906	1	1
GO:0007586	digestion	BP	51	4	7	0.437739	0.0335879	1	1
GO:0010040	response to iron(II) ion	BP	3	0	0	1	1	1	1
GO:0022600	digestive system process	BP	45	4	5	0.346319	0.136028	1	1
GO:0046916	cellular transition metal ion homeostasis	BP	61	2	2	0.918267	0.892713	1	1
GO:0050892	intestinal absorption	BP	19	0	2	1	0.322841	1	1
GO:0055072	iron ion homeostasis	BP	54	2	1	0.88022	0.966433	1	1
GO:0055076	transition metal ion homeostasis	BP	78	3	2	0.896421	0.955051	1	1
GO:0006099	tricarboxylic acid cycle	BP	25	0	0	1	1	1	1
GO:0006102	isocitrate metabolic process	BP	5	0	0	1	1	1	1
GO:0009060	aerobic respiration	BP	59	1	0	0.982427	1	1	1
GO:0035900	response to isolation stress	BP	5	0	0	1	1	1	1
GO:0045333	cellular respiration	BP	151	3	0	0.997834	1	1	1
GO:0006690	icosanoid metabolic process	BP	47	4	5	0.376989	0.155211	1	1
GO:0006692	prostanoid metabolic process	BP	20	0	3	1	0.118294	1	1
GO:0006693	prostaglandin metabolic process	BP	20	0	3	1	0.118294	1	1
GO:0007276	gamete generation	BP	388	28	23	0.340367	0.58183	1	1
GO:0007283	spermatogenesis	BP	287	19	16	0.530737	0.67705	1	1
GO:0032504	multicellular organism reproduction	BP	472	35	32	0.260521	0.28495	1	1
GO:0048232	male gamete generation	BP	300	21	16	0.423895	0.742288	1	1
GO:0048609	multicellular organismal reproductive process	BP	471	35	31	0.256404	0.348701	1	1
GO:0006470	protein dephosphorylation	BP	237	19	9	0.221564	0.955689	1	1
GO:0016311	dephosphorylation	BP	338	28	12	0.127166	0.986976	1	1
GO:0035335	peptidyl-tyrosine dephosphorylation	BP	75	6	6	0.375658	0.304625	1	1
GO:0001501	skeletal system development	BP	250	23	22	0.0670148	0.0518417	1	1
GO:0001818	negative regulation of cytokine production	BP	180	23	21	0.00175712	0.00307199	1	1
GO:0006766	vitamin metabolic process	BP	88	4	8	0.841536	0.165533	1	1
GO:0006767	water-soluble vitamin metabolic process	BP	66	1	6	0.989134	0.211471	1	1
GO:0006771	riboflavin metabolic process	BP	4	0	0	1	1	1	1
GO:0006801	superoxide metabolic process	BP	40	3	1	0.497845	0.918964	1	1
GO:0006809	nitric oxide biosynthetic process	BP	47	6	5	0.0874418	0.155211	1	1
GO:0032615	interleukin-12 production	BP	44	9	5	0.00200071	0.126857	1	1
GO:0032640	tumor necrosis factor production	BP	99	13	11	0.013168	0.0377098	1	1
GO:0032651	regulation of interleukin-1 beta production	BP	47	9	8	0.00322031	0.00685204	1	1
GO:0032652	regulation of interleukin-1 production	BP	55	10	9	0.00289779	0.0055383	1	1
GO:0032655	regulation of interleukin-12 production	BP	43	9	5	0.00168862	0.117982	1	1
GO:0032680	regulation of tumor necrosis factor production	BP	95	13	11	0.00945275	0.0289945	1	1
GO:0032691	negative regulation of interleukin-1 beta production	BP	16	3	3	0.0845115	0.0693475	1	1
GO:0032692	negative regulation of interleukin-1 production	BP	19	4	3	0.0330542	0.105067	1	1
GO:0032695	negative regulation of interleukin-12 production	BP	14	1	3	0.616069	0.0492919	1	1
GO:0032720	negative regulation of tumor necrosis factor production	BP	37	5	5	0.0942459	0.0714661	1	1
GO:0032928	regulation of superoxide anion generation	BP	13	0	1	1	0.557725	1	1
GO:0032929	negative regulation of superoxide anion generation	BP	2	0	0	1	1	1	1
GO:0042554	superoxide anion generation	BP	20	1	1	0.745354	0.715054	1	1
GO:0042726	flavin-containing compound metabolic process	BP	5	0	0	1	1	1	1
GO:0045019	negative regulation of nitric oxide biosynthetic process	BP	10	4	0	0.00287856	1	1	1
GO:0045428	regulation of nitric oxide biosynthetic process	BP	40	6	5	0.0458379	0.0932309	1	1
GO:0046209	nitric oxide metabolic process	BP	51	7	6	0.0490862	0.0875613	1	1
GO:0048705	skeletal system morphogenesis	BP	102	9	8	0.231294	0.280067	1	1
GO:0050830	defense response to Gram-positive bacterium	BP	46	10	4	0.000691957	0.305723	1	1
GO:0060348	bone development	BP	112	12	13	0.0658132	0.0182896	1	1
GO:0060349	bone morphogenesis	BP	44	5	6	0.162755	0.0487548	1	1
GO:0071706	tumor necrosis factor superfamily cytokine production	BP	104	13	12	0.0192832	0.023794	1	1
GO:0072593	reactive oxygen species metabolic process	BP	168	11	16	0.55704	0.0497743	1	1
GO:0090322	regulation of superoxide metabolic process	BP	20	1	1	0.745354	0.715054	1	1
GO:0098542	defense response to other organism	BP	283	33	13	0.00103376	0.885271	1	1
GO:1903409	reactive oxygen species biosynthetic process	BP	69	7	8	0.169387	0.0571447	1	1
GO:1903426	regulation of reactive oxygen species biosynthetic process	BP	58	6	8	0.182606	0.0233076	1	1
GO:1903427	negative regulation of reactive oxygen species biosynthetic process	BP	20	4	2	0.0392234	0.345569	1	1
GO:1903555	regulation of tumor necrosis factor superfamily cytokine production	BP	99	13	12	0.013168	0.0167248	1	1
GO:1903556	negative regulation of tumor necrosis factor superfamily cytokine production	BP	39	5	5	0.112033	0.0856347	1	1
GO:1904406	negative regulation of nitric oxide metabolic process	BP	10	4	0	0.00287856	1	1	1
GO:2000377	regulation of reactive oxygen species metabolic process	BP	121	8	13	0.551481	0.0322328	1	1
GO:2000378	negative regulation of reactive oxygen species metabolic process	BP	39	4	3	0.255414	0.425896	1	1
GO:2001057	reactive nitrogen species metabolic process	BP	53	7	7	0.0584352	0.0403303	1	1
GO:0002064	epithelial cell development	BP	118	10	13	0.252511	0.0269323	1	1
GO:0009615	response to virus	BP	246	23	9	0.0580641	0.967058	1	1
GO:0014829	vascular smooth muscle contraction	BP	12	2	2	0.185786	0.162911	1	1
GO:0032835	glomerulus development	BP	26	6	7	0.00599955	0.000709669	1	1
GO:0035150	regulation of tube size	BP	58	10	7	0.00432376	0.0608422	1	1
GO:0035296	regulation of tube diameter	BP	53	9	7	0.00735464	0.0403303	1	1
GO:0035850	epithelial cell differentiation involved in kidney development	BP	17	3	5	0.0977929	0.00274749	1	1
GO:0042310	vasoconstriction	BP	27	4	5	0.0991379	0.0216764	1	1
GO:0050880	regulation of blood vessel size	BP	58	10	7	0.00432376	0.0608422	1	1
GO:0060485	mesenchyme development	BP	137	12	17	0.194205	0.00391654	1	1
GO:0061005	cell differentiation involved in kidney development	BP	21	3	6	0.15806	0.00122172	1	1
GO:0061437	renal system vasculature development	BP	10	1	5	0.495241	0.000159941	1	1
GO:0061440	kidney vasculature development	BP	10	1	5	0.495241	0.000159941	1	1
GO:0072007	mesangial cell differentiation	BP	1	0	1	1	0.0607996	1	1
GO:0072008	glomerular mesangial cell differentiation	BP	1	0	1	1	0.0607996	1	1
GO:0072012	glomerulus vasculature development	BP	9	1	5	0.459512	8.4186e-05	1	1
GO:0072109	glomerular mesangium development	BP	6	1	3	0.336443	0.00389781	1	1
GO:0072132	mesenchyme morphogenesis	BP	22	2	4	0.43179	0.0413274	1	1
GO:0072143	mesangial cell development	BP	1	0	1	1	0.0607996	1	1
GO:0072144	glomerular mesangial cell development	BP	1	0	1	1	0.0607996	1	1
GO:0090131	mesenchyme migration	BP	1	0	1	1	0.0607996	1	1
GO:0097746	regulation of blood vessel diameter	BP	53	9	7	0.00735464	0.0403303	1	1
GO:0097756	negative regulation of blood vessel diameter	BP	29	4	5	0.121229	0.0288674	1	1
GO:1904238	pericyte cell differentiation	BP	1	0	1	1	0.0607996	1	1
GO:0000079	regulation of cyclin-dependent protein serine/threonine kinase activity	BP	70	5	3	0.495572	0.806819	1	1
GO:0001895	retina homeostasis	BP	33	4	2	0.17086	0.604563	1	1
GO:0006325	chromatin organization	BP	591	28	12	0.978806	1	1	1
GO:0006338	chromatin remodeling	BP	128	6	1	0.857236	0.999687	1	1
GO:0006508	proteolysis	BP	1083	71	56	0.546936	0.917537	1	1
GO:0010046	response to mycotoxin	BP	4	0	1	1	0.221927	1	1
GO:0015874	norepinephrine transport	BP	6	0	0	1	1	1	1
GO:0016579	protein deubiquitination	BP	231	5	6	0.999517	0.995824	1	1
GO:0021762	substantia nigra development	BP	31	4	1	0.14521	0.857268	1	1
GO:0022898	regulation of transmembrane transporter activity	BP	138	10	20	0.428433	0.000250507	1	1
GO:0030901	midbrain development	BP	56	8	7	0.0297864	0.0519978	1	1
GO:0032091	negative regulation of protein binding	BP	72	7	5	0.196609	0.446934	1	1
GO:0032409	regulation of transporter activity	BP	146	11	20	0.370734	0.000531205	1	1
GO:0036146	cellular response to mycotoxin	BP	2	0	0	1	1	1	1
GO:0036465	synaptic vesicle recycling	BP	38	2	1	0.725713	0.908098	1	1
GO:0040029	regulation of gene expression, epigenetic	BP	259	11	4	0.95991	0.999926	1	1
GO:0043044	ATP-dependent chromatin remodeling	BP	62	5	0	0.390451	1	1	1
GO:0045815	positive regulation of gene expression, epigenetic	BP	44	2	0	0.797205	1	1	1
GO:0048013	ephrin receptor signaling pathway	BP	67	6	4	0.280759	0.587749	1	1
GO:0048488	synaptic vesicle endocytosis	BP	29	2	1	0.579812	0.838143	1	1
GO:0048857	neural nucleus development	BP	39	6	2	0.0411696	0.695161	1	1
GO:0051100	negative regulation of binding	BP	116	9	6	0.358593	0.715207	1	1
GO:0051620	norepinephrine uptake	BP	1	0	0	1	1	1	1
GO:0051621	regulation of norepinephrine uptake	BP	1	0	0	1	1	1	1
GO:0051623	positive regulation of norepinephrine uptake	BP	1	0	0	1	1	1	1
GO:0061478	response to platelet aggregation inhibitor	BP	7	1	1	0.380298	0.35544	1	1
GO:0070646	protein modification by small protein removal	BP	244	5	6	0.999759	0.997642	1	1
GO:0072657	protein localization to membrane	BP	430	34	20	0.157168	0.918021	1	1
GO:0072659	protein localization to plasma membrane	BP	175	23	6	0.00120319	0.959167	1	1
GO:0072749	cellular response to cytochalasin B	BP	1	0	0	1	1	1	1
GO:0090493	catecholamine uptake	BP	5	1	0	0.289489	1	1	1
GO:0098974	postsynaptic actin cytoskeleton organization	BP	6	1	0	0.336443	1	1	1
GO:0099003	vesicle-mediated transport in synapse	BP	119	6	18	0.806313	0.000294636	1	1
GO:0099173	postsynapse organization	BP	100	10	8	0.1237	0.262438	1	1
GO:0099188	postsynaptic cytoskeleton organization	BP	7	1	0	0.380298	1	1	1
GO:0099504	synaptic vesicle cycle	BP	103	5	14	0.818868	0.00372997	1	1
GO:0140238	presynaptic endocytosis	BP	29	2	1	0.579812	0.838143	1	1
GO:1901328	response to cytochalasin B	BP	1	0	0	1	1	1	1
GO:1903076	regulation of protein localization to plasma membrane	BP	66	7	3	0.143968	0.77362	1	1
GO:1903827	regulation of cellular protein localization	BP	405	26	17	0.590445	0.962819	1	1
GO:1904029	regulation of cyclin-dependent protein kinase activity	BP	72	6	3	0.339673	0.821822	1	1
GO:1904375	regulation of protein localization to cell periphery	BP	80	8	4	0.157231	0.724825	1	1
GO:1905475	regulation of protein localization to membrane	BP	134	12	8	0.174832	0.573108	1	1
GO:1990778	protein localization to cell periphery	BP	204	25	10	0.00204486	0.801469	1	1
GO:0009612	response to mechanical stimulus	BP	124	10	16	0.303252	0.00342364	1	1
GO:0010927	cellular component assembly involved in morphogenesis	BP	50	8	4	0.0158959	0.361928	1	1
GO:0030239	myofibril assembly	BP	25	4	4	0.0791352	0.0619899	1	1
GO:0034341	response to interferon-gamma	BP	140	15	14	0.0433145	0.0454835	1	1
GO:0045087	innate immune response	BP	588	45	38	0.167787	0.370669	1	1
GO:0045214	sarcomere organization	BP	19	4	2	0.0330542	0.322841	1	1
GO:0051146	striated muscle cell differentiation	BP	143	10	13	0.473479	0.0951917	1	1
GO:0055001	muscle cell development	BP	85	7	11	0.329716	0.0136378	1	1
GO:0055002	striated muscle cell development	BP	77	6	9	0.399712	0.0433426	1	1
GO:0070925	organelle assembly	BP	564	35	21	0.677177	0.99584	1	1
GO:0071345	cellular response to cytokine stimulus	BP	777	70	50	0.00464545	0.356843	1	1
GO:0071346	cellular response to interferon-gamma	BP	128	14	12	0.0430069	0.0891405	1	1
GO:0002028	regulation of sodium ion transport	BP	49	3	6	0.636924	0.0751281	1	1
GO:0006907	pinocytosis	BP	17	2	0	0.310842	1	1	1
GO:0007043	cell-cell junction assembly	BP	64	7	3	0.128117	0.755339	1	1
GO:0010155	regulation of proton transport	BP	16	1	0	0.665171	1	1	1
GO:0010721	negative regulation of cell development	BP	175	21	20	0.005718	0.00481151	1	1
GO:0010765	positive regulation of sodium ion transport	BP	18	1	1	0.707999	0.676909	1	1
GO:0010771	negative regulation of cell morphogenesis involved in differentiation	BP	46	7	5	0.0300638	0.145483	1	1
GO:0010812	negative regulation of cell-substrate adhesion	BP	40	5	8	0.121489	0.00243724	1	1
GO:0019221	cytokine-mediated signaling pathway	BP	540	47	37	0.0313871	0.245745	1	1
GO:0030048	actin filament-based movement	BP	59	6	6	0.192789	0.147485	1	1
GO:0030050	vesicle transport along actin filament	BP	5	1	0	0.289489	1	1	1
GO:0030522	intracellular receptor signaling pathway	BP	204	16	2	0.273759	0.999964	1	1
GO:0030705	cytoskeleton-dependent intracellular transport	BP	136	11	6	0.287239	0.841917	1	1
GO:0032411	positive regulation of transporter activity	BP	64	6	5	0.246604	0.349088	1	1
GO:0032412	regulation of ion transmembrane transporter activity	BP	135	10	20	0.401279	0.000185341	1	1
GO:0032414	positive regulation of ion transmembrane transporter activity	BP	58	5	5	0.336961	0.276388	1	1
GO:0032415	regulation of sodium:proton antiporter activity	BP	5	1	0	0.289489	1	1	1
GO:0032417	positive regulation of sodium:proton antiporter activity	BP	4	1	0	0.239216	1	1	1
GO:0033209	tumor necrosis factor-mediated signaling pathway	BP	135	10	2	0.401279	0.998024	1	1
GO:0034612	response to tumor necrosis factor	BP	215	21	9	0.0465349	0.9122	1	1
GO:0035357	peroxisome proliferator activated receptor signaling pathway	BP	11	1	0	0.528611	1	1	1
GO:0038061	NIK/NF-kappaB signaling	BP	133	15	5	0.029307	0.91317	1	1
GO:0043297	apical junction assembly	BP	45	4	1	0.346319	0.94084	1	1
GO:0045216	cell-cell junction organization	BP	78	9	6	0.0710089	0.337277	1	1
GO:0048384	retinoic acid receptor signaling pathway	BP	16	1	0	0.665171	1	1	1
GO:0048548	regulation of pinocytosis	BP	9	0	0	1	1	1	1
GO:0048549	positive regulation of pinocytosis	BP	5	0	0	1	1	1	1
GO:0051129	negative regulation of cellular component organization	BP	468	39	27	0.0787541	0.641185	1	1
GO:0051640	organelle localization	BP	503	34	22	0.470439	0.963153	1	1
GO:0051648	vesicle localization	BP	202	9	16	0.923659	0.16834	1	1
GO:0051650	establishment of vesicle localization	BP	192	8	16	0.94378	0.124349	1	1
GO:0051656	establishment of organelle localization	BP	353	24	20	0.472473	0.66176	1	1
GO:0070830	bicellular tight junction assembly	BP	37	4	0	0.226207	1	1	1
GO:0071356	cellular response to tumor necrosis factor	BP	202	20	8	0.0454967	0.929861	1	1
GO:0099515	actin filament-based transport	BP	8	1	0	0.421257	1	1	1
GO:0099518	vesicle cytoskeletal trafficking	BP	37	2	2	0.711909	0.667036	1	1
GO:0120192	tight junction assembly	BP	38	5	0	0.102948	1	1	1
GO:0120193	tight junction organization	BP	40	5	0	0.121489	1	1	1
GO:1900025	negative regulation of substrate adhesion-dependent cell spreading	BP	9	2	2	0.115217	0.100032	1	1
GO:1901222	regulation of NIK/NF-kappaB signaling	BP	78	14	5	0.000525719	0.517866	1	1
GO:1901224	positive regulation of NIK/NF-kappaB signaling	BP	55	10	3	0.00289779	0.65819	1	1
GO:1902305	regulation of sodium ion transmembrane transport	BP	34	2	5	0.666984	0.0528403	1	1
GO:1902307	positive regulation of sodium ion transmembrane transport	BP	14	1	1	0.616069	0.584642	1	1
GO:1902396	protein localization to bicellular tight junction	BP	2	0	0	1	1	1	1
GO:1902414	protein localization to cell junction	BP	8	0	1	1	0.39465	1	1
GO:1902600	proton transmembrane transport	BP	91	5	3	0.726553	0.920878	1	1
GO:2000649	regulation of sodium ion transmembrane transporter activity	BP	28	1	5	0.852751	0.0251072	1	1
GO:2000651	positive regulation of sodium ion transmembrane transporter activity	BP	12	1	1	0.559777	0.529067	1	1
GO:0001701	in utero embryonic development	BP	243	20	13	0.182266	0.723039	1	1
GO:0001824	blastocyst development	BP	77	3	6	0.891414	0.326341	1	1
GO:0001825	blastocyst formation	BP	29	1	2	0.862499	0.533603	1	1
GO:0003407	neural retina development	BP	26	2	1	0.519959	0.804554	1	1
GO:0006310	DNA recombination	BP	200	9	4	0.918481	0.998474	1	1
GO:0006475	internal protein amino acid acetylation	BP	137	3	2	0.995232	0.998236	1	1
GO:0016569	covalent chromatin modification	BP	371	11	9	0.999491	0.999747	1	1
GO:0016570	histone modification	BP	361	9	9	0.999902	0.999611	1	1
GO:0016573	histone acetylation	BP	131	3	2	0.993349	0.997522	1	1
GO:0018205	peptidyl-lysine modification	BP	317	9	4	0.999227	0.999997	1	1
GO:0018393	internal peptidyl-lysine acetylation	BP	134	3	2	0.994366	0.997909	1	1
GO:0018394	peptidyl-lysine acetylation	BP	140	3	3	0.995968	0.992417	1	1
GO:0021510	spinal cord development	BP	46	4	3	0.36166	0.536064	1	1
GO:0043967	histone H4 acetylation	BP	61	2	1	0.918267	0.978404	1	1
GO:0043968	histone H2A acetylation	BP	14	0	0	1	1	1	1
GO:0030099	myeloid cell differentiation	BP	307	31	18	0.0120703	0.598691	1	1
GO:0030220	platelet formation	BP	15	2	1	0.260619	0.609922	1	1
GO:0036344	platelet morphogenesis	BP	16	2	1	0.285777	0.633665	1	1
GO:0051639	actin filament network formation	BP	2	1	0	0.127762	1	1	1
GO:0051764	actin crosslink formation	BP	5	2	0	0.0381249	1	1	1
GO:0002082	regulation of oxidative phosphorylation	BP	18	0	0	1	1	1	1
GO:0003009	skeletal muscle contraction	BP	23	3	1	0.191567	0.764004	1	1
GO:0006007	glucose catabolic process	BP	32	1	2	0.888042	0.58762	1	1
GO:0006089	lactate metabolic process	BP	12	0	0	1	1	1	1
GO:0006090	pyruvate metabolic process	BP	117	2	5	0.996962	0.846684	1	1
GO:0006096	glycolytic process	BP	92	1	5	0.998182	0.665308	1	1
GO:0006110	regulation of glycolytic process	BP	63	1	3	0.986648	0.745761	1	1
GO:0006113	fermentation	BP	4	0	0	1	1	1	1
GO:0006119	oxidative phosphorylation	BP	92	1	0	0.998182	1	1	1
GO:0006140	regulation of nucleotide metabolic process	BP	101	3	3	0.966886	0.949733	1	1
GO:0006165	nucleoside diphosphate phosphorylation	BP	106	2	5	0.994065	0.779914	1	1
GO:0006733	oxidoreduction coenzyme metabolic process	BP	155	5	7	0.978818	0.839079	1	1
GO:0006734	NADH metabolic process	BP	32	0	2	1	0.58762	1	1
GO:0006754	ATP biosynthetic process	BP	108	1	5	0.999396	0.793509	1	1
GO:0006757	ATP generation from ADP	BP	93	1	5	0.998303	0.674634	1	1
GO:0006941	striated muscle contraction	BP	84	10	10	0.0495717	0.0307316	1	1
GO:0006942	regulation of striated muscle contraction	BP	47	6	2	0.0874418	0.788548	1	1
GO:0007519	skeletal muscle tissue development	BP	90	3	10	0.942175	0.0461907	1	1
GO:0009123	nucleoside monophosphate metabolic process	BP	273	8	8	0.997953	0.994592	1	1
GO:0009124	nucleoside monophosphate biosynthetic process	BP	148	3	6	0.997432	0.893026	1	1
GO:0009126	purine nucleoside monophosphate metabolic process	BP	245	5	8	0.999771	0.98418	1	1
GO:0009127	purine nucleoside monophosphate biosynthetic process	BP	128	1	6	0.999848	0.797941	1	1
GO:0009132	nucleoside diphosphate metabolic process	BP	126	4	7	0.970598	0.651412	1	1
GO:0009135	purine nucleoside diphosphate metabolic process	BP	111	3	7	0.980366	0.5163	1	1
GO:0009141	nucleoside triphosphate metabolic process	BP	258	5	7	0.999887	0.996232	1	1
GO:0009142	nucleoside triphosphate biosynthetic process	BP	128	2	5	0.998457	0.89577	1	1
GO:0009144	purine nucleoside triphosphate metabolic process	BP	245	4	7	0.999951	0.993553	1	1
GO:0009145	purine nucleoside triphosphate biosynthetic process	BP	116	1	5	0.999652	0.841394	1	1
GO:0009156	ribonucleoside monophosphate biosynthetic process	BP	141	3	6	0.996188	0.865236	1	1
GO:0009161	ribonucleoside monophosphate metabolic process	BP	257	7	8	0.9985	0.989925	1	1
GO:0009167	purine ribonucleoside monophosphate metabolic process	BP	244	5	8	0.999759	0.983585	1	1
GO:0009168	purine ribonucleoside monophosphate biosynthetic process	BP	128	1	6	0.999848	0.797941	1	1
GO:0009179	purine ribonucleoside diphosphate metabolic process	BP	111	3	7	0.980366	0.5163	1	1
GO:0009185	ribonucleoside diphosphate metabolic process	BP	113	3	7	0.982343	0.535491	1	1
GO:0009199	ribonucleoside triphosphate metabolic process	BP	244	4	6	0.999948	0.997642	1	1
GO:0009201	ribonucleoside triphosphate biosynthetic process	BP	120	1	5	0.999736	0.861684	1	1
GO:0009205	purine ribonucleoside triphosphate metabolic process	BP	239	4	6	0.99993	0.997057	1	1
GO:0009206	purine ribonucleoside triphosphate biosynthetic process	BP	115	1	5	0.999627	0.835955	1	1
GO:0009896	positive regulation of catabolic process	BP	319	16	18	0.902441	0.663649	1	1
GO:0010676	positive regulation of cellular carbohydrate metabolic process	BP	39	3	1	0.480778	0.913702	1	1
GO:0010677	negative regulation of cellular carbohydrate metabolic process	BP	29	2	1	0.579812	0.838143	1	1
GO:0010907	positive regulation of glucose metabolic process	BP	28	1	1	0.852751	0.827642	1	1
GO:0014706	striated muscle tissue development	BP	209	10	26	0.891194	0.00039882	1	1
GO:0014728	regulation of the force of skeletal muscle contraction	BP	1	0	0	1	1	1	1
GO:0014732	skeletal muscle atrophy	BP	3	0	1	1	0.171546	1	1
GO:0014733	regulation of skeletal muscle adaptation	BP	7	1	0	0.380298	1	1	1
GO:0014819	regulation of skeletal muscle contraction	BP	9	0	0	1	1	1	1
GO:0014854	response to inactivity	BP	11	1	2	0.528611	0.141192	1	1
GO:0014862	regulation of skeletal muscle contraction by chemo-mechanical energy conversion	BP	1	0	0	1	1	1	1
GO:0014870	response to muscle inactivity	BP	9	0	2	1	0.100032	1	1
GO:0014874	response to stimulus involved in regulation of muscle adaptation	BP	9	0	2	1	0.100032	1	1
GO:0014877	response to muscle inactivity involved in regulation of muscle adaptation	BP	8	0	2	1	0.0809725	1	1
GO:0014883	transition between fast and slow fiber	BP	4	0	0	1	1	1	1
GO:0014888	striated muscle adaptation	BP	22	3	2	0.174587	0.3902	1	1
GO:0014889	muscle atrophy	BP	8	0	2	1	0.0809725	1	1
GO:0014891	striated muscle atrophy	BP	4	0	1	1	0.221927	1	1
GO:0014894	response to denervation involved in regulation of muscle adaptation	BP	8	0	2	1	0.0809725	1	1
GO:0016052	carbohydrate catabolic process	BP	149	6	8	0.934377	0.691804	1	1
GO:0016202	regulation of striated muscle tissue development	BP	78	3	9	0.896421	0.0464734	1	1
GO:0019249	lactate biosynthetic process	BP	7	0	0	1	1	1	1
GO:0019320	hexose catabolic process	BP	47	2	2	0.82636	0.788548	1	1
GO:0019359	nicotinamide nucleotide biosynthetic process	BP	112	4	7	0.943534	0.525932	1	1
GO:0019362	pyridine nucleotide metabolic process	BP	144	5	7	0.965314	0.779964	1	1
GO:0019363	pyridine nucleotide biosynthetic process	BP	112	4	7	0.943534	0.525932	1	1
GO:0019659	glucose catabolic process to lactate	BP	4	0	0	1	1	1	1
GO:0019660	glycolytic fermentation	BP	4	0	0	1	1	1	1
GO:0019661	glucose catabolic process to lactate via pyruvate	BP	4	0	0	1	1	1	1
GO:0019666	nitrogenous compound fermentation	BP	4	0	0	1	1	1	1
GO:0019674	NAD metabolic process	BP	54	3	4	0.701584	0.417975	1	1
GO:0019722	calcium-mediated signaling	BP	112	11	12	0.12086	0.0393336	1	1
GO:0030049	muscle filament sliding	BP	17	2	3	0.310842	0.0805461	1	1
GO:0030808	regulation of nucleotide biosynthetic process	BP	83	2	3	0.976663	0.887643	1	1
GO:0030809	negative regulation of nucleotide biosynthetic process	BP	12	1	0	0.559777	1	1	1
GO:0030811	regulation of nucleotide catabolic process	BP	64	1	3	0.987534	0.755339	1	1
GO:0030812	negative regulation of nucleotide catabolic process	BP	12	1	0	0.559777	1	1	1
GO:0030813	positive regulation of nucleotide catabolic process	BP	15	0	2	1	0.230718	1	1
GO:0031331	positive regulation of cellular catabolic process	BP	281	15	15	0.838155	0.736126	1	1
GO:0033173	calcineurin-NFAT signaling cascade	BP	27	4	1	0.0991379	0.81646	1	1
GO:0033275	actin-myosin filament sliding	BP	17	2	3	0.310842	0.0805461	1	1
GO:0042866	pyruvate biosynthetic process	BP	93	1	5	0.998303	0.674634	1	1
GO:0043457	regulation of cellular respiration	BP	23	0	0	1	1	1	1
GO:0043465	regulation of fermentation	BP	4	0	0	1	1	1	1
GO:0043467	regulation of generation of precursor metabolites and energy	BP	115	4	3	0.950768	0.973997	1	1
GO:0043470	regulation of carbohydrate catabolic process	BP	71	3	4	0.856581	0.633877	1	1
GO:0043500	muscle adaptation	BP	62	8	6	0.050343	0.173756	1	1
GO:0043501	skeletal muscle adaptation	BP	9	1	1	0.459512	0.431477	1	1
GO:0043502	regulation of muscle adaptation	BP	55	7	5	0.0688104	0.24127	1	1
GO:0045820	negative regulation of glycolytic process	BP	10	1	0	0.495241	1	1	1
GO:0045844	positive regulation of striated muscle tissue development	BP	38	2	7	0.725713	0.00721315	1	1
GO:0045912	negative regulation of carbohydrate metabolic process	BP	35	2	1	0.682557	0.889011	1	1
GO:0045913	positive regulation of carbohydrate metabolic process	BP	50	3	2	0.650599	0.816491	1	1
GO:0045934	negative regulation of nucleobase-containing compound metabolic process	BP	960	61	33	0.647789	0.999952	1	1
GO:0045980	negative regulation of nucleotide metabolic process	BP	19	2	0	0.360314	1	1	1
GO:0045981	positive regulation of nucleotide metabolic process	BP	29	1	2	0.862499	0.533603	1	1
GO:0046031	ADP metabolic process	BP	100	1	5	0.998952	0.735009	1	1
GO:0046034	ATP metabolic process	BP	217	3	5	0.999956	0.997516	1	1
GO:0046365	monosaccharide catabolic process	BP	54	2	2	0.88022	0.848592	1	1
GO:0046496	nicotinamide nucleotide metabolic process	BP	144	5	7	0.965314	0.779964	1	1
GO:0046939	nucleotide phosphorylation	BP	108	2	5	0.994742	0.793509	1	1
GO:0048016	inositol phosphate-mediated signaling	BP	32	4	2	0.157841	0.58762	1	1
GO:0048630	skeletal muscle tissue growth	BP	4	1	1	0.239216	0.221927	1	1
GO:0048631	regulation of skeletal muscle tissue growth	BP	4	1	1	0.239216	0.221927	1	1
GO:0048633	positive regulation of skeletal muscle tissue growth	BP	3	1	0	0.185391	1	1	1
GO:0048634	regulation of muscle organ development	BP	79	3	9	0.901219	0.049751	1	1
GO:0048636	positive regulation of muscle organ development	BP	38	2	7	0.725713	0.00721315	1	1
GO:0048641	regulation of skeletal muscle tissue development	BP	29	2	2	0.579812	0.533603	1	1
GO:0048643	positive regulation of skeletal muscle tissue development	BP	13	2	1	0.210486	0.557725	1	1
GO:0050848	regulation of calcium-mediated signaling	BP	57	5	4	0.323655	0.459266	1	1
GO:0050849	negative regulation of calcium-mediated signaling	BP	23	3	1	0.191567	0.764004	1	1
GO:0050879	multicellular organismal movement	BP	33	4	1	0.17086	0.874135	1	1
GO:0050881	musculoskeletal movement	BP	33	4	1	0.17086	0.874135	1	1
GO:0051193	regulation of cofactor metabolic process	BP	89	1	4	0.997765	0.797834	1	1
GO:0051194	positive regulation of cofactor metabolic process	BP	17	0	2	1	0.276868	1	1
GO:0051195	negative regulation of cofactor metabolic process	BP	15	1	0	0.641459	1	1	1
GO:0051196	regulation of coenzyme metabolic process	BP	74	1	3	0.993729	0.83582	1	1
GO:0051197	positive regulation of coenzyme metabolic process	BP	15	0	2	1	0.230718	1	1
GO:0051198	negative regulation of coenzyme metabolic process	BP	12	1	0	0.559777	1	1	1
GO:0060537	muscle tissue development	BP	215	11	26	0.84839	0.000617045	1	1
GO:0060538	skeletal muscle organ development	BP	94	3	13	0.952675	0.00438926	1	1
GO:0062013	positive regulation of small molecule metabolic process	BP	82	6	6	0.459427	0.381326	1	1
GO:0070252	actin-mediated cell contraction	BP	45	5	6	0.173855	0.0534897	1	1
GO:0070884	regulation of calcineurin-NFAT signaling cascade	BP	21	3	1	0.15806	0.732404	1	1
GO:0070885	negative regulation of calcineurin-NFAT signaling cascade	BP	12	2	0	0.185786	1	1	1
GO:0072524	pyridine-containing compound metabolic process	BP	148	5	8	0.970949	0.684579	1	1
[truncated: 17,864 more rows]
