# Supplementary material for: RNA editing contributes to epitranscriptome diversity in chronic lymphocytic leukemia
Source: Leukemia. 2020 Jul 30;35(4):1053–63. doi: 10.1038/s41375-020-0995-6 (PMC8024191; doi:10.1038/s41375-020-0995-6)
Supplement: Supplementary file 24 — Table S12 [file 41375_2020_995_MOESM24_ESM.xlsx]

## Sheet: Sheet1
KEGG pathways
	Pathway	N	Up	Down	P,Up	P,Down	P,Up,adj	P,Down,adj
path:hsa00010	Neuroactive ligand-receptor interaction	102	12	23	0.0363086	3.31522e-08	1	1.11391e-05
path:hsa00020	Calcium signaling pathway	105	12	21	0.0439219	1.09811e-06	1	0.000367867
path:hsa00030	Cell adhesion molecules (CAMs)	82	4	18	0.799227	1.5576e-06	1	0.000520239
path:hsa00040	Viral protein interaction with cytokine and cytokine receptor	49	13	13	1.18e-05	4.78818e-06	0.00395299	0.00159446
path:hsa00051	Serotonergic synapse	58	1	14	0.981178	6.95577e-06	1	0.00230932
path:hsa00052	Focal adhesion	142	19	23	0.00251943	1.46553e-05	0.806218	0.0048509
path:hsa00053	Staphylococcus aureus infection	33	5	10	0.0634548	1.67611e-05	1	0.00553117
path:hsa00061	Cytokine-cytokine receptor interaction	131	23	21	1.43028e-05	3.99858e-05	0.00477713	0.0131553
path:hsa00062	Malaria	30	7	9	0.00285072	4.87051e-05	0.909378	0.0159753
path:hsa00071	Glycine, serine and threonine metabolism	27	0	8	1	0.000141968	1	0.0464234
path:hsa00072	Complement and coagulation cascades	29	3	8	0.299587	0.000246248	1	0.080277
path:hsa00100	ABC transporters	30	0	8	1	0.000318082	1	0.103377
path:hsa00120	African trypanosomiasis	18	4	6	0.0274928	0.000488996	1	0.158435
path:hsa00130	Hematopoietic cell lineage	49	7	10	0.0407461	0.000613949	1	0.198306
path:hsa00140	Ascorbate and aldarate metabolism	8	0	4	1	0.000779363	1	0.250955
path:hsa00190	Oxytocin signaling pathway	98	9	15	0.198342	0.000808954	1	0.259674
path:hsa00220	Proteoglycans in cancer	153	21	20	0.00110967	0.000969218	0.361754	0.31015
path:hsa00230	Renin secretion	35	1	8	0.908845	0.000976179	1	0.311401
path:hsa00232	ECM-receptor interaction	45	8	9	0.00852389	0.00132744	1	0.422127
path:hsa00240	Chemokine signaling pathway	126	18	17	0.00154735	0.00160003	0.499793	0.50721
path:hsa00250	Glutamatergic synapse	65	4	11	0.630297	0.00171484	1	0.541889
path:hsa00260	Salivary secretion	38	4	8	0.240708	0.00172569	1	0.543594
path:hsa00270	Systemic lupus erythematosus	84	22	7	1.55411e-08	0.248893	5.22182e-06	1
path:hsa00280	cGMP-PKG signaling pathway	100	19	9	2.51212e-05	0.153859	0.00836537	1
path:hsa00290	Alcoholism	132	22	5	5.00329e-05	0.909909	0.0166109	1
path:hsa00310	Platelet activation	88	17	10	5.31793e-05	0.0405528	0.0176023	1
path:hsa00330	Amoebiasis	56	13	7	5.51747e-05	0.0519978	0.0182076	1
path:hsa00340	Transcriptional misregulation in cancer	128	21	12	9.31053e-05	0.0891405	0.0306316	1
path:hsa00350	Vascular smooth muscle contraction	72	13	10	0.000776193	0.0113989	0.254591	1
path:hsa00360	Leishmaniasis	64	12	8	0.000864221	0.0392694	0.2826	1
path:hsa00380	Necroptosis	124	18	7	0.00128522	0.634719	0.417698	1
path:hsa00400	Chagas disease (American trypanosomiasis)	76	13	10	0.00130971	0.016343	0.424345	1
path:hsa00410	C-type lectin receptor signaling pathway	89	14	4	0.00199749	0.797834	0.643193	1
path:hsa00430	Yersinia infection	109	16	5	0.00207772	0.800057	0.66695	1
path:hsa00440	Glycolysis / Gluconeogenesis	46	3	3	0.593691	0.536064	1	1
path:hsa00450	Citrate cycle (TCA cycle)	27	0	0	1	1	1	1
path:hsa00471	Pentose phosphate pathway	27	1	1	0.842313	0.81646	1	1
path:hsa00480	Pentose and glucuronate interconversions	15	0	2	1	0.230718	1	1
path:hsa00500	Fructose and mannose metabolism	28	2	1	0.560486	0.827642	1	1
path:hsa00510	Galactose metabolism	20	0	0	1	1	1	1
path:hsa00511	Fatty acid biosynthesis	15	0	1	1	0.609922	1	1
path:hsa00512	Fatty acid elongation	22	3	0	0.174587	1	1	1
path:hsa00513	Fatty acid degradation	32	2	2	0.633997	0.58762	1	1
path:hsa00514	Synthesis and degradation of ketone bodies	8	0	0	1	1	1	1
path:hsa00515	Steroid biosynthesis	19	0	1	1	0.696579	1	1
path:hsa00520	Primary bile acid biosynthesis	7	0	0	1	1	1	1
path:hsa00524	Ubiquinone and other terpenoid-quinone biosynthesis	10	0	0	1	1	1	1
path:hsa00531	Steroid hormone biosynthesis	18	0	2	1	0.299918	1	1
path:hsa00532	Oxidative phosphorylation	93	3	2	0.950231	0.979744	1	1
path:hsa00533	Arginine biosynthesis	15	1	2	0.641459	0.230718	1	1
path:hsa00534	Purine metabolism	88	4	4	0.841536	0.790574	1	1
path:hsa00561	Caffeine metabolism	1	0	0	1	1	1	1
path:hsa00562	Pyrimidine metabolism	48	4	3	0.392282	0.565284	1	1
path:hsa00563	Alanine, aspartate and glutamate metabolism	27	4	3	0.0991379	0.224245	1	1
path:hsa00564	Cysteine and methionine metabolism	38	2	5	0.725713	0.0783779	1	1
path:hsa00565	Valine, leucine and isoleucine degradation	42	2	1	0.775432	0.928547	1	1
path:hsa00590	Valine, leucine and isoleucine biosynthesis	3	0	1	1	0.171546	1	1
path:hsa00591	Lysine degradation	47	2	3	0.82636	0.550814	1	1
path:hsa00592	Arginine and proline metabolism	30	2	2	0.598506	0.552136	1	1
path:hsa00600	Histidine metabolism	11	1	1	0.528611	0.498554	1	1
path:hsa00601	Tyrosine metabolism	14	1	0	0.616069	1	1	1
path:hsa00603	Phenylalanine metabolism	9	1	0	0.459512	1	1	1
path:hsa00604	Tryptophan metabolism	26	1	4	0.831136	0.0698852	1	1
path:hsa00620	Phenylalanine, tyrosine and tryptophan biosynthesis	4	0	0	1	1	1	1
path:hsa00630	beta-Alanine metabolism	23	2	3	0.454668	0.16124	1	1
path:hsa00640	Taurine and hypotaurine metabolism	6	1	1	0.336443	0.313694	1	1
path:hsa00650	Phosphonate and phosphinate metabolism	4	1	0	0.239216	1	1	1
path:hsa00670	Selenocompound metabolism	12	0	1	1	0.529067	1	1
path:hsa00730	D-Glutamine and D-glutamate metabolism	4	0	0	1	1	1	1
path:hsa00740	Glutathione metabolism	39	4	3	0.255414	0.425896	1	1
path:hsa00750	Starch and sucrose metabolism	18	0	0	1	1	1	1
path:hsa00760	N-Glycan biosynthesis	45	1	0	0.954074	1	1	1
path:hsa00770	Other glycan degradation	15	1	0	0.641459	1	1	1
path:hsa00780	Mucin type O-glycan biosynthesis	18	4	1	0.0274928	0.676909	1	1
path:hsa00785	Various types of N-glycan biosynthesis	31	1	0	0.880103	1	1	1
path:hsa00790	Other types of O-glycan biosynthesis	35	3	2	0.41004	0.636853	1	1
path:hsa00830	Mannose type O-glycan biosynthesis	15	1	0	0.641459	1	1	1
path:hsa00860	Amino sugar and nucleotide sugar metabolism	40	0	0	1	1	1	1
path:hsa00900	Neomycin, kanamycin and gentamicin biosynthesis	2	0	0	1	1	1	1
path:hsa00910	Glycosaminoglycan degradation	16	0	2	1	0.253771	1	1
path:hsa00920	Glycosaminoglycan biosynthesis - chondroitin sulfate / dermatan sulfate	16	0	3	1	0.0693475	1	1
path:hsa00970	Glycosaminoglycan biosynthesis - keratan sulfate	13	1	2	0.588884	0.185166	1	1
path:hsa00980	Glycosaminoglycan biosynthesis - heparan sulfate / heparin	17	0	3	1	0.0805461	1	1
path:hsa00982	Glycerolipid metabolism	40	2	6	0.751642	0.0324616	1	1
path:hsa00983	Inositol phosphate metabolism	69	6	5	0.30409	0.410453	1	1
path:hsa01040	Glycosylphosphatidylinositol (GPI)-anchor biosynthesis	24	0	0	1	1	1	1
path:hsa01100	Glycerophospholipid metabolism	69	4	8	0.676901	0.0571447	1	1
path:hsa01200	Ether lipid metabolism	26	2	3	0.519959	0.208026	1	1
path:hsa01210	Arachidonic acid metabolism	22	1	1	0.777935	0.7487	1	1
path:hsa01212	Linoleic acid metabolism	6	0	1	1	0.313694	1	1
path:hsa01230	alpha-Linolenic acid metabolism	9	0	1	1	0.431477	1	1
path:hsa01521	Sphingolipid metabolism	36	0	1	1	0.895777	1	1
path:hsa01522	Glycosphingolipid biosynthesis - lacto and neolacto series	15	2	0	0.260619	1	1	1
path:hsa01523	Glycosphingolipid biosynthesis - globo and isoglobo series	11	2	0	0.161545	1	1	1
path:hsa01524	Glycosphingolipid biosynthesis - ganglio series	11	1	0	0.528611	1	1	1
path:hsa02010	Pyruvate metabolism	30	1	1	0.871602	0.848006	1	1
path:hsa03008	Glyoxylate and dicarboxylate metabolism	24	2	0	0.477007	1	1	1
path:hsa03010	Propanoate metabolism	31	2	0	0.616567	1	1	1
path:hsa03013	Butanoate metabolism	19	1	0	0.727315	1	1	1
path:hsa03015	One carbon pool by folate	16	0	1	1	0.633665	1	1
path:hsa03018	Thiamine metabolism	8	1	0	0.421257	1	1	1
path:hsa03020	Riboflavin metabolism	6	1	0	0.336443	1	1	1
path:hsa03022	Vitamin B6 metabolism	5	0	1	1	0.269248	1	1
path:hsa03030	Nicotinate and nicotinamide metabolism	26	2	0	0.519959	1	1	1
path:hsa03040	Pantothenate and CoA biosynthesis	14	0	2	1	0.207811	1	1
path:hsa03050	Biotin metabolism	3	0	0	1	1	1	1
path:hsa03060	Lipoic acid metabolism	3	0	0	1	1	1	1
path:hsa03320	Folate biosynthesis	15	1	1	0.641459	0.609922	1	1
path:hsa03410	Retinol metabolism	14	0	3	1	0.0492919	1	1
path:hsa03420	Porphyrin and chlorophyll metabolism	23	1	2	0.792629	0.412006	1	1
path:hsa03430	Terpenoid backbone biosynthesis	21	0	0	1	1	1	1
path:hsa03440	Nitrogen metabolism	9	2	2	0.115217	0.100032	1	1
path:hsa03450	Sulfur metabolism	8	0	0	1	1	1	1
path:hsa03460	Aminoacyl-tRNA biosynthesis	43	1	2	0.947323	0.745506	1	1
path:hsa04010	Metabolism of xenobiotics by cytochrome P450	27	1	3	0.842313	0.224245	1	1
path:hsa04012	Drug metabolism - cytochrome P450	21	2	3	0.408408	0.132098	1	1
path:hsa04014	Drug metabolism - other enzymes	43	2	5	0.786563	0.117982	1	1
path:hsa04015	Biosynthesis of unsaturated fatty acids	23	1	1	0.792629	0.764004	1	1
path:hsa04020	Metabolic pathways	1039	53	52	0.984632	0.94585	1	1
path:hsa04022	Carbon metabolism	99	3	6	0.9633	0.563122	1	1
path:hsa04024	2-Oxocarboxylic acid metabolism	16	0	0	1	1	1	1
path:hsa04060	Fatty acid metabolism	49	2	2	0.843644	0.807565	1	1
path:hsa04061	Biosynthesis of amino acids	63	1	10	0.986648	0.00443211	1	1
path:hsa04062	EGFR tyrosine kinase inhibitor resistance	60	4	9	0.566315	0.00983529	1	1
path:hsa04064	Endocrine resistance	79	10	7	0.0346103	0.203733	1	1
path:hsa04066	Antifolate resistance	25	1	2	0.819168	0.454403	1	1
path:hsa04068	Platinum drug resistance	62	1	4	0.985698	0.5256	1	1
path:hsa04070	Ribosome biogenesis in eukaryotes	71	2	0	0.95337	1	1	1
path:hsa04071	Ribosome	127	1	1	0.999837	0.999666	1	1
path:hsa04072	RNA transport	143	4	0	0.987198	1	1	1
path:hsa04080	mRNA surveillance pathway	76	3	0	0.886191	1	1	1
path:hsa04110	RNA degradation	68	1	0	0.990529	1	1	1
path:hsa04114	RNA polymerase	30	0	0	1	1	1	1
path:hsa04115	Basal transcription factors	42	1	0	0.943585	1	1	1
path:hsa04120	DNA replication	36	1	0	0.914882	1	1	1
path:hsa04122	Spliceosome	128	3	0	0.992155	1	1	1
path:hsa04130	Proteasome	42	0	1	1	0.928547	1	1
path:hsa04136	Protein export	22	0	0	1	1	1	1
path:hsa04137	PPAR signaling pathway	41	2	4	0.763797	0.237159	1	1
path:hsa04140	Base excision repair	33	0	0	1	1	1	1
path:hsa04141	Nucleotide excision repair	45	0	0	1	1	1	1
path:hsa04142	Mismatch repair	23	0	0	1	1	1	1
path:hsa04144	Homologous recombination	37	1	0	0.920521	1	1	1
path:hsa04145	Non-homologous end-joining	11	0	0	1	1	1	1
path:hsa04146	Fanconi anemia pathway	49	0	2	1	0.807565	1	1
path:hsa04150	MAPK signaling pathway	203	18	15	0.124151	0.253451	1	1
path:hsa04151	ErbB signaling pathway	68	5	8	0.469792	0.0532191	1	1
path:hsa04152	Ras signaling pathway	149	9	15	0.657772	0.0374694	1	1
path:hsa04210	Rap1 signaling pathway	138	17	14	0.00944963	0.0410781	1	1
path:hsa04211	cAMP signaling pathway	120	9	9	0.396799	0.306671	1	1
path:hsa04213	NF-kappa B signaling pathway	83	8	8	0.181304	0.13099	1	1
path:hsa04215	HIF-1 signaling pathway	82	7	7	0.297422	0.230456	1	1
path:hsa04216	FoxO signaling pathway	109	12	8	0.0557004	0.343845	1	1
path:hsa04217	Phosphatidylinositol signaling system	85	4	7	0.821412	0.258277	1	1
path:hsa04218	Sphingolipid signaling pathway	95	6	6	0.604901	0.522189	1	1
path:hsa04260	Phospholipase D signaling pathway	101	7	13	0.504317	0.00806407	1	1
path:hsa04261	Cell cycle	119	2	4	0.997313	0.936403	1	1
path:hsa04270	Oocyte meiosis	100	6	2	0.654841	0.986138	1	1
path:hsa04310	p53 signaling pathway	65	5	7	0.430404	0.0986258	1	1
path:hsa04330	Ubiquitin mediated proteolysis	126	2	3	0.998254	0.984763	1	1
path:hsa04340	Sulfur relay system	8	0	0	1	1	1	1
path:hsa04350	SNARE interactions in vesicular transport	31	2	0	0.616567	1	1	1
path:hsa04360	Autophagy - other	30	1	1	0.871602	0.848006	1	1
path:hsa04370	Mitophagy - animal	58	1	2	0.981178	0.875502	1	1
path:hsa04371	Autophagy - animal	126	5	4	0.925399	0.952541	1	1
path:hsa04380	Protein processing in endoplasmic reticulum	148	6	3	0.931775	0.99495	1	1
path:hsa04390	Lysosome	115	7	5	0.643235	0.835955	1	1
path:hsa04392	Endocytosis	205	14	9	0.48879	0.88268	1	1
path:hsa04510	Phagosome	116	16	9	0.00393543	0.27321	1	1
path:hsa04512	Peroxisome	69	2	3	0.947765	0.798927	1	1
path:hsa04514	mTOR signaling pathway	132	11	8	0.255455	0.555785	1	1
path:hsa04520	PI3K-Akt signaling pathway	213	21	21	0.0428018	0.0196267	1	1
path:hsa04530	AMPK signaling pathway	97	5	4	0.776343	0.848829	1	1
path:hsa04540	Apoptosis	121	10	8	0.277535	0.456125	1	1
path:hsa04550	Longevity regulating pathway	72	4	4	0.709069	0.644874	1	1
path:hsa04610	Longevity regulating pathway - multiple species	48	4	3	0.392282	0.565284	1	1
path:hsa04611	Apoptosis - multiple species	28	2	3	0.560486	0.240699	1	1
path:hsa04612	Ferroptosis	34	3	1	0.39186	0.881807	1	1
path:hsa04614	Cellular senescence	136	9	5	0.54737	0.922339	1	1
path:hsa04620	Cardiac muscle contraction	43	4	1	0.315695	0.932905	1	1
path:hsa04621	Adrenergic signaling in cardiomyocytes	85	12	6	0.00974214	0.414428	1	1
path:hsa04622	Wnt signaling pathway	105	10	7	0.15514	0.457228	1	1
path:hsa04623	Notch signaling pathway	45	8	2	0.00852389	0.767894	1	1
path:hsa04625	Hedgehog signaling pathway	32	0	1	1	0.865966	1	1
path:hsa04630	TGF-beta signaling pathway	61	5	7	0.377071	0.0757353	1	1
path:hsa04640	Axon guidance	120	13	13	0.0531669	0.0303887	1	1
path:hsa04650	VEGF signaling pathway	49	5	4	0.220874	0.347847	1	1
path:hsa04657	Apelin signaling pathway	95	10	11	0.0961243	0.0289945	1	1
path:hsa04658	Osteoclast differentiation	104	13	4	0.0192832	0.884099	1	1
path:hsa04659	Hippo signaling pathway	112	13	9	0.0331891	0.24092	1	1
path:hsa04660	Hippo signaling pathway - multiple species	20	4	1	0.0392234	0.715054	1	1
path:hsa04662	Adherens junction	55	5	5	0.297239	0.24127	1	1
path:hsa04664	Tight junction	114	9	7	0.33965	0.544972	1	1
path:hsa04666	Gap junction	53	9	7	0.00735464	0.0403303	1	1
path:hsa04668	Signaling pathways regulating pluripotency of stem cells	97	9	8	0.19043	0.236663	1	1
path:hsa04670	Antigen processing and presentation	53	2	5	0.873604	0.218577	1	1
path:hsa04672	Renin-angiotensin system	8	0	0	1	1	1	1
path:hsa04710	Toll-like receptor signaling pathway	80	10	4	0.0373122	0.724825	1	1
path:hsa04713	NOD-like receptor signaling pathway	133	17	7	0.00658671	0.706137	1	1
path:hsa04714	RIG-I-like receptor signaling pathway	52	6	3	0.126537	0.620214	1	1
path:hsa04720	Cytosolic DNA-sensing pathway	43	3	3	0.547252	0.490226	1	1
path:hsa04721	JAK-STAT signaling pathway	96	8	8	0.300516	0.228273	1	1
path:hsa04722	Natural killer cell mediated cytotoxicity	80	6	7	0.435665	0.212507	1	1
path:hsa04723	IL-17 signaling pathway	60	7	4	0.099253	0.499507	1	1
path:hsa04724	Th1 and Th2 cell differentiation	75	10	8	0.0251646	0.0844854	1	1
path:hsa04725	Th17 cell differentiation	89	9	8	0.132569	0.172903	1	1
path:hsa04726	T cell receptor signaling pathway	86	11	4	0.0256907	0.77543	1	1
path:hsa04727	B cell receptor signaling pathway	73	7	2	0.206046	0.941699	1	1
path:hsa04728	Fc epsilon RI signaling pathway	56	5	4	0.310408	0.445602	1	1
path:hsa04730	Fc gamma R-mediated phagocytosis	81	6	8	0.447573	0.118316	1	1
path:hsa04740	TNF signaling pathway	93	7	10	0.417537	0.0556007	1	1
path:hsa04742	Leukocyte transendothelial migration	80	11	11	0.0156968	0.00880044	1	1
path:hsa04744	Intestinal immune network for IgA production	37	4	5	0.226207	0.0714661	1	1
path:hsa04750	Circadian rhythm	25	0	2	1	0.454403	1	1
path:hsa04810	Circadian entrainment	51	2	7	0.859352	0.0335879	1	1
path:hsa04910	Thermogenesis	170	8	2	0.881086	0.999735	1	1
path:hsa04911	Long-term potentiation	48	2	4	0.835207	0.333772	1	1
path:hsa04912	Synaptic vesicle cycle	47	2	2	0.82636	0.788548	1	1
path:hsa04913	Neurotrophin signaling pathway	103	8	5	0.370914	0.758243	1	1
path:hsa04914	Retrograde endocannabinoid signaling	86	5	9	0.679326	0.0769377	1	1
path:hsa04915	Cholinergic synapse	68	5	10	0.469792	0.00767948	1	1
path:hsa04916	GABAergic synapse	41	2	5	0.763797	0.10116	1	1
path:hsa04917	Dopaminergic synapse	88	5	8	0.698844	0.165533	1	1
path:hsa04918	Long-term depression	37	2	7	0.711909	0.00620231	1	1
path:hsa04919	Olfactory transduction	27	3	5	0.262793	0.0216764	1	1
path:hsa04920	Taste transduction	19	2	4	0.360314	0.025275	1	1
path:hsa04921	Phototransduction	13	0	0	1	1	1	1
path:hsa04922	Inflammatory mediator regulation of TRP channels	62	7	8	0.113199	0.0333127	1	1
path:hsa04923	Regulation of actin cytoskeleton	153	17	12	0.0242488	0.220606	1	1
path:hsa04924	Insulin signaling pathway	115	9	5	0.349103	0.835955	1	1
path:hsa04925	Insulin secretion	42	5	6	0.141464	0.0400852	1	1
path:hsa04926	GnRH signaling pathway	67	6	7	0.280759	0.111346	1	1
path:hsa04927	Ovarian steroidogenesis	24	2	2	0.477007	0.433418	1	1
path:hsa04928	Progesterone-mediated oocyte maturation	78	5	3	0.59316	0.860989	1	1
path:hsa04929	Estrogen signaling pathway	79	6	6	0.423712	0.348253	1	1
path:hsa04930	Melanogenesis	62	6	8	0.224548	0.0333127	1	1
path:hsa04931	Prolactin signaling pathway	57	6	6	0.172644	0.131055	1	1
path:hsa04932	Thyroid hormone synthesis	37	2	3	0.711909	0.392665	1	1
path:hsa04933	Thyroid hormone signaling pathway	94	5	2	0.752379	0.980808	1	1
path:hsa04934	Adipocytokine signaling pathway	54	4	4	0.482167	0.417975	1	1
path:hsa04935	Glucagon signaling pathway	79	3	4	0.901219	0.715617	1	1
path:hsa04940	Regulation of lipolysis in adipocytes	30	3	3	0.318097	0.274135	1	1
path:hsa04950	Aldosterone synthesis and secretion	54	6	3	0.144198	0.645843	1	1
path:hsa04960	Relaxin signaling pathway	87	8	10	0.215685	0.037919	1	1
path:hsa04961	Cortisol synthesis and secretion	31	4	2	0.14521	0.570144	1	1
path:hsa04962	Parathyroid hormone synthesis, secretion and action	73	8	8	0.107627	0.0746463	1	1
path:hsa04964	GnRH secretion	41	6	4	0.0508221	0.237159	1	1
path:hsa04966	Type II diabetes mellitus	30	3	2	0.318097	0.552136	1	1
path:hsa04970	Insulin resistance	84	7	5	0.318885	0.584671	1	1
path:hsa04971	Non-alcoholic fatty liver disease (NAFLD)	129	10	6	0.347286	0.80391	1	1
path:hsa04972	AGE-RAGE signaling pathway in diabetic complications	77	12	6	0.00440256	0.326341	1	1
path:hsa04973	Cushing syndrome	99	8	9	0.330393	0.147409	1	1
path:hsa04974	Growth hormone synthesis, secretion and action	86	11	9	0.0256907	0.0769377	1	1
path:hsa04975	Type I diabetes mellitus	30	2	6	0.598506	0.00837889	1	1
path:hsa04976	Maturity onset diabetes of the young	6	1	1	0.336443	0.313694	1	1
path:hsa04977	Aldosterone-regulated sodium reabsorption	28	3	2	0.281136	0.514551	1	1
path:hsa04978	Endocrine and other factor-regulated calcium reabsorption	31	3	2	0.33662	0.570144	1	1
path:hsa04979	Vasopressin-regulated water reabsorption	34	1	1	0.902379	0.881807	1	1
path:hsa05010	Proximal tubule bicarbonate reclamation	14	1	1	0.616069	0.584642	1	1
path:hsa05012	Collecting duct acid secretion	20	2	1	0.384565	0.715054	1	1
path:hsa05014	Gastric acid secretion	42	5	7	0.141464	0.012501	1	1
path:hsa05016	Pancreatic secretion	43	4	6	0.315695	0.0442875	1	1
path:hsa05017	Carbohydrate digestion and absorption	25	2	1	0.498778	0.791876	1	1
path:hsa05020	Protein digestion and absorption	36	5	6	0.0859375	0.0201972	1	1
path:hsa05030	Fat digestion and absorption	15	0	2	1	0.230718	1	1
path:hsa05031	Bile secretion	35	2	4	0.682557	0.161059	1	1
path:hsa05032	Vitamin digestion and absorption	11	1	0	0.528611	1	1	1
path:hsa05033	Mineral absorption	30	5	1	0.0447379	0.848006	1	1
path:hsa05034	Cholesterol metabolism	27	3	2	0.262793	0.49499	1	1
path:hsa05100	Alzheimer disease	130	5	10	0.936767	0.266502	1	1
path:hsa05110	Parkinson disease	97	3	3	0.959352	0.939618	1	1
path:hsa05120	Amyotrophic lateral sclerosis (ALS)	44	3	2	0.563076	0.756923	1	1
path:hsa05130	Huntington disease	202	12	8	0.690251	0.929861	1	1
path:hsa05131	Spinocerebellar ataxia	72	7	7	0.196609	0.146681	1	1
path:hsa05132	Prion diseases	22	0	4	1	0.0413274	1	1
path:hsa05133	Cocaine addiction	33	0	3	1	0.325	1	1
path:hsa05134	Amphetamine addiction	44	1	2	0.950814	0.756923	1	1
path:hsa05135	Morphine addiction	41	4	7	0.28532	0.0109775	1	1
path:hsa05140	Nicotine addiction	12	0	4	1	0.00452967	1	1
path:hsa05142	Bacterial invasion of epithelial cells	59	4	6	0.552806	0.147485	1	1
path:hsa05143	Vibrio cholerae infection	41	2	1	0.763797	0.923906	1	1
path:hsa05144	Epithelial cell signaling in Helicobacter pylori infection	57	4	3	0.525139	0.681943	1	1
path:hsa05145	Pathogenic Escherichia coli infection	158	20	10	0.00378664	0.494846	1	1
path:hsa05146	Shigellosis	199	22	10	0.0121289	0.776413	1	1
path:hsa05150	Salmonella infection	192	23	9	0.00402951	0.832653	1	1
path:hsa05152	Pertussis	56	10	6	0.00332362	0.123187	1	1
path:hsa05160	Legionellosis	47	8	2	0.0110736	0.788548	1	1
path:hsa05161	Toxoplasmosis	96	11	11	0.0514342	0.0310226	1	1
path:hsa05162	Tuberculosis	138	12	13	0.200872	0.0768625	1	1
path:hsa05163	Hepatitis C	116	6	6	0.786483	0.715207	1	1
path:hsa05164	Hepatitis B	137	16	5	0.0185784	0.9252	1	1
path:hsa05165	Measles	113	8	5	0.472779	0.82462	1	1
path:hsa05166	Human cytomegalovirus infection	172	16	17	0.10426	0.032704	1	1
path:hsa05167	Influenza A	130	10	12	0.356223	0.0972838	1	1
path:hsa05168	Human papillomavirus infection	241	21	19	0.117714	0.147892	1	1
path:hsa05169	Human T-cell leukemia virus 1 infection	189	14	9	0.368118	0.819026	1	1
path:hsa05170	Kaposi sarcoma-associated herpesvirus infection	152	10	12	0.55239	0.214223	1	1
path:hsa05200	Herpes simplex virus 1 infection	403	28	17	0.418597	0.960819	1	1
path:hsa05202	Epstein-Barr virus infection	176	10	10	0.733722	0.633559	1	1
path:hsa05203	Human immunodeficiency virus 1 infection	173	11	11	0.596803	0.483909	1	1
path:hsa05204	Pathways in cancer	358	35	29	0.0128244	0.0699114	1	1
path:hsa05205	Viral carcinogenesis	175	17	6	0.0708636	0.959167	1	1
path:hsa05206	Chemical carcinogenesis	25	1	4	0.819168	0.0619899	1	1
path:hsa05210	MicroRNAs in cancer	133	12	16	0.168592	0.00680004	1	1
path:hsa05211	Colorectal cancer	78	4	5	0.766245	0.517866	1	1
path:hsa05212	Renal cell carcinoma	56	3	3	0.724863	0.670223	1	1
path:hsa05213	Pancreatic cancer	72	2	7	0.955952	0.146681	1	1
path:hsa05214	Endometrial cancer	53	3	4	0.689395	0.404039	1	1
path:hsa05215	Glioma	62	2	6	0.92267	0.173756	1	1
path:hsa05216	Prostate cancer	79	4	7	0.774866	0.203733	1	1
path:hsa05217	Thyroid cancer	31	1	2	0.880103	0.570144	1	1
path:hsa05218	Basal cell carcinoma	42	4	5	0.300463	0.109413	1	1
path:hsa05219	Melanoma	47	2	4	0.82636	0.319724	1	1
path:hsa05220	Bladder cancer	34	2	5	0.666984	0.0528403	1	1
path:hsa05221	Chronic myeloid leukemia	72	4	4	0.709069	0.644874	1	1
path:hsa05222	Acute myeloid leukemia	56	7	3	0.0743853	0.670223	1	1
path:hsa05223	Small cell lung cancer	73	5	3	0.533312	0.828944	1	1
path:hsa05224	Non-small cell lung cancer	59	3	5	0.757085	0.288324	1	1
path:hsa05225	Breast cancer	102	11	11	0.0732035	0.0453439	1	1
path:hsa05226	Hepatocellular carcinoma	132	9	10	0.510714	0.281986	1	1
path:hsa05230	Gastric cancer	102	10	8	0.135825	0.280067	1	1
path:hsa05231	Central carbon metabolism in cancer	54	2	3	0.88022	0.645843	1	1
path:hsa05235	Choline metabolism in cancer	75	4	10	0.738839	0.0149806	1	1
path:hsa05310	PD-L1 expression and PD-1 checkpoint pathway in cancer	79	9	2	0.0756888	0.957345	1	1
path:hsa05320	Asthma	18	2	5	0.335715	0.00361614	1	1
path:hsa05321	Autoimmune thyroid disease	26	1	4	0.831136	0.0698852	1	1
path:hsa05322	Inflammatory bowel disease (IBD)	47	7	8	0.0333871	0.00685204	1	1
path:hsa05323	Rheumatoid arthritis	63	8	9	0.0544816	0.0134035	1	1
path:hsa05330	Allograft rejection	29	2	5	0.579812	0.0288674	1	1
path:hsa05332	Graft-versus-host disease	27	1	6	0.842313	0.00487778	1	1
path:hsa05340	Primary immunodeficiency	25	3	1	0.226638	0.791876	1	1
path:hsa05410	Hypertrophic cardiomyopathy (HCM)	48	5	7	0.208763	0.0249539	1	1
path:hsa05412	Arrhythmogenic right ventricular cardiomyopathy (ARVC)	41	4	6	0.28532	0.0361446	1	1
path:hsa05414	Dilated cardiomyopathy (DCM)	49	6	7	0.102178	0.0276406	1	1
path:hsa05416	Viral myocarditis	51	0	6	1	0.0875613	1	1
path:hsa05418	Fluid shear stress and atherosclerosis	107	7	13	0.566468	0.0128453	1	1
